# Supplementary material for: Multimodal single cell sequencing implicates chromatin accessibility and genetic background in diabetic kidney disease progression
Source: Nat Commun. 2022 Sep 6;13:5253. doi: 10.1038/s41467-022-32972-z (PMC9448792; doi:10.1038/s41467-022-32972-z)
Supplement: Supplementary file 4 — Supplementary Dataset 1 [file 41467_2022_32972_MOESM4_ESM.xlsx]

## Sheet: metadata
library_id	age	sex	race	diabetes	insulin	A1C	gfr_ckdepi	serum_creatinine	ACR_mg_per_g	preop_dx	hypertension	global_glomerulosclerosis	ifta	arteriosclerosis
Control1	62	Male	NA	No	No	NA	60.73	1.21	NA	Renal cell carcinoma	Yes	None, < 10%	1-10%	Moderate
Control2	54	Male	White	No	No	NA	58.4445	1.28	NA	Renal mass	NA	None, < 10%	1-10%	Mild
Control3	61	Female	White	No	No	NA	68.5	0.89	NA	Renal mass	NA	None, < 10%	0	Mild
Control4	50	Male	White	No	No	NA	82	1.1	NA	NA	Yes	None, < 10%	1-10%	Mild
Control5	52	Female	White	No	No	NA	78	0.89	NA	NA	No	None, < 10%	1-10%	Moderate
Control6	59	Female	NA	No	No	5.6	100	0.69	NA	Organ donor	Yes	Mild, 10 - 25%	1-10%	Moderate
DN1	52	Male	White	Yes	Yes	7.3	75.7307	1.03	2+ dipstick	Renal mass	NA	Mild, 10 - 25%	11-25%	Moderate
DN2	74	Male	White	Yes	No	6.7	55.9033	1.26	51	Renal mass	Yes	Moderate, 26 - 50%	11-25%	Moderate
DN3	57	Female	NA	Yes	No	9.7	89.0115	0.7	NA	Renal mass	NA	None, <10%	1-10%	Mild
DN4	78	Male	White	Yes	No	7.5	73.2135	0.99	33	Urothelial carcinoma	Yes	Mild, 10 - 25%	26-50%	Severe
DN5	51	Female	White	Yes	Yes	10.3	101	0.78	NA	Urothelial carcinoma	NA	Moderate, 26 - 50%	26-50%	Moderate
DN6	61	Female	NA	Yes	NA	9.5	32	1.8	NA	Organ donor	Yes	Severe, >50%	>50%	Severe
DN7	53	Male	NA	Yes	NA	6.9	38	2.05	NA	Organ donor	Yes	Moderate, 26 - 50%	26-50%	Severe

## Sheet: atac_cell_distribution
	PCT	PST	PT_VCAM1	PT_PROM1	PT_CD36	PEC	ATL	TAL1	TAL2	DCT1	DCT2	PC	ICA	ICB	PODO	ENDO	FIB_VSMC_MC	TCELL	BCELL	MONO
Control_1	1514	441	149	18	6	141	130	792	486	483	391	155	125	229	17	194	71	29	4	36
Control_2	1643	113	193	4	1	95	115	238	92	1004	351	84	224	109	26	70	90	14	4	42
Control_3	2521	926	245	32	0	76	137	1281	585	596	289	172	187	123	30	236	65	19	0	31
Control_4	1533	772	145	46	2	95	362	1246	707	403	187	222	63	50	41	274	50	10	3	17
Control_5	1344	810	167	258	2	117	247	1524	769	418	437	216	179	115	71	238	77	2	3	15
Control_6	3912	389	434	31	1	54	126	320	136	883	553	126	334	103	56	262	47	8	6	14
DN_1	2192	327	340	13	1	72	340	271	245	442	431	229	244	49	34	275	52	20	4	43
DN_2	1487	70	266	9	3	67	67	202	70	448	373	126	144	125	16	98	118	179	275	86
DN_3	1597	745	204	96	1	59	139	1108	483	583	370	152	150	87	8	202	70	17	4	81
DN_4	2597	217	367	16	10	68	105	365	151	795	449	143	275	130	44	109	39	37	42	111
DN_5	1469	310	545	72	8	149	300	416	260	232	223	216	106	79	230	117	178	251	95	186
DN_6	76	9	292	20	11	22	34	37	11	9	18	18	3	1	3	16	19	10	6	13
DN_7	936	246	212	15	64	6	52	78	48	48	31	12	5	2	4	15	11	4	9	5

## Sheet: rna_cell_distribution
	PT	PTVCAM1	PEC	ATL	TAL1	TAL2	DCT1	DCT2	PC	ICA	ICB	PODO	ENDO	MES	FIB	LEUK
Control_1	633	108	187	106	536	265	615	354	191	172	121	92	163	44	16	2
Control_2	982	67	50	15	227	122	344	229	269	102	16	22	81	21	1	4
Control_3	1359	200	116	37	420	151	703	574	497	530	88	185	259	71	74	14
Control_4	681	91	65	64	1329	549	272	157	149	73	19	70	125	33	28	2
Control_5	1061	56	119	28	269	113	672	562	322	207	58	80	144	44	66	18
Control_6	3203	377	159	74	1073	378	883	734	625	407	74	230	395	55	25	14
DN_1	685	82	142	89	55	36	322	454	390	231	162	98	164	40	17	29
DN_2	334	193	100	74	258	53	149	329	380	118	67	52	140	38	81	102
DN_3	242	164	106	26	761	259	262	135	278	66	11	91	142	20	18	6
DN_4	670	140	36	87	438	182	355	213	148	99	40	68	68	15	8	7
DN_5	51	99	23	79	186	89	97	54	46	24	14	81	21	4	4	12

## Sheet: snrna_qc
library_id	scrna_chemistry	total_reads	reads_per_cell	sequencing_sat	frac_reads_in_cells	num_cells	tCRE	total_variants	total_pass_variants	pass_snv	pass_indel
Control1	SC5P-R2	499801345	70703	78.4	82.9	3605	NA	108391	82742	68694	14074
Control2	SC5P-R2	317710661	72836	83.9	76.8	2552	NA	97638	50458	40950	9521
Control3	SC5P-R2	391611498	57905	83.5	78.6	5278	NA	104425	67974	56040	11951
Control4	SC5P-PE	368420549	77011	82.8	79.4	3707	18335	251708	184410	82578	102044
Control5	SC5P-PE	310322473	62189	80.7	65.4	3819	14262	21282	15753	7137	8641
Control6	SC3Pv3	469010066	32087	44.2	62.2	8706	NA	103608	80287	69005	11313
DN1	SC5P-R2	465324613	84482	81.4	77.2	2996	NA	104986	76958	63829	13157
DN2	SC5P-R2	334985222	85173	81.2	73.4	2468	NA	105714	60005	50299	9727
DN3	SC5P-R2	422253057	110624	88.6	75.6	2587	NA	98419	62128	50554	11597
DN4	SC5P-PE	383855513	58063	79	82.8	2574	18038	263407	192523	84956	107792
DN5	SC5P-PE	240982728	41649	70.3	80.6	884	17013	272124	207568	92572	115201
DN6	NA	NA	NA	NA	NA	NA	NA	NA	NA	NA	NA
DN7	NA	NA	NA	NA	NA	NA	NA	NA	NA	NA	NA

## Sheet: snatac_qc
snATAC	chemistry	total_reads	median_fragments_per_cell	frac_reads_in_cells	num_cells	total_variants	total_pass_variants	pass_snv	pass_indel
c1	ATACv1	343687555	16010	98.1	5411	2326996	2322401	2058115	264556
c2	ATACv1	269154397	13566	98.1	4512	1875504	1871878	1669010	203016
c3	ATACv1	396525222	19226	98	7551	2011164	2004917	1766598	238597
c4	ATACv1	314024252	12266	93.9	6228	2209617	2202562	1840529	362538
c5	ATACv1	267097032	11573	93.7	7009	2001025	1994176	1668757	325828
c6	ATACv1	396950787	14467	97.5	7795	3515881	3503692	2846007	658958
d1	ATACv1	317893558	18088	98	5624	1781994	1778614	1577740	201079
d2	ATACv1	327100292	19098	98.1	4229	1992797	1989063	1764479	224777
d3	ATACv1	352326051	21430	98	6156	1884690	1879097	1655438	223903
d4	ATACv1	350896180	11240	93.4	6070	2869046	2862109	2380213	482618
d5	ATACv1	264960156	9687	93.5	5442	2720226	2714442	2279114	435946
d6	ATACv1	350815427	5757	83.9	628	NA	NA	NA	NA
d7	ATACv1	303818677	5191	86	1803	NA	NA	NA	NA

## Sheet: joint_variants
joint	total_pass_variants	total_phase_variants	total_phase_het_snv
c1	2369597	2072509	899458
c2	1905617	1665348	604597
c3	2033842	1760629	674921
c4	2333750	1777936	559676
c5	1994191	1578251	445432
c6	3499791	2723171	1148484
d1	1826159	1602307	596269
d2	2017603	1763742	677382
d3	1907243	1650808	621219
d4	2989961	2308082	889226
d5	2859758	2194549	826339
d6	NA	NA	NA
d7	NA	NA	NA
