# Supplementary material for: Multimodal single cell sequencing implicates chromatin accessibility and genetic background in diabetic kidney disease progression
Source: Nat Commun. 2022 Sep 6;13:5253. doi: 10.1038/s41467-022-32972-z (PMC9448792; doi:10.1038/s41467-022-32972-z)
Supplement: Supplementary file 11 — Supplementary Dataset 8 [file 41467_2022_32972_MOESM11_ESM.xlsx]

## Sheet: tcre.pool.CRE.annot
chr1	14558	15059	D:r1@ADDG01000014656.R	43	-	14658	14659	255,127,0	1	501	0
chr1	29236	29737	P:r1@ADDG01000029266.R	116	-	29336	29337	106,61,154	1	501	0
chr1	160628	161129	P:r1@ADDG01000160727.R	7	-	160728	160729	106,61,154	1	501	0
chr1	181040	181541	D:r1@ADDG01000181097.R	20	-	181140	181141	255,127,0	1	501	0
chr1	199752	200253	D:r1@ADDG01000199777.R	103	-	199852	199853	255,127,0	1	501	0
chr1	510823	511324	D:r1@ADDG01000510923.R	6	-	510923	510924	255,127,0	1	501	0
chr1	631295	631796	P:r1@AL669831.3	16	-	631395	631396	106,61,154	1	501	0
chr1	632356	633234	P:r1@MTCO2P12,r1@MTATP8P1,r1@MTATP6P1	110	+	632756	632757	106,61,154	1	878	0
chr1	633309	633810	P:r2@MTATP8P1,r2@MTATP6P1	17	+	633709	633710	106,61,154	1	501	0
chr1	774715	775383	D:r1@ADDG01000774979.R	14	-	774815	774816	255,127,0	1	668	0
chr1	778397	779118	P:r1@LINC01409	89	+	778854	778855	106,61,154	1	721	0
chr1	778531	779032	P:r1@AL669831.1	79	-	778631	778632	106,61,154	1	501	0
chr1	801093	801594	D:r1@ADDG01000801493.F	6	+	801493	801494	255,127,0	1	501	0
chr1	810487	810988	P:r1@AL669831.4	7	-	810587	810588	106,61,154	1	501	0
chr1	827258	827912	P:r1@LINC01128	82	+	827658	827659	106,61,154	1	654	0
chr1	827421	827922	P:r1@LINC00115	231	-	827521	827522	106,61,154	1	501	0
chr1	925503	926004	P:r1@ADDG01000925603.R	7	-	925603	925604	106,61,154	1	501	0
chr1	959150	959651	P:r1@NOC2L	264	-	959250	959251	106,61,154	1	501	0
chr1	999994	1000495	P:r1@HES4	29	-	1000094	1000095	106,61,154	1	501	0
chr1	1008495	1008996	D:r1@ADDG01001008893.F	7	+	1008895	1008896	255,127,0	1	501	0
chr1	1013096	1013597	P:r1@ISG15	54	+	1013496	1013497	106,61,154	1	501	0
chr1	1019719	1020220	P:r1@AGRN	115	+	1020119	1020120	106,61,154	1	501	0
chr1	1059329	1059830	P:r1@AL390719.1	15	+	1059729	1059730	106,61,154	1	501	0
chr1	1066659	1067546	D:r1@ADDG01001067145.R	39	-	1067145	1067146	255,127,0	1	887	0
chr1	1069232	1069733	D:r1@ADDG01001069315.R	22	-	1069332	1069333	255,127,0	1	501	0
chr1	1103904	1104405	D:r1@ADDG01001104001.R	16	-	1104004	1104005	255,127,0	1	501	0
chr1	1115999	1116500	P:r1@C1orf159	7	-	1116099	1116100	106,61,154	1	501	0
chr1	1128330	1129384	D:r1@ADDG01001128983.B	123	.	1128730	1128731	255,127,0	1	1054	0
chr1	1231900	1232401	P:r1@SDF4	105	-	1232000	1232001	106,61,154	1	501	0
chr1	1244261	1244762	P:r1@C1QTNF12	19	-	1244361	1244362	106,61,154	1	501	0
chr1	1271178	1271679	D:r1@ADDG01001271272.R	9	-	1271278	1271279	255,127,0	1	501	0
chr1	1273736	1274237	P:r1@UBE2J2	86	-	1273836	1273837	106,61,154	1	501	0
chr1	1307770	1308271	P:r1@ACAP3	22	-	1307870	1307871	106,61,154	1	501	0
chr1	1308207	1308708	P:r1@PUSL1	21	+	1308607	1308608	106,61,154	1	501	0
chr1	1316755	1317365	P:r1@ADDG01001317264.F	25	+	1317193	1317194	106,61,154	1	610	0
chr1	1324559	1325060	P:r1@INTS11	331	-	1324659	1324660	106,61,154	1	501	0
chr1	1349002	1349503	P:r1@DVL1	6	-	1349102	1349103	106,61,154	1	501	0
chr1	1354859	1355696	P:r1@ADDG01001355593.F	15	+	1355259	1355260	106,61,154	1	837	0
chr1	1358432	1358933	P:r1@MXRA8	17	-	1358532	1358533	106,61,154	1	501	0
chr1	1375106	1375718	P:r1@AURKAIP1	187	-	1375206	1375207	106,61,154	1	612	0
chr1	1375157	1375658	P:r1@ADDG01001375535.F	45	+	1375557	1375558	106,61,154	1	501	0
chr1	1399151	1399652	P:r1@MRPL20-AS1	53	+	1399551	1399552	106,61,154	1	501	0
chr1	1399213	1399714	P:r1@CCNL2	312	-	1399313	1399314	106,61,154	1	501	0
chr1	1406976	1407929	P:r1@ADDG01001407827.F	30	+	1407828	1407829	106,61,154	1	953	0
chr1	1407146	1407647	P:r1@MRPL20	701	-	1407246	1407247	106,61,154	1	501	0
chr1	1471380	1471881	P:r1@ATAD3B	51	+	1471780	1471781	106,61,154	1	501	0
chr1	1471433	1471934	P:r1@ADDG01001471516.R	38	-	1471533	1471534	106,61,154	1	501	0
chr1	1511761	1512262	P:r1@ATAD3A	12	+	1512161	1512162	106,61,154	1	501	0
chr1	1511867	1512368	P:r1@ADDG01001511957.R	13	-	1511967	1511968	106,61,154	1	501	0
chr1	1574525	1575263	P:r1@SSU72	202	-	1574625	1574626	106,61,154	1	738	0
chr1	1574562	1575063	P:r1@AL645728.1	13	+	1574962	1574963	106,61,154	1	501	0
chr1	1615099	1615965	P:r1@MIB2	84	+	1615864	1615865	106,61,154	1	866	0
chr1	1615696	1616197	P:r1@AL691432.2	24	-	1615796	1615797	106,61,154	1	501	0
chr1	1628961	1629462	P:r2@MIB2	9	+	1629361	1629362	106,61,154	1	501	0
chr1	1658900	1659658	P:r1@CDK11B	1425	-	1659000	1659001	106,61,154	1	758	0
chr1	1691441	1691942	D:r1@ADDG01001691674.F	65	+	1691841	1691842	255,127,0	1	501	0
chr1	1692406	1693056	P:r1@SLC35E2B	416	-	1692506	1692507	106,61,154	1	650	0
chr1	1693312	1693813	D:r1@ADDG01001693412.R	6	-	1693412	1693413	255,127,0	1	501	0
chr1	1717405	1717906	D:r1@ADDG01001717505.R	9	-	1717505	1717506	255,127,0	1	501	0
chr1	1724226	1724982	P:r1@CDK11A	2108	-	1724326	1724327	106,61,154	1	756	0
chr1	1745681	1747079	P:r1@ADDG01001746678.R,r1@SLC35E2A	241	-	1745781	1745782	106,61,154	1	1398	0
chr1	1821823	1822324	D:r1@ADDG01001821923.R	10	-	1821923	1821924	255,127,0	1	501	0
chr1	1868073	1868574	D:r1@ADDG01001868172.R	6	-	1868173	1868174	255,127,0	1	501	0
chr1	1886985	1887486	D:r1@ADDG01001887084.R	6	-	1887085	1887086	255,127,0	1	501	0
chr1	1908916	1909479	D:r1@ADDG01001909279.B	108	.	1909316	1909317	255,127,0	1	563	0
chr1	2050074	2050575	P:r1@PRKCZ	38	+	2050474	2050475	106,61,154	1	501	0
chr1	2184507	2185008	D:r1@ADDG01002184904.F	22	+	2184907	2184908	255,127,0	1	501	0
chr1	2194671	2195172	P:r1@FAAP20	269	-	2194771	2194772	106,61,154	1	501	0
chr1	2199127	2199628	P:r1@ADDG01002199476.F	79	+	2199527	2199528	106,61,154	1	501	0
chr1	2206653	2207154	D:r1@ADDG01002207053.F	9	+	2207053	2207054	255,127,0	1	501	0
chr1	2212473	2212974	P:r2@FAAP20	25	-	2212573	2212574	106,61,154	1	501	0
chr1	2217029	2217530	D:r1@ADDG01002217428.F	6	+	2217429	2217430	255,127,0	1	501	0
chr1	2348756	2349257	D:r1@ADDG01002348853.R	12	-	2348856	2348857	255,127,0	1	501	0
chr1	2371057	2371558	D:r1@ADDG01002371156.R	10	-	2371157	2371158	255,127,0	1	501	0
chr1	2391441	2391942	P:r1@RER1	98	+	2391841	2391842	106,61,154	1	501	0
chr1	2391451	2391952	P:r1@MORN1	123	-	2391551	2391552	106,61,154	1	501	0
chr1	2412442	2412943	P:r1@PEX10	76	-	2412542	2412543	106,61,154	1	501	0
chr1	2496071	2496572	D:r1@ADDG01002496421.F	17	+	2496471	2496472	255,127,0	1	501	0
chr1	2526499	2527000	P:r1@PANK4	16	-	2526599	2526600	106,61,154	1	501	0
chr1	2545999	2546500	P:r1@AL139246.5	22	+	2546399	2546400	106,61,154	1	501	0
chr1	2555393	2555894	P:r2@TNFRSF14	37	+	2555793	2555794	106,61,154	1	501	0
chr1	2555998	2556689	P:r1@TNFRSF14	121	+	2556556	2556557	106,61,154	1	691	0
chr1	2556920	2557421	P:r1@TNFRSF14-AS1	279	-	2557020	2557021	106,61,154	1	501	0
chr1	2643105	2643606	D:r1@ADDG01002643187.R	9	-	2643205	2643206	255,127,0	1	501	0
chr1	3068227	3069508	P:r1@ADDG01003069105.R,r1@PRDM16-DT	476	-	3068867	3068868	106,61,154	1	1281	0
chr1	3068521	3069303	P:r1@PRDM16	243	+	3069202	3069203	106,61,154	1	782	0
chr1	3072095	3073084	D:r1@ADDG01003072982.F	61	+	3072709	3072710	255,127,0	1	989	0
chr1	3074376	3075437	D:r1@ADDG01003075336.B	36	.	3074476	3074477	255,127,0	1	1061	0
chr1	3086179	3086680	D:r1@ADDG01003086579.F	8	+	3086579	3086580	255,127,0	1	501	0
chr1	3102976	3103477	D:r1@ADDG01003103375.F	6	+	3103376	3103377	255,127,0	1	501	0
chr1	3108063	3108564	D:r1@ADDG01003108462.F	10	+	3108463	3108464	255,127,0	1	501	0
chr1	3188689	3189190	D:r1@ADDG01003188761.R	142	-	3188789	3188790	255,127,0	1	501	0
chr1	3211790	3212291	D:r1@ADDG01003211890.R	6	-	3211890	3211891	255,127,0	1	501	0
chr1	3213602	3214188	D:r1@ADDG01003213787.R	26	-	3213702	3213703	255,127,0	1	586	0
chr1	3253831	3254340	D:r1@ADDG01003254239.F	23	+	3254239	3254240	255,127,0	1	509	0
chr1	3256862	3257363	D:r1@ADDG01003257261.F	6	+	3257262	3257263	255,127,0	1	501	0
chr1	3260711	3261212	D:r1@ADDG01003261111.F	6	+	3261111	3261112	255,127,0	1	501	0
chr1	3273326	3273827	D:r1@ADDG01003273725.F	10	+	3273726	3273727	255,127,0	1	501	0
chr1	3300070	3300915	D:r1@ADDG01003300814.F	16	+	3300470	3300471	255,127,0	1	845	0
chr1	3301629	3302251	D:r1@ADDG01003302150.F	19	+	3302150	3302151	255,127,0	1	622	0
chr1	3454264	3454765	P:r1@ARHGEF16	22	+	3454664	3454665	106,61,154	1	501	0
chr1	3458067	3458635	D:r1@ADDG01003458534.F	21	+	3458467	3458468	255,127,0	1	568	0
chr1	3531310	3531811	P:r1@MEGF6	16	-	3531410	3531411	106,61,154	1	501	0
chr1	3624629	3625130	P:r1@TPRG1L	9	+	3625029	3625030	106,61,154	1	501	0
chr1	3624678	3625179	P:r1@AL513320.1	122	-	3624778	3624779	106,61,154	1	501	0
chr1	3650002	3650503	P:r1@WRAP73	70	-	3650102	3650103	106,61,154	1	501	0
chr1	3747274	3747775	P:r1@TP73-AS1	15	-	3747374	3747375	106,61,154	1	501	0
chr1	3772370	3772871	P:r1@SMIM1	63	+	3772770	3772771	106,61,154	1	501	0
chr1	3796393	3796894	P:r1@LRRC47	50	-	3796493	3796494	106,61,154	1	501	0
chr1	3857048	3857549	P:r1@CEP104	176	-	3857148	3857149	106,61,154	1	501	0
chr1	3857072	3857573	P:r1@DFFB	46	+	3857472	3857473	106,61,154	1	501	0
chr1	3900157	3900658	P:r1@C1orf174	181	-	3900257	3900258	106,61,154	1	501	0
chr1	4739891	4740392	D:r1@ADDG01004740290.F	8	+	4740291	4740292	255,127,0	1	501	0
chr1	5422221	5422722	D:r1@ADDG01005422562.F	28	+	5422621	5422622	255,127,0	1	501	0
chr1	5492859	5493360	P:r1@Z98259.3	17	-	5492959	5492960	106,61,154	1	501	0
chr1	5992319	5992820	P:r1@NPHP4	43	-	5992419	5992420	106,61,154	1	501	0
chr1	6025932	6026433	P:r1@KCNAB2	32	+	6026332	6026333	106,61,154	1	501	0
chr1	6045384	6045885	P:r2@KCNAB2	8	+	6045784	6045785	106,61,154	1	501	0
chr1	6084088	6084589	D:r1@ADDG01006084488.F	7	+	6084488	6084489	255,127,0	1	501	0
chr1	6179911	6180412	P:r1@CHD5	24	-	6180011	6180012	106,61,154	1	501	0
chr1	6181348	6181849	D:r1@ADDG01006181448.R	19	-	6181448	6181449	255,127,0	1	501	0
chr1	6199463	6199994	P:r1@RPL22	3324	-	6199593	6199594	106,61,154	1	531	0
chr1	6205118	6205619	P:r2@RNF207	6	+	6205518	6205519	106,61,154	1	501	0
chr1	6205718	6206241	P:r1@RNF207	101	+	6206118	6206119	106,61,154	1	523	0
chr1	6205913	6206414	P:r1@AL031847.1	79	-	6206013	6206014	106,61,154	1	501	0
chr1	6235831	6236332	P:r1@ICMT	58	-	6235931	6235932	106,61,154	1	501	0
chr1	6393131	6393632	P:r1@AL031848.2	13	+	6393531	6393532	106,61,154	1	501	0
chr1	6393298	6393799	P:r1@ACOT7	6	-	6393398	6393399	106,61,154	1	501	0
chr1	6497323	6497824	P:r1@PLEKHG5	13	-	6497423	6497424	106,61,154	1	501	0
chr1	6554412	6554913	P:r1@NOL9	195	-	6554512	6554513	106,61,154	1	501	0
chr1	6579595	6580096	P:r1@ZBTB48	96	+	6579995	6579996	106,61,154	1	501	0
chr1	6613049	6613776	P:r1@ADDG01006613374.R	54	-	6613149	6613150	106,61,154	1	727	0
chr1	6613383	6613884	P:r1@PHF13	20	+	6613783	6613784	106,61,154	1	501	0
chr1	6624782	6625283	P:r1@THAP3	47	+	6625182	6625183	106,61,154	1	501	0
chr1	6637240	6637741	D:r1@ADDG01006637331.R	11	-	6637340	6637341	255,127,0	1	501	0
chr1	6652041	6652542	D:r1@ADDG01006652085.R	160	-	6652141	6652142	255,127,0	1	501	0
chr1	6653487	6653988	D:r1@ADDG01006653587.R	6	-	6653587	6653588	255,127,0	1	501	0
chr1	6701703	6702204	P:r1@DNAJC11	606	-	6701803	6701804	106,61,154	1	501	0
chr1	6784445	6784946	P:r1@ADDG01006784535.R	21	-	6784545	6784546	106,61,154	1	501	0
chr1	6785053	6785554	P:r1@CAMTA1	731	+	6785453	6785454	106,61,154	1	501	0
chr1	6817226	6817727	D:r1@ADDG01006817626.F	7	+	6817626	6817627	255,127,0	1	501	0
chr1	6835668	6836169	D:r1@ADDG01006836066.F	11	+	6836068	6836069	255,127,0	1	501	0
chr1	6842185	6842686	D:r1@ADDG01006842585.F	7	+	6842585	6842586	255,127,0	1	501	0
chr1	6843406	6843907	D:r1@ADDG01006843801.F	6	+	6843806	6843807	255,127,0	1	501	0
chr1	6844018	6844519	D:r1@ADDG01006844416.F	10	+	6844418	6844419	255,127,0	1	501	0
chr1	6849637	6850138	D:r1@ADDG01006850034.F	12	+	6850037	6850038	255,127,0	1	501	0
chr1	6850532	6851119	D:r1@ADDG01006851017.F	15	+	6850932	6850933	255,127,0	1	587	0
chr1	6877698	6878199	D:r1@ADDG01006878097.F	7	+	6878098	6878099	255,127,0	1	501	0
chr1	6880838	6881339	D:r1@ADDG01006881238.F	13	+	6881238	6881239	255,127,0	1	501	0
chr1	6886360	6886861	D:r1@ADDG01006886756.F	6	+	6886760	6886761	255,127,0	1	501	0
chr1	7770895	7771396	P:r1@VAMP3	49	+	7771295	7771296	106,61,154	1	501	0
chr1	7783965	7784466	P:r1@PER3	707	+	7784365	7784366	106,61,154	1	501	0
chr1	7786029	7786530	D:r1@ADDG01007786429.F	11	+	7786429	7786430	255,127,0	1	501	0
chr1	7812775	7813276	D:r1@ADDG01007813173.F	14	+	7813175	7813176	255,127,0	1	501	0
chr1	7813548	7814049	D:r1@ADDG01007813948.F	6	+	7813948	7813949	255,127,0	1	501	0
chr1	7815399	7815900	D:r1@ADDG01007815798.F	8	+	7815799	7815800	255,127,0	1	501	0
chr1	7940738	7941239	P:r1@TNFRSF9	22	-	7940838	7940839	106,61,154	1	501	0
chr1	7953892	7954393	P:r2@PARK7	13	+	7954292	7954293	106,61,154	1	501	0
chr1	7961310	7961811	P:r1@PARK7	419	+	7961710	7961711	106,61,154	1	501	0
chr1	7996697	7997198	D:r1@ADDG01007996797.R	9	-	7996797	7996798	255,127,0	1	501	0
chr1	8014398	8014899	D:r1@ADDG01008014497.R	6	-	8014498	8014499	255,127,0	1	501	0
chr1	8026044	8026545	P:r1@AL034417.2	63	+	8026444	8026445	106,61,154	1	501	0
chr1	8026208	8026709	P:r1@ERRFI1	787	-	8026308	8026309	106,61,154	1	501	0
chr1	8077012	8077513	D:r1@ADDG01008077383.F	12	+	8077412	8077413	255,127,0	1	501	0
chr1	8209229	8209730	D:r1@ADDG01008209626.F	16	+	8209629	8209630	255,127,0	1	501	0
chr1	8317713	8318214	P:r1@SLC45A1	64	+	8318113	8318114	106,61,154	1	501	0
chr1	8376176	8376677	D:r1@ADDG01008376276.R	6	-	8376276	8376277	255,127,0	1	501	0
chr1	8377763	8378264	D:r1@ADDG01008377860.R	7	-	8377863	8377864	255,127,0	1	501	0
chr1	8380706	8381207	D:r1@ADDG01008380806.R	7	-	8380806	8380807	255,127,0	1	501	0
chr1	8403745	8404246	D:r1@ADDG01008403844.R	10	-	8403845	8403846	255,127,0	1	501	0
chr1	8406230	8406731	D:r1@ADDG01008406330.R	7	-	8406330	8406331	255,127,0	1	501	0
chr1	8412113	8412614	D:r1@ADDG01008412213.R	8	-	8412213	8412214	255,127,0	1	501	0
chr1	8416087	8416782	D:r1@ADDG01008416380.R	12	-	8416381	8416382	255,127,0	1	695	0
chr1	8420195	8420796	D:r1@ADDG01008420656.F	21	+	8420695	8420696	255,127,0	1	601	0
chr1	8423509	8424010	P:r4@RERE	76	-	8423609	8423610	106,61,154	1	501	0
chr1	8424139	8424640	P:r5@RERE	26	-	8424239	8424240	106,61,154	1	501	0
chr1	8446800	8447301	D:r1@ADDG01008446899.R	7	-	8446900	8446901	255,127,0	1	501	0
chr1	8447939	8448440	D:r1@ADDG01008448038.R	12	-	8448039	8448040	255,127,0	1	501	0
chr1	8461570	8462129	D:r1@ADDG01008461728.R	15	-	8461670	8461671	255,127,0	1	559	0
chr1	8525828	8526329	P:r6@RERE	17	-	8525928	8525929	106,61,154	1	501	0
chr1	8532833	8533334	D:r1@ADDG01008532932.R	6	-	8532933	8532934	255,127,0	1	501	0
chr1	8552898	8553399	D:r1@ADDG01008552997.R	6	-	8552998	8552999	255,127,0	1	501	0
chr1	8572075	8572576	D:r1@ADDG01008572172.R	7	-	8572175	8572176	255,127,0	1	501	0
chr1	8573468	8573969	D:r1@ADDG01008573568.R	7	-	8573568	8573569	255,127,0	1	501	0
chr1	8596589	8597090	D:r1@ADDG01008596686.R	7	-	8596689	8596690	255,127,0	1	501	0
chr1	8597318	8597819	D:r1@ADDG01008597418.R	7	-	8597418	8597419	255,127,0	1	501	0
chr1	8621865	8622366	D:r1@ADDG01008621965.R	6	-	8621965	8621966	255,127,0	1	501	0
chr1	8691474	8691975	D:r1@ADDG01008691574.R	6	-	8691574	8691575	255,127,0	1	501	0
chr1	8703085	8703790	P:r2@RERE	391	-	8703282	8703283	106,61,154	1	705	0
chr1	8753724	8754225	P:r3@RERE	203	-	8753824	8753825	106,61,154	1	501	0
chr1	8758415	8758916	D:r1@ADDG01008758514.R	7	-	8758515	8758516	255,127,0	1	501	0
chr1	8775359	8775958	D:r1@ADDG01008775557.R	18	-	8775459	8775460	255,127,0	1	599	0
chr1	8796494	8797076	P:r1@Y_RNA.605	42	-	8796675	8796676	106,61,154	1	582	0
chr1	8805365	8805866	D:r1@ADDG01008805465.R	14	-	8805465	8805466	255,127,0	1	501	0
chr1	8816774	8818040	P:r1@ADDG01008816865.R,r1@RERE	2686	-	8817639	8817640	106,61,154	1	1266	0
chr1	8848799	8849300	P:r7@RERE	16	-	8848899	8848900	106,61,154	1	501	0
chr1	8878589	8879090	P:r1@ENO1	488	-	8878689	8878690	106,61,154	1	501	0
chr1	9069444	9069945	P:r1@SLC2A5	12	-	9069544	9069545	106,61,154	1	501	0
chr1	9127167	9127668	D:r1@ADDG01009127266.R	6	-	9127267	9127268	255,127,0	1	501	0
chr1	9129001	9129502	P:r1@GPR157	13	-	9129101	9129102	106,61,154	1	501	0
chr1	9182237	9182738	P:r1@MIR34AHG	53	-	9182337	9182338	106,61,154	1	501	0
chr1	9234373	9234874	P:r1@H6PD	13	+	9234773	9234774	106,61,154	1	501	0
chr1	9267506	9268007	D:r1@ADDG01009267901.F	14	+	9267906	9267907	255,127,0	1	501	0
chr1	9297063	9297589	D:r1@ADDG01009297487.F	12	+	9297488	9297489	255,127,0	1	526	0
chr1	9328512	9329013	D:r1@ADDG01009328912.F	8	+	9328912	9328913	255,127,0	1	501	0
chr1	9428778	9429279	P:r2@LINC02606	26	-	9428878	9428879	106,61,154	1	501	0
chr1	9436188	9436689	D:r1@ADDG01009436528.F	36	+	9436588	9436589	255,127,0	1	501	0
chr1	9440471	9440972	P:r1@LINC02606	89	-	9440571	9440572	106,61,154	1	501	0
chr1	9503279	9503780	P:r1@AL928921.1	32	-	9503379	9503380	106,61,154	1	501	0
chr1	9539072	9539589	P:r1@SLC25A33	184	+	9539488	9539489	106,61,154	1	517	0
chr1	9543422	9543923	D:r1@ADDG01009543822.F	7	+	9543822	9543823	255,127,0	1	501	0
chr1	9561342	9561843	D:r1@ADDG01009561737.F	7	+	9561742	9561743	255,127,0	1	501	0
chr1	9565115	9565616	D:r1@ADDG01009565515.F	12	+	9565515	9565516	255,127,0	1	501	0
chr1	9582031	9582532	D:r1@ADDG01009582431.F	7	+	9582431	9582432	255,127,0	1	501	0
chr1	9651330	9651831	P:r1@PIK3CD	40	+	9651730	9651731	106,61,154	1	501	0
chr1	9687382	9687883	P:r1@PIK3CD-AS2	28	-	9687482	9687483	106,61,154	1	501	0
chr1	9689149	9689650	D:r1@ADDG01009689517.F	28	+	9689549	9689550	255,127,0	1	501	0
chr1	9728207	9728708	D:r1@ADDG01009728606.F	6	+	9728607	9728608	255,127,0	1	501	0
chr1	9823870	9824371	P:r1@CLSTN1	22	-	9823970	9823971	106,61,154	1	501	0
chr1	9910074	9910575	P:r1@CTNNBIP1	48	-	9910174	9910175	106,61,154	1	501	0
chr1	9942952	9943759	P:r1@LZIC	236	-	9943358	9943359	106,61,154	1	807	0
chr1	9943074	9943575	P:r1@NMNAT1	348	+	9943474	9943475	106,61,154	1	501	0
chr1	9967001	9967502	P:r1@MIR5697	7	+	9967401	9967402	106,61,154	1	501	0
chr1	9996827	9997328	P:r1@RBP7	20	+	9997227	9997228	106,61,154	1	501	0
chr1	10032564	10033065	P:r1@UBE4B	107	+	10032964	10032965	106,61,154	1	501	0
chr1	10057331	10057832	D:r1@ADDG01010057729.F	12	+	10057731	10057732	255,127,0	1	501	0
chr1	10120494	10120995	D:r1@ADDG01010120894.F	7	+	10120894	10120895	255,127,0	1	501	0
chr1	10146757	10147258	D:r1@ADDG01010147155.F	6	+	10147157	10147158	255,127,0	1	501	0
chr1	10210169	10210670	P:r1@KIF1B	488	+	10210569	10210570	106,61,154	1	501	0
chr1	10234981	10235482	D:r1@ADDG01010235381.F	6	+	10235381	10235382	255,127,0	1	501	0
chr1	10277928	10278429	P:r2@KIF1B	6	+	10278328	10278329	106,61,154	1	501	0
chr1	10297349	10297850	D:r1@ADDG01010297749.F	6	+	10297749	10297750	255,127,0	1	501	0
chr1	10310254	10310755	D:r1@ADDG01010310622.F	12	+	10310654	10310655	255,127,0	1	501	0
chr1	10398663	10399164	P:r1@PGD	136	+	10399063	10399064	106,61,154	1	501	0
chr1	10430376	10430877	P:r1@CENPS,r1@CENPS-CORT	86	+	10430776	10430777	106,61,154	1	501	0
chr1	10472425	10472926	P:r1@DFFA	123	-	10472525	10472526	106,61,154	1	501	0
chr1	10474553	10475054	P:r1@PEX14	249	+	10474953	10474954	106,61,154	1	501	0
chr1	10494887	10495388	D:r1@ADDG01010495271.F	28	+	10495287	10495288	255,127,0	1	501	0
chr1	10550062	10550563	D:r1@ADDG01010550462.F	8	+	10550462	10550463	255,127,0	1	501	0
chr1	10574572	10575073	D:r1@ADDG01010574972.F	7	+	10574972	10574973	255,127,0	1	501	0
chr1	10578670	10579171	D:r1@ADDG01010579062.F	8	+	10579070	10579071	255,127,0	1	501	0
chr1	10599302	10599803	D:r1@ADDG01010599372.R	23	-	10599402	10599403	255,127,0	1	501	0
chr1	10637614	10638236	D:r1@ADDG01010637835.R	58	-	10637835	10637836	255,127,0	1	622	0
chr1	10694349	10694850	P:r2@CASZ1	60	-	10694449	10694450	106,61,154	1	501	0
chr1	10699474	10699975	D:r1@ADDG01010699568.R	6	-	10699574	10699575	255,127,0	1	501	0
chr1	10785274	10785830	D:r1@ADDG01010785429.R	15	-	10785374	10785375	255,127,0	1	556	0
chr1	10796493	10796994	P:r1@CASZ1	253	-	10796593	10796594	106,61,154	1	501	0
chr1	11012258	11012759	P:r1@TARDBP,r1@AL109811.3	1708	+	11012658	11012659	106,61,154	1	501	0
chr1	11012949	11013450	P:r1@ADDG01011013049.R	16	-	11013049	11013050	106,61,154	1	501	0
chr1	11059918	11060419	P:r1@ADDG01011060227.F	87	+	11060318	11060319	106,61,154	1	501	0
chr1	11072072	11072573	P:r2@EXOSC10	10	-	11072172	11072173	106,61,154	1	501	0
chr1	11085525	11086026	D:r1@ADDG01011085625.R	7	-	11085625	11085626	255,127,0	1	501	0
chr1	11086609	11087110	D:r1@ADDG01011086702.R	6	-	11086709	11086710	255,127,0	1	501	0
chr1	11099750	11100269	P:r1@EXOSC10	703	-	11099850	11099851	106,61,154	1	519	0
chr1	11183742	11184243	D:r1@ADDG01011183840.R	9	-	11183842	11183843	255,127,0	1	501	0
chr1	11262439	11262940	P:r1@MTOR	215	-	11262539	11262540	106,61,154	1	501	0
chr1	11272825	11273326	P:r1@UBIAD1	22	+	11273225	11273226	106,61,154	1	501	0
chr1	11649773	11650274	D:r1@ADDG01011649841.R	9	-	11649873	11649874	255,127,0	1	501	0
chr1	11654243	11654829	P:r1@FBXO2	23	-	11654428	11654429	106,61,154	1	586	0
chr1	11654499	11655000	P:r1@FBXO44	214	+	11654899	11654900	106,61,154	1	501	0
chr1	11663804	11664305	P:r1@FBXO6	7	+	11664204	11664205	106,61,154	1	501	0
chr1	11681017	11681518	P:r1@MAD2L2	39	-	11681117	11681118	106,61,154	1	501	0
chr1	11691444	11692209	P:r2@MAD2L2	29	-	11691544	11691545	106,61,154	1	765	0
chr1	11735725	11736226	P:r1@AGTRAP	68	+	11736125	11736126	106,61,154	1	501	0
chr1	11786324	11786837	D:r1@ADDG01011786434.R	17	-	11786436	11786437	255,127,0	1	513	0
chr1	11786970	11787471	D:r1@ADDG01011787070.R	15	-	11787070	11787071	255,127,0	1	501	0
chr1	11797912	11798413	D:r1@ADDG01011798012.R	6	-	11798012	11798013	255,127,0	1	501	0
chr1	11799962	11800463	D:r1@ADDG01011800060.R	15	-	11800062	11800063	255,127,0	1	501	0
chr1	11803451	11803952	P:r2@MTHFR	8	-	11803551	11803552	106,61,154	1	501	0
chr1	11805840	11806341	P:r1@CLCN6	256	+	11806240	11806241	106,61,154	1	501	0
chr1	11805863	11806364	P:r1@MTHFR	34	-	11805963	11805964	106,61,154	1	501	0
chr1	11907751	11908252	P:r1@RNU5E-1,r1@AL021155.5	13	+	11908151	11908152	106,61,154	1	501	0
chr1	11934324	11934825	P:r1@PLOD1	30	+	11934724	11934725	106,61,154	1	501	0
chr1	11979835	11980544	P:r1@MFN2	133	+	11980443	11980444	106,61,154	1	709	0
chr1	12012182	12013276	D:r1@ADDG01012013175.F	29	+	12013175	12013176	255,127,0	1	1094	0
chr1	12019069	12019570	P:r1@MIIP	59	+	12019469	12019470	106,61,154	1	501	0
chr1	12075643	12076144	D:r1@ADDG01012075969.F	12	+	12076043	12076044	255,127,0	1	501	0
chr1	12166594	12167095	P:r1@TNFRSF1B,r1@MIR7846	14	+	12166994	12166995	106,61,154	1	501	0
chr1	12229620	12230132	P:r1@VPS13D	389	+	12230031	12230032	106,61,154	1	512	0
chr1	12337042	12337543	D:r1@ADDG01012337442.F	6	+	12337442	12337443	255,127,0	1	501	0
chr1	12342310	12342811	P:r2@VPS13D	8	+	12342710	12342711	106,61,154	1	501	0
chr1	12386886	12387669	D:r1@ADDG01012387567.F	27	+	12387568	12387569	255,127,0	1	783	0
chr1	12462655	12463156	D:r1@ADDG01012463055.F	8	+	12463055	12463056	255,127,0	1	501	0
chr1	12464528	12465029	P:r3@VPS13D	8	+	12464928	12464929	106,61,154	1	501	0
chr1	12525335	12525836	D:r1@ADDG01012525718.F	6	+	12525735	12525736	255,127,0	1	501	0
chr1	12569964	12570465	P:r1@RNU6ATAC18P	6	-	12570064	12570065	106,61,154	1	501	0
chr1	12589499	12590000	D:r1@ADDG01012589598.R	21	-	12589599	12589600	255,127,0	1	501	0
chr1	12606802	12607303	D:r1@ADDG01012606902.R	6	-	12606902	12606903	255,127,0	1	501	0
chr1	12616694	12617195	P:r2@DHRS3	10	-	12616794	12616795	106,61,154	1	501	0
chr1	12617498	12618031	D:r1@ADDG01012617630.R	38	-	12617630	12617631	255,127,0	1	533	0
chr1	12618016	12618539	P:r1@ADDG01012618422.F	38	+	12618438	12618439	106,61,154	1	523	0
chr1	12618108	12619012	P:r1@DHRS3	68	-	12618208	12618209	106,61,154	1	904	0
chr1	13699793	13700299	P:r2@PRDM2	93	+	13700193	13700194	106,61,154	1	506	0
chr1	13749014	13749515	P:r1@PRDM2	302	+	13749414	13749415	106,61,154	1	501	0
chr1	13758932	13759433	D:r1@ADDG01013759332.F	7	+	13759332	13759333	255,127,0	1	501	0
chr1	14174807	14175308	D:r1@ADDG01014175195.F	24	+	14175207	14175208	255,127,0	1	501	0
chr1	14199590	14200091	D:r1@ADDG01014199988.F	7	+	14199990	14199991	255,127,0	1	501	0
chr1	14267377	14267878	D:r1@ADDG01014267775.F	6	+	14267777	14267778	255,127,0	1	501	0
chr1	14304318	14304865	P:r1@AL357873.1	55	-	14304418	14304419	106,61,154	1	547	0
chr1	14342594	14343095	D:r1@ADDG01014342993.F	7	+	14342994	14342995	255,127,0	1	501	0
chr1	14388084	14388585	D:r1@ADDG01014388484.F	12	+	14388484	14388485	255,127,0	1	501	0
chr1	14401085	14401586	D:r1@ADDG01014401478.F	6	+	14401485	14401486	255,127,0	1	501	0
chr1	14598290	14598791	P:r1@KAZN	62	+	14598690	14598691	106,61,154	1	501	0
chr1	14600205	14600706	D:r1@ADDG01014600601.F	13	+	14600605	14600606	255,127,0	1	501	0
chr1	14601548	14602049	D:r1@ADDG01014601947.F	6	+	14601948	14601949	255,127,0	1	501	0
chr1	14610873	14611374	D:r1@ADDG01014611270.F	11	+	14611273	14611274	255,127,0	1	501	0
chr1	14614669	14615170	D:r1@ADDG01014615062.F	9	+	14615069	14615070	255,127,0	1	501	0
chr1	14616070	14616571	D:r1@ADDG01014616470.F	17	+	14616470	14616471	255,127,0	1	501	0
chr1	14621806	14622323	D:r1@ADDG01014622222.F	15	+	14622222	14622223	255,127,0	1	517	0
chr1	14624336	14624837	D:r1@ADDG01014624735.F	6	+	14624736	14624737	255,127,0	1	501	0
chr1	14627213	14627714	D:r1@ADDG01014627602.F	6	+	14627613	14627614	255,127,0	1	501	0
chr1	14645533	14646034	D:r1@ADDG01014645933.F	6	+	14645933	14645934	255,127,0	1	501	0
chr1	14653542	14654043	D:r1@ADDG01014653941.F	7	+	14653942	14653943	255,127,0	1	501	0
chr1	14662868	14663720	D:r1@ADDG01014663617.F	17	+	14663268	14663269	255,127,0	1	852	0
chr1	14666943	14667444	D:r1@ADDG01014667343.F	16	+	14667343	14667344	255,127,0	1	501	0
chr1	14668979	14669480	D:r1@ADDG01014669377.F	6	+	14669379	14669380	255,127,0	1	501	0
chr1	14693679	14694180	D:r1@ADDG01014694079.F	6	+	14694079	14694080	255,127,0	1	501	0
chr1	14699558	14700077	D:r1@ADDG01014699976.F	20	+	14699976	14699977	255,127,0	1	519	0
chr1	14705457	14705958	D:r1@ADDG01014705857.F	7	+	14705857	14705858	255,127,0	1	501	0
chr1	14738117	14738618	D:r1@ADDG01014738516.F	8	+	14738517	14738518	255,127,0	1	501	0
chr1	14744204	14744705	D:r1@ADDG01014744601.F	9	+	14744604	14744605	255,127,0	1	501	0
chr1	14758046	14758705	D:r1@ADDG01014758602.F	17	+	14758446	14758447	255,127,0	1	659	0
chr1	14761872	14762373	D:r1@ADDG01014762270.F	8	+	14762272	14762273	255,127,0	1	501	0
chr1	14777769	14778270	P:r1@ADDG01014778167.F	6	+	14778169	14778170	106,61,154	1	501	0
chr1	14874328	14874829	D:r1@ADDG01014874728.F	10	+	14874728	14874729	255,127,0	1	501	0
chr1	15090395	15090896	D:r1@ADDG01015090475.R	28	-	15090495	15090496	255,127,0	1	501	0
chr1	15152341	15152842	P:r1@TMEM51-AS1	21	-	15152441	15152442	106,61,154	1	501	0
chr1	15153020	15153521	P:r2@TMEM51-AS1	15	-	15153120	15153121	106,61,154	1	501	0
chr1	15153346	15153847	P:r1@TMEM51	35	+	15153746	15153747	106,61,154	1	501	0
chr1	15160574	15161075	D:r1@ADDG01015160973.F	6	+	15160974	15160975	255,127,0	1	501	0
chr1	15185556	15186057	D:r1@ADDG01015185956.F	6	+	15185956	15185957	255,127,0	1	501	0
chr1	15409521	15410022	P:r1@EFHD2	12	+	15409921	15409922	106,61,154	1	501	0
chr1	15524114	15524615	P:r1@CASP9	62	-	15524214	15524215	106,61,154	1	501	0
chr1	15524689	15525190	P:r2@CASP9	19	-	15524789	15524790	106,61,154	1	501	0
chr1	15526447	15526948	P:r1@DNAJC16	252	+	15526847	15526848	106,61,154	1	501	0
chr1	15527222	15527723	D:r1@ADDG01015527621.F	6	+	15527622	15527623	255,127,0	1	501	0
chr1	15536033	15536534	D:r1@ADDG01015536428.F	6	+	15536433	15536434	255,127,0	1	501	0
chr1	15571921	15572422	D:r1@ADDG01015571965.R	16	-	15572021	15572022	255,127,0	1	501	0
chr1	15584922	15585423	P:r1@AGMAT	26	-	15585022	15585023	106,61,154	1	501	0
chr1	15603328	15603829	P:r1@ADDG01015603700.F	45	+	15603728	15603729	106,61,154	1	501	0
chr1	15603490	15603991	P:r1@AL121992.1	37	-	15603590	15603591	106,61,154	1	501	0
chr1	15617057	15617558	P:r1@DDI2	98	+	15617457	15617458	106,61,154	1	501	0
chr1	15735857	15736358	P:r1@SLC25A34	16	+	15736257	15736258	106,61,154	1	501	0
chr1	15756240	15756741	P:r2@FBLIM1	6	+	15756640	15756641	106,61,154	1	501	0
chr1	15758394	15758895	P:r1@FBLIM1	17	+	15758794	15758795	106,61,154	1	501	0
chr1	15834760	15835423	D:r1@ADDG01015835012.R	601	-	15834860	15834861	255,127,0	1	663	0
chr1	15835694	15836195	D:r1@ADDG01015836084.F	34	+	15836094	15836095	255,127,0	1	501	0
chr1	15847428	15847929	P:r1@SPEN	88	+	15847828	15847829	106,61,154	1	501	0
chr1	15886148	15886649	D:r1@ADDG01015886532.F	11	+	15886548	15886549	255,127,0	1	501	0
chr1	15892914	15893415	D:r1@ADDG01015893314.F	8	+	15893314	15893315	255,127,0	1	501	0
chr1	15922224	15922725	D:r1@ADDG01015922624.F	6	+	15922624	15922625	255,127,0	1	501	0
chr1	15929079	15929580	D:r1@ADDG01015929478.F	6	+	15929479	15929480	255,127,0	1	501	0
chr1	15930002	15930699	D:r1@ADDG01015930598.F	32	+	15930598	15930599	255,127,0	1	697	0
chr1	15932238	15932739	D:r1@ADDG01015932638.F	6	+	15932638	15932639	255,127,0	1	501	0
chr1	15943121	15943622	P:r2@ZBTB17	9	-	15943221	15943222	106,61,154	1	501	0
chr1	15976000	15976501	P:r1@ZBTB17	32	-	15976100	15976101	106,61,154	1	501	0
chr1	16012695	16013196	D:r1@ADDG01016013044.F	463	+	16013095	16013096	255,127,0	1	501	0
chr1	16021635	16022136	P:r1@CLCNKA	214	+	16022035	16022036	106,61,154	1	501	0
chr1	16024238	16024739	D:r1@ADDG01016024638.F	10	+	16024638	16024639	255,127,0	1	501	0
chr1	16025064	16025565	D:r1@ADDG01016025463.F	6	+	16025464	16025465	255,127,0	1	501	0
chr1	16031306	16031807	D:r1@ADDG01016031706.F	16	+	16031706	16031707	255,127,0	1	501	0
chr1	16043380	16043881	P:r1@CLCNKB	407	+	16043780	16043781	106,61,154	1	501	0
chr1	16043516	16044017	P:r1@ADDG01016043550.R	18	-	16043616	16043617	106,61,154	1	501	0
chr1	16064826	16065327	D:r1@ADDG01016064913.R	14	-	16064926	16064927	255,127,0	1	501	0
chr1	16154814	16155315	P:r1@AL451042.2	13	+	16155214	16155215	106,61,154	1	501	0
chr1	16155965	16156466	P:r1@EPHA2	30	-	16156065	16156066	106,61,154	1	501	0
chr1	16261016	16261517	D:r1@ADDG01016261115.R	6	-	16261116	16261117	255,127,0	1	501	0
chr1	16270234	16270735	D:r1@ADDG01016270334.R	6	-	16270334	16270335	255,127,0	1	501	0
chr1	16304030	16304531	D:r1@ADDG01016304126.R	9	-	16304130	16304131	255,127,0	1	501	0
chr1	16307468	16307969	D:r1@ADDG01016307566.R	9	-	16307568	16307569	255,127,0	1	501	0
chr1	16352205	16352706	P:r1@SZRD1	12	+	16352605	16352606	106,61,154	1	501	0
chr1	16352343	16352844	P:r1@FBXO42	264	-	16352443	16352444	106,61,154	1	501	0
chr1	16440323	16440824	P:r1@NECAP2	166	+	16440723	16440724	106,61,154	1	501	0
chr1	16459363	16459864	D:r1@ADDG01016459763.F	6	+	16459763	16459764	255,127,0	1	501	0
chr1	16473194	16473695	D:r1@ADDG01016473294.R	21	-	16473294	16473295	255,127,0	1	501	0
chr1	16496409	16496910	D:r1@ADDG01016496509.R	8	-	16496509	16496510	255,127,0	1	501	0
chr1	16499158	16499659	P:r1@CROCCP3	16	-	16499258	16499259	106,61,154	1	501	0
chr1	16514184	16514685	P:r1@RNU1-1	18	-	16514284	16514285	106,61,154	1	501	0
chr1	16514243	16514744	P:r1@AL137802.2,r1@AL137802.3	19	+	16514643	16514644	106,61,154	1	501	0
chr1	16607155	16607656	D:r1@ADDG01016607254.R	6	-	16607255	16607256	255,127,0	1	501	0
chr1	16613449	16613950	P:r1@NBPF1	265	-	16613549	16613550	106,61,154	1	501	0
chr1	16644364	16644865	P:r1@ADDG01016644750.F	28	+	16644764	16644765	106,61,154	1	501	0
chr1	16644558	16645095	P:r1@CROCCP2	423	-	16644694	16644695	106,61,154	1	537	0
chr1	16647069	16647570	D:r1@ADDG01016647351.F	120	+	16647469	16647470	255,127,0	1	501	0
chr1	16649665	16650166	D:r1@ADDG01016650065.F	67	+	16650065	16650066	255,127,0	1	501	0
chr1	16652398	16652899	D:r1@ADDG01016652792.F	8	+	16652798	16652799	255,127,0	1	501	0
chr1	16653075	16653620	D:r1@ADDG01016653516.F	19	+	16653475	16653476	255,127,0	1	545	0
chr1	16653965	16654466	D:r1@ADDG01016654361.F	9	+	16654365	16654366	255,127,0	1	501	0
chr1	16654632	16655133	D:r1@ADDG01016655020.F	9	+	16655032	16655033	255,127,0	1	501	0
chr1	16667099	16667600	P:r1@RNU1-3	6	-	16667199	16667200	106,61,154	1	501	0
chr1	16687844	16688345	D:r1@ADDG01016687939.R	8	-	16687944	16687945	255,127,0	1	501	0
chr1	16688791	16689292	P:r1@AL021920.2	6	-	16688891	16688892	106,61,154	1	501	0
chr1	16739863	16740364	P:r1@CROCC,r1@RNU1-4,r1@CROCCP4	32	+	16740263	16740264	106,61,154	1	501	0
chr1	16752305	16752869	D:r1@ADDG01016752467.R	19	-	16752468	16752469	255,127,0	1	564	0
chr1	16753309	16753810	D:r1@ADDG01016753409.R	8	-	16753409	16753410	255,127,0	1	501	0
chr1	16754449	16754950	D:r1@ADDG01016754530.R	9	-	16754549	16754550	255,127,0	1	501	0
chr1	16757300	16757801	D:r1@ADDG01016757394.R	34	-	16757400	16757401	255,127,0	1	501	0
chr1	16759636	16760409	P:r1@ADDG01016759943.R,r1@MST1L	219	-	16759736	16759737	106,61,154	1	773	0
chr1	16889380	16890072	P:r1@BX284668.5	71	-	16889671	16889672	106,61,154	1	692	0
chr1	16895523	16896024	P:r1@ADDG01016895603.R	22	-	16895623	16895624	106,61,154	1	501	0
chr1	16895579	16896080	P:r1@RNU1-2	9	+	16895979	16895980	106,61,154	1	501	0
chr1	16904555	16905299	P:r1@ADDG01016905198.F	56	+	16905198	16905199	106,61,154	1	744	0
chr1	16904689	16905230	P:r1@BX284668.6	28	-	16904829	16904830	106,61,154	1	541	0
chr1	16911468	16911969	D:r1@ADDG01016911844.F	11	+	16911868	16911869	255,127,0	1	501	0
chr1	16913670	16914171	D:r1@ADDG01016914050.F	54	+	16914070	16914071	255,127,0	1	501	0
chr1	16944320	16944821	D:r1@ADDG01016944719.F	7	+	16944720	16944721	255,127,0	1	501	0
chr1	16972105	16972606	D:r1@ADDG01016972505.F	8	+	16972505	16972506	255,127,0	1	501	0
chr1	17053928	17054429	P:r1@SDHB	223	-	17054028	17054029	106,61,154	1	501	0
chr1	17087989	17088490	D:r1@ADDG01017088087.R	7	-	17088089	17088090	255,127,0	1	501	0
chr1	17119350	17119851	P:r1@PADI2	43	-	17119450	17119451	106,61,154	1	501	0
chr1	17248697	17249198	P:r1@PADI3	17	+	17249097	17249098	106,61,154	1	501	0
chr1	17439448	17439949	P:r1@ADDG01017439828.F	16	+	17439848	17439849	106,61,154	1	501	0
chr1	17439622	17440123	P:r1@RCC2	54	-	17439722	17439723	106,61,154	1	501	0
chr1	17519796	17520468	D:r1@ADDG01017520367.F	67	+	17520196	17520197	255,127,0	1	672	0
chr1	17545110	17545611	D:r1@ADDG01017545209.R	6	-	17545210	17545211	255,127,0	1	501	0
chr1	17548883	17549799	D:r1@ADDG01017549393.R	20	-	17548983	17548984	255,127,0	1	916	0
chr1	17551921	17552486	D:r1@ADDG01017552053.R	211	-	17552021	17552022	255,127,0	1	565	0
chr1	17580080	17580630	P:r1@ARHGEF10L	213	+	17580480	17580481	106,61,154	1	550	0
chr1	17587988	17588489	D:r1@ADDG01017588388.F	9	+	17588388	17588389	255,127,0	1	501	0
chr1	17641093	17641594	D:r1@ADDG01017641493.F	6	+	17641493	17641494	255,127,0	1	501	0
chr1	17696795	17697296	D:r1@ADDG01017697195.F	50	+	17697195	17697196	255,127,0	1	501	0
chr1	18291125	18291626	D:r1@ADDG01018291143.R	30	-	18291225	18291226	255,127,0	1	501	0
chr1	18871546	18872047	D:r1@ADDG01018871645.R	10	-	18871646	18871647	255,127,0	1	501	0
chr1	18883217	18883718	P:r1@MIR4695	7	-	18883317	18883318	106,61,154	1	501	0
chr1	18895011	18895512	D:r1@ADDG01018895111.R	7	-	18895111	18895112	255,127,0	1	501	0
chr1	18900260	18900761	D:r1@ADDG01018900360.R	6	-	18900360	18900361	255,127,0	1	501	0
chr1	18902454	18903162	P:r1@ALDH4A1	56	-	18902554	18902555	106,61,154	1	708	0
chr1	19074855	19075356	D:r1@ADDG01019074954.R	10	-	19074955	19074956	255,127,0	1	501	0
chr1	19141677	19142178	D:r1@ADDG01019141769.R	10	-	19141777	19141778	255,127,0	1	501	0
chr1	19181109	19181610	D:r1@ADDG01019181209.R	13	-	19181209	19181210	255,127,0	1	501	0
chr1	19209994	19210615	P:r1@EMC1-AS1	93	+	19210394	19210395	106,61,154	1	621	0
chr1	19210160	19210661	P:r1@UBR4	156	-	19210260	19210261	106,61,154	1	501	0
chr1	19251157	19251905	P:r1@MRTO4	122	+	19251804	19251805	106,61,154	1	748	0
chr1	19251423	19251924	P:r1@EMC1	56	-	19251523	19251524	106,61,154	1	501	0
chr1	19277977	19278478	D:r1@ADDG01019278077.R	6	-	19278077	19278078	255,127,0	1	501	0
chr1	19280690	19281270	D:r1@ADDG01019280868.R	13	-	19280790	19280791	255,127,0	1	580	0
chr1	19282875	19283376	D:r1@ADDG01019282969.R	9	-	19282975	19282976	255,127,0	1	501	0
chr1	19287659	19288230	D:r1@ADDG01019288643.F	51	+	19288059	19288060	255,127,0	1	571	0
chr1	19288241	19288758	P:r2@ADDG01019288643.F	18	+	19288641	19288642	106,61,154	1	517	0
chr1	19288667	19289168	P:r1@AKR7A3	41	-	19288767	19288768	106,61,154	1	501	0
chr1	19305322	19305823	P:r1@RNU6-1099P	6	-	19305422	19305423	106,61,154	1	501	0
chr1	19311925	19312426	P:r1@SLC66A1	16	+	19312325	19312326	106,61,154	1	501	0
chr1	19312000	19312501	P:r1@AKR7A2	57	-	19312100	19312101	106,61,154	1	501	0
chr1	19348541	19349042	D:r1@ADDG01019348639.R	9	-	19348641	19348642	255,127,0	1	501	0
chr1	19365016	19365517	D:r1@ADDG01019365114.R	7	-	19365116	19365117	255,127,0	1	501	0
chr1	19473170	19473671	D:r1@ADDG01019473270.R	8	-	19473270	19473271	255,127,0	1	501	0
chr1	19485368	19486133	P:r1@ADDG01019486024.F	43	+	19485768	19485769	106,61,154	1	765	0
chr1	19485410	19485911	P:r1@CAPZB	447	-	19485510	19485511	106,61,154	1	501	0
chr1	19596567	19597068	P:r1@ADDG01019596574.R	13	-	19596667	19596668	106,61,154	1	501	0
chr1	19596589	19597115	P:r1@NBL1,r1@MICOS10,r1@MICOS10-NBL1	645	+	19596989	19596990	106,61,154	1	526	0
chr1	19606605	19607106	D:r1@ADDG01019607005.F	6	+	19607005	19607006	255,127,0	1	501	0
chr1	19763990	19764491	D:r1@ADDG01019764087.R	6	-	19764090	19764091	255,127,0	1	501	0
chr1	19799779	19800280	P:r1@TMCO4	89	-	19799879	19799880	106,61,154	1	501	0
chr1	19814502	19815003	P:r1@ADDG01019814593.R	26	-	19814602	19814603	106,61,154	1	501	0
chr1	19815046	19815547	P:r1@ADDG01019815390.F	53	+	19815446	19815447	106,61,154	1	501	0
chr1	19815058	19815678	P:r1@RNF186	61	-	19815277	19815278	106,61,154	1	620	0
chr1	19882027	19882528	P:r1@OTUD3	107	+	19882427	19882428	106,61,154	1	501	0
chr1	19888380	19888881	D:r1@ADDG01019888780.F	6	+	19888780	19888781	255,127,0	1	501	0
chr1	20185713	20186214	P:r1@UBXN10	11	+	20186113	20186114	106,61,154	1	501	0
chr1	20223804	20224305	D:r1@ADDG01020223880.R	29	-	20223904	20223905	255,127,0	1	501	0
chr1	20290535	20291036	P:r1@VWA5B1	41	+	20290935	20290936	106,61,154	1	501	0
chr1	20484577	20485078	P:r2@CAMK2N1	14	-	20484677	20484678	106,61,154	1	501	0
chr1	20485328	20485829	P:r1@ADDG01020485728.F	8	+	20485728	20485729	106,61,154	1	501	0
chr1	20486118	20486619	P:r1@CAMK2N1	70	-	20486218	20486219	106,61,154	1	501	0
chr1	20508018	20508519	P:r1@MUL1	147	-	20508118	20508119	106,61,154	1	501	0
chr1	20588699	20589200	P:r1@CDA	21	+	20589099	20589100	106,61,154	1	501	0
chr1	20661269	20661770	P:r1@DDOST	145	-	20661369	20661370	106,61,154	1	501	0
chr1	20753247	20753748	D:r1@ADDG01020753347.R	6	-	20753347	20753348	255,127,0	1	501	0
chr1	20774759	20775422	P:r3@HP1BP3	12	-	20774859	20774860	106,61,154	1	663	0
chr1	20784500	20785001	D:r1@ADDG01020784599.R	6	-	20784600	20784601	255,127,0	1	501	0
chr1	20786520	20787164	P:r2@HP1BP3	266	-	20786651	20786652	106,61,154	1	644	0
chr1	20787206	20787707	P:r1@HP1BP3	2429	-	20787306	20787307	106,61,154	1	501	0
chr1	21041541	21042042	D:r1@ADDG01021041641.R	6	-	21041641	21041642	255,127,0	1	501	0
chr1	21127161	21127662	D:r1@ADDG01021127261.R	9	-	21127261	21127262	255,127,0	1	501	0
chr1	21149629	21150345	D:r1@ADDG01021149941.R	20	-	21149729	21149730	255,127,0	1	716	0
chr1	21156540	21157041	D:r1@ADDG01021156640.R	6	-	21156640	21156641	255,127,0	1	501	0
chr1	21157854	21158355	D:r1@ADDG01021157953.R	6	-	21157954	21157955	255,127,0	1	501	0
chr1	21176792	21177293	P:r1@EIF4G3	39	-	21176892	21176893	106,61,154	1	501	0
chr1	21218936	21219437	D:r1@ADDG01021219036.R	9	-	21219036	21219037	255,127,0	1	501	0
chr1	21345403	21345904	P:r1@ECE1	46	-	21345503	21345504	106,61,154	1	501	0
chr1	21439736	21440237	P:r1@NBPF3	79	+	21440136	21440137	106,61,154	1	501	0
chr1	21464815	21465316	D:r1@ADDG01021465214.F	8	+	21465215	21465216	255,127,0	1	501	0
chr1	21509025	21509526	P:r2@ALPL	13	+	21509425	21509426	106,61,154	1	501	0
chr1	21550866	21551367	P:r1@ALPL	18	+	21551266	21551267	106,61,154	1	501	0
chr1	21550971	21551524	P:r1@ADDG01021551098.R	48	-	21551071	21551072	106,61,154	1	553	0
chr1	21606847	21607435	D:r1@ADDG01021607034.R	20	-	21607034	21607035	255,127,0	1	588	0
chr1	21615779	21616280	D:r1@ADDG01021615878.R	7	-	21615879	21615880	255,127,0	1	501	0
chr1	21651736	21652237	P:r1@RAP1GAP	131	-	21651836	21651837	106,61,154	1	501	0
chr1	21669219	21669720	P:r2@RAP1GAP	24	-	21669319	21669320	106,61,154	1	501	0
chr1	21686521	21687022	D:r1@ADDG01021686617.R	14	-	21686621	21686622	255,127,0	1	501	0
chr1	21721888	21722389	D:r1@ADDG01021721986.R	8	-	21721988	21721989	255,127,0	1	501	0
chr1	21782913	21783549	P:r1@USP48	1637	-	21783148	21783149	106,61,154	1	636	0
chr1	21822977	21823478	D:r1@ADDG01021823077.R	6	-	21823077	21823078	255,127,0	1	501	0
chr1	22025110	22025611	P:r1@LINC00339,r2@CDC42	75	+	22025510	22025511	106,61,154	1	501	0
chr1	22052310	22052811	P:r1@CDC42	556	+	22052710	22052711	106,61,154	1	501	0
chr1	22061682	22062183	D:r1@ADDG01022062075.F	10	+	22062082	22062083	255,127,0	1	501	0
chr1	22451450	22451951	P:r1@ZBTB40	88	+	22451850	22451851	106,61,154	1	501	0
chr1	22636273	22636774	P:r1@C1QA	11	+	22636673	22636674	106,61,154	1	501	0
chr1	22643232	22643733	P:r1@C1QC	18	+	22643632	22643633	106,61,154	1	501	0
chr1	22652862	22653363	P:r1@C1QB	7	+	22653262	22653263	106,61,154	1	501	0
chr1	23019067	23019568	P:r1@KDM1A	44	+	23019467	23019468	106,61,154	1	501	0
chr1	23093949	23094450	D:r1@ADDG01023094048.R	13	-	23094049	23094050	255,127,0	1	501	0
chr1	23128101	23128602	D:r1@ADDG01023128200.R	9	-	23128201	23128202	255,127,0	1	501	0
chr1	23153540	23154041	D:r1@ADDG01023153640.R	9	-	23153640	23153641	255,127,0	1	501	0
chr1	23167776	23168277	D:r1@ADDG01023167862.R	25	-	23167876	23167877	255,127,0	1	501	0
chr1	23168752	23169253	P:r1@LUZP1	717	-	23168852	23168853	106,61,154	1	501	0
chr1	23177618	23178119	P:r2@LUZP1	17	-	23177718	23177719	106,61,154	1	501	0
chr1	23281795	23282296	D:r1@ADDG01023281893.R	12	-	23281895	23281896	255,127,0	1	501	0
chr1	23293891	23294392	D:r1@ADDG01023293989.R	6	-	23293991	23293992	255,127,0	1	501	0
chr1	23344216	23344750	P:r1@HNRNPR	550	-	23344316	23344317	106,61,154	1	534	0
chr1	23368234	23368735	P:r1@ZNF436	29	-	23368334	23368335	106,61,154	1	501	0
chr1	23368558	23369335	P:r1@ZNF436-AS1	89	+	23368958	23368959	106,61,154	1	777	0
chr1	23381456	23381957	D:r1@ADDG01023381556.R	8	-	23381556	23381557	255,127,0	1	501	0
chr1	23424647	23425148	P:r1@TCEA3	1052	-	23424747	23424748	106,61,154	1	501	0
chr1	23484078	23484579	P:r1@ASAP3	28	-	23484178	23484179	106,61,154	1	501	0
chr1	23558386	23558887	D:r1@ADDG01023558486.R	9	-	23558486	23558487	255,127,0	1	501	0
chr1	23559398	23559929	P:r1@ID3	202	-	23559498	23559499	106,61,154	1	531	0
chr1	23626961	23627462	P:r1@MDS2	25	+	23627361	23627362	106,61,154	1	501	0
chr1	23691405	23691906	P:r1@RPL11	5765	+	23691805	23691806	106,61,154	1	501	0
chr1	23713385	23713886	D:r1@ADDG01023713784.F	9	+	23713785	23713786	255,127,0	1	501	0
chr1	23720127	23720628	D:r1@ADDG01023720525.F	6	+	23720527	23720528	255,127,0	1	501	0
chr1	23730913	23731414	D:r1@ADDG01023731312.F	8	+	23731313	23731314	255,127,0	1	501	0
chr1	23743079	23743580	P:r1@ELOA	131	+	23743479	23743480	106,61,154	1	501	0
chr1	23764919	23765420	D:r1@ADDG01023765017.R	6	-	23765019	23765020	255,127,0	1	501	0
chr1	23778017	23778518	P:r1@PITHD1	41	+	23778417	23778418	106,61,154	1	501	0
chr1	23778189	23778690	P:r1@ELOA-AS1	240	-	23778289	23778290	106,61,154	1	501	0
chr1	23790764	23791265	P:r1@LYPLA2	108	+	23791164	23791165	106,61,154	1	501	0
chr1	23799441	23799942	P:r2@GALE	47	-	23799541	23799542	106,61,154	1	501	0
chr1	23800651	23801152	P:r1@GALE	335	-	23800751	23800752	106,61,154	1	501	0
chr1	23825337	23825838	P:r1@HMGCL	115	-	23825437	23825438	106,61,154	1	501	0
chr1	23868196	23868697	P:r1@FUCA1	47	-	23868296	23868297	106,61,154	1	501	0
chr1	23913261	23913762	P:r1@CNR2	7	-	23913361	23913362	106,61,154	1	501	0
chr1	23959427	23959928	P:r1@PNRC2	973	+	23959827	23959828	106,61,154	1	501	0
chr1	23960003	23960504	D:r1@ADDG01023960403.F	6	+	23960403	23960404	255,127,0	1	501	0
chr1	23968640	23969141	D:r1@ADDG01023968740.R	6	-	23968740	23968741	255,127,0	1	501	0
chr1	23980154	23980727	P:r1@SRSF10	4485	-	23980326	23980327	106,61,154	1	573	0
chr1	24079546	24080047	D:r1@ADDG01024079638.R	8	-	24079646	24079647	255,127,0	1	501	0
chr1	24108338	24108839	P:r1@MYOM3	17	-	24108438	24108439	106,61,154	1	501	0
chr1	24143018	24143519	P:r1@IL22RA1	8	-	24143118	24143119	106,61,154	1	501	0
chr1	24187156	24187657	P:r1@IFNLR1	36	-	24187256	24187257	106,61,154	1	501	0
chr1	24413598	24414099	P:r1@STPG1	203	-	24413698	24413699	106,61,154	1	501	0
chr1	24415401	24415902	P:r1@NIPAL3	151	+	24415801	24415802	106,61,154	1	501	0
chr1	24470605	24471106	D:r1@ADDG01024471002.F	6	+	24471005	24471006	255,127,0	1	501	0
chr1	24501942	24502443	P:r2@RCAN3	20	+	24502342	24502343	106,61,154	1	501	0
chr1	24502535	24503036	P:r1@RCAN3	95	+	24502935	24502936	106,61,154	1	501	0
chr1	24642897	24643398	P:r1@SRRM1	2373	+	24643297	24643298	106,61,154	1	501	0
chr1	24646431	24646932	D:r1@ADDG01024646829.F	7	+	24646831	24646832	255,127,0	1	501	0
chr1	24648419	24648920	P:r2@SRRM1	13	+	24648819	24648820	106,61,154	1	501	0
chr1	24670874	24671375	D:r1@ADDG01024671273.F	6	+	24671274	24671275	255,127,0	1	501	0
chr1	24745046	24745586	P:r1@CLIC4	293	+	24745446	24745447	106,61,154	1	540	0
chr1	24766232	24766733	D:r1@ADDG01024766629.F	10	+	24766632	24766633	255,127,0	1	501	0
chr1	24769457	24769958	D:r1@ADDG01024769857.F	9	+	24769857	24769858	255,127,0	1	501	0
chr1	24964909	24965410	P:r1@RUNX3	29	-	24965009	24965010	106,61,154	1	501	0
chr1	25232188	25232689	P:r1@AL031432.4	53	+	25232588	25232589	106,61,154	1	501	0
chr1	25232401	25232902	P:r1@SYF2	693	-	25232501	25232502	106,61,154	1	501	0
chr1	25239520	25240021	P:r1@AL031432.5	20	+	25239920	25239921	106,61,154	1	501	0
chr1	25243978	25244479	P:r3@RSRP1	158	-	25244078	25244079	106,61,154	1	501	0
chr1	25246986	25247854	P:r1@RSRP1	1445	-	25247453	25247454	106,61,154	1	868	0
chr1	25257908	25258409	D:r1@ADDG01025258008.R	7	-	25258008	25258009	255,127,0	1	501	0
chr1	25265392	25265893	D:r1@ADDG01025265488.R	6	-	25265492	25265493	255,127,0	1	501	0
chr1	25267814	25268315	P:r2@RSRP1	163	-	25267914	25267915	106,61,154	1	501	0
chr1	25337933	25338537	P:r1@TMEM50A	307	+	25338333	25338334	106,61,154	1	604	0
chr1	25338091	25338644	P:r4@RSRP1	109	-	25338191	25338192	106,61,154	1	553	0
chr1	25430452	25431132	P:r1@MACO1	70	+	25430893	25430894	106,61,154	1	680	0
chr1	25456119	25456620	D:r1@ADDG01025456519.F	11	+	25456519	25456520	255,127,0	1	501	0
chr1	25543205	25543706	P:r1@LDLRAP1	35	+	25543605	25543606	106,61,154	1	501	0
chr1	25704555	25705056	D:r1@ADDG01025704955.F	12	+	25704955	25704956	255,127,0	1	501	0
chr1	25819552	25820316	P:r1@MTFR1L	83	+	25820031	25820032	106,61,154	1	764	0
chr1	25859211	25859712	P:r1@AL033528.2	34	+	25859611	25859612	106,61,154	1	501	0
chr1	25875415	25875916	D:r1@ADDG01025875429.R	341	-	25875515	25875516	255,127,0	1	501	0
chr1	25906318	25906819	P:r1@STMN1,r1@MIR3917	225	-	25906418	25906419	106,61,154	1	501	0
chr1	25997948	25998449	P:r1@PAFAH2	18	-	25998048	25998049	106,61,154	1	501	0
chr1	26054160	26054661	D:r1@ADDG01026054209.R	69	-	26054260	26054261	255,127,0	1	501	0
chr1	26111427	26111928	P:r1@PDIK1L	68	+	26111827	26111828	106,61,154	1	501	0
chr1	26169526	26170027	P:r1@ZNF593	207	+	26169926	26169927	106,61,154	1	501	0
chr1	26177106	26177607	P:r1@CNKSR1	191	+	26177506	26177507	106,61,154	1	501	0
chr1	26224891	26225696	P:r1@AL355877.1	135	+	26225319	26225320	106,61,154	1	805	0
chr1	26233799	26234300	P:r1@CEP85	45	+	26234199	26234200	106,61,154	1	501	0
chr1	26279698	26280199	P:r1@SH3BGRL3	824	+	26280098	26280099	106,61,154	1	501	0
chr1	26306535	26307036	P:r1@UBXN11	155	-	26306635	26306636	106,61,154	1	501	0
chr1	26317557	26318058	P:r1@CD52	536	+	26317957	26317958	106,61,154	1	501	0
chr1	26431974	26432503	P:r1@DHDDS	364	+	26432374	26432375	106,61,154	1	529	0
chr1	26472105	26472615	P:r1@HMGN2	602	+	26472505	26472506	106,61,154	1	510	0
chr1	26500891	26501392	D:r1@ADDG01026500893.R	51	-	26500991	26500992	255,127,0	1	501	0
chr1	26545441	26545942	P:r1@RPS6KA1	21	+	26545841	26545842	106,61,154	1	501	0
chr1	26574211	26574712	D:r1@ADDG01026574611.F	6	+	26574611	26574612	255,127,0	1	501	0
chr1	26701365	26701866	D:r1@ADDG01026701764.F	10	+	26701765	26701766	255,127,0	1	501	0
chr1	26742125	26742626	D:r1@ADDG01026742525.F	8	+	26742525	26742526	255,127,0	1	501	0
chr1	26780265	26781025	D:r1@ADDG01026780924.F	26	+	26780751	26780752	255,127,0	1	760	0
chr1	26787564	26788295	P:r1@PIGV	37	+	26787964	26787965	106,61,154	1	731	0
chr1	26787771	26788272	P:r1@ADDG01026787856.R	20	-	26787871	26787872	106,61,154	1	501	0
chr1	26862748	26863249	P:r1@SFN	10	+	26863148	26863149	106,61,154	1	501	0
chr1	26890182	26890683	P:r1@GPN2	101	-	26890282	26890283	106,61,154	1	501	0
chr1	26899783	26900624	P:r1@ADDG01026900486.F,r2@NUDC	66	+	26900183	26900184	106,61,154	1	841	0
chr1	26900352	26900853	P:r1@GPATCH3	69	-	26900452	26900453	106,61,154	1	501	0
chr1	26913871	26914372	P:r1@NR0B2	128	-	26913971	26913972	106,61,154	1	501	0
chr1	26921355	26921856	P:r1@NUDC	447	+	26921755	26921756	106,61,154	1	501	0
chr1	26960126	26960627	P:r1@ADDG01026960479.F	27	+	26960526	26960527	106,61,154	1	501	0
chr1	27058067	27058568	D:r1@ADDG01027058467.F	17	+	27058467	27058468	255,127,0	1	501	0
chr1	27155024	27155525	P:r1@SLC9A1	13	-	27155124	27155125	106,61,154	1	501	0
chr1	27257744	27258245	D:r1@ADDG01027258109.F	11	+	27258144	27258145	255,127,0	1	501	0
chr1	27321865	27322366	P:r1@TMEM222	52	+	27322265	27322266	106,61,154	1	501	0
chr1	27341641	27342142	P:r1@SYTL1	27	+	27342041	27342042	106,61,154	1	501	0
chr1	27425533	27426034	D:r1@ADDG01027425632.R	7	-	27425633	27425634	255,127,0	1	501	0
chr1	27459259	27459760	D:r1@ADDG01027459359.R	6	-	27459359	27459360	255,127,0	1	501	0
chr1	27468241	27468742	D:r1@ADDG01027468340.R	8	-	27468341	27468342	255,127,0	1	501	0
chr1	27474561	27475062	D:r1@ADDG01027474660.R	14	-	27474661	27474662	255,127,0	1	501	0
chr1	27490057	27490558	P:r1@WASF2	719	-	27490157	27490158	106,61,154	1	501	0
chr1	27557722	27558223	D:r1@ADDG01027557822.R	8	-	27557822	27557823	255,127,0	1	501	0
chr1	27604043	27604544	P:r1@AHDC1	58	-	27604143	27604144	106,61,154	1	501	0
chr1	27635084	27635585	P:r1@FGR	14	-	27635184	27635185	106,61,154	1	501	0
chr1	27672091	27672592	P:r1@IFI6	53	-	27672191	27672192	106,61,154	1	501	0
chr1	27725595	27726096	P:r1@FAM76A	243	+	27725995	27725996	106,61,154	1	501	0
chr1	27728019	27728520	D:r1@ADDG01027728394.F	9	+	27728419	27728420	255,127,0	1	501	0
chr1	27760859	27761360	D:r1@ADDG01027761259.F	8	+	27761259	27761260	255,127,0	1	501	0
chr1	27772851	27773352	P:r1@STX12	517	+	27773251	27773252	106,61,154	1	501	0
chr1	27777696	27778197	D:r1@ADDG01027778094.F	6	+	27778096	27778097	255,127,0	1	501	0
chr1	27872143	27872644	P:r1@THEMIS2	13	+	27872543	27872544	106,61,154	1	501	0
chr1	27914448	27915134	P:r1@RPA2	130	-	27914548	27914549	106,61,154	1	686	0
chr1	27934628	27935129	P:r1@SMPDL3B	20	+	27935028	27935029	106,61,154	1	501	0
chr1	27959623	27960124	P:r1@XKR8	11	+	27960023	27960024	106,61,154	1	501	0
chr1	28002308	28002809	D:r1@ADDG01028002398.R	6	-	28002408	28002409	255,127,0	1	501	0
chr1	28088501	28089002	P:r1@EYA3	473	-	28088601	28088602	106,61,154	1	501	0
chr1	28126832	28127333	D:r1@ADDG01028126890.R	8	-	28126932	28126933	255,127,0	1	501	0
chr1	28193758	28194259	P:r1@PTAFR	10	-	28193858	28193859	106,61,154	1	501	0
chr1	28208693	28209194	P:r2@DNAJC8	7	-	28208793	28208794	106,61,154	1	501	0
chr1	28232903	28233404	P:r1@DNAJC8	477	-	28233003	28233004	106,61,154	1	501	0
chr1	28235694	28236254	P:r1@ATP5IF1	826	+	28236153	28236154	106,61,154	1	560	0
chr1	28243615	28244116	D:r1@ADDG01028243715.R	7	-	28243715	28243716	255,127,0	1	501	0
chr1	28246171	28246672	D:r2@ADDG01028247342.B	9	+	28246571	28246572	255,127,0	1	501	0
chr1	28246675	28247749	P:r1@ADDG01028247342.B	380	-	28247213	28247214	106,61,154	1	1074	0
chr1	28259123	28259624	P:r1@SESN2	25	+	28259523	28259524	106,61,154	1	501	0
chr1	28328815	28329316	P:r1@ADDG01028328780.R	13	-	28328915	28328916	106,61,154	1	501	0
chr1	28369190	28369841	P:r1@PHACTR4	1290	+	28369740	28369741	106,61,154	1	651	0
chr1	28388621	28389122	D:r1@ADDG01028389019.F	6	+	28389021	28389022	255,127,0	1	501	0
chr1	28437749	28438313	P:r2@PHACTR4	316	+	28438149	28438150	106,61,154	1	564	0
chr1	28457694	28458195	D:r1@ADDG01028458094.F	8	+	28458094	28458095	255,127,0	1	501	0
chr1	28458400	28458901	D:r1@ADDG01028458794.F	9	+	28458800	28458801	255,127,0	1	501	0
chr1	28480954	28481455	P:r1@RNU6ATAC27P	6	+	28481354	28481355	106,61,154	1	501	0
chr1	28505643	28506144	P:r1@RCC1,r1@SNHG3	134	+	28506043	28506044	106,61,154	1	501	0
chr1	28505724	28506225	P:r1@ADDG01028505740.R	145	-	28505824	28505825	106,61,154	1	501	0
chr1	28517854	28518355	P:r2@RCC1	10	+	28518254	28518255	106,61,154	1	501	0
chr1	28552684	28553185	P:r1@TRNAU1AP	133	+	28553084	28553085	106,61,154	1	501	0
chr1	28562963	28563464	D:r1@ADDG01028563363.F	6	+	28563363	28563364	255,127,0	1	501	0
chr1	28581771	28582272	P:r1@SNHG12	255	-	28581871	28581872	106,61,154	1	501	0
chr1	28642780	28643281	P:r1@LINC01715	13	+	28643180	28643181	106,61,154	1	501	0
chr1	28642984	28643485	P:r1@TAF12	195	-	28643084	28643085	106,61,154	1	501	0
chr1	28648199	28648700	P:r1@AL360012.1,r1@RNU11	14	+	28648599	28648600	106,61,154	1	501	0
chr1	28648202	28648703	P:r1@ADDG01028648250.R	24	-	28648302	28648303	106,61,154	1	501	0
chr1	28668383	28668884	P:r1@GMEB1	41	+	28668783	28668784	106,61,154	1	501	0
chr1	28736539	28737040	P:r1@YTHDF2	81	+	28736939	28736940	106,61,154	1	501	0
chr1	28737569	28738070	P:r1@ADDG01028737669.R	16	-	28737669	28737670	106,61,154	1	501	0
chr1	28739573	28740074	D:r1@ADDG01028739973.F	6	+	28739973	28739974	255,127,0	1	501	0
chr1	28768031	28768532	D:r1@ADDG01028768429.F	11	+	28768431	28768432	255,127,0	1	501	0
chr1	28768628	28769129	D:r1@ADDG01028769028.F	7	+	28769028	28769029	255,127,0	1	501	0
chr1	28886702	28887203	P:r1@EPB41	465	+	28887102	28887103	106,61,154	1	501	0
chr1	28914168	28914669	P:r2@EPB41	104	+	28914568	28914569	106,61,154	1	501	0
chr1	29053923	29054424	D:r1@ADDG01029054320.F	8	+	29054323	29054324	255,127,0	1	501	0
chr1	29074600	29075250	D:r1@ADDG01029075149.F	13	+	29075000	29075001	255,127,0	1	650	0
chr1	29088778	29089708	D:r1@ADDG01029089605.F	36	+	29089521	29089522	255,127,0	1	930	0
chr1	29101223	29101724	D:r1@ADDG01029101621.F	6	+	29101623	29101624	255,127,0	1	501	0
chr1	29171124	29171851	P:r1@ADDG01029171222.R,r1@AL357500.2	44	-	29171224	29171225	106,61,154	1	727	0
chr1	29181746	29182394	P:r1@SRSF4	483	-	29181846	29181847	106,61,154	1	648	0
chr1	29230830	29231331	P:r1@MECR	73	-	29230930	29230931	106,61,154	1	501	0
chr1	29236104	29236605	P:r1@PTPRU	9	+	29236504	29236505	106,61,154	1	501	0
chr1	29985308	29985809	D:r1@ADDG01029985602.F	26	+	29985708	29985709	255,127,0	1	501	0
chr1	30718390	30718891	P:r1@MATN1-AS1	13	+	30718790	30718791	106,61,154	1	501	0
chr1	30757673	30758174	P:r1@LAPTM5	678	-	30757773	30757774	106,61,154	1	501	0
chr1	30869968	30870739	D:r1@ADDG01030870336.R	20	-	30870338	30870339	255,127,0	1	771	0
chr1	30948172	30948673	D:r1@ADDG01030948269.R	11	-	30948272	30948273	255,127,0	1	501	0
chr1	30969844	30970345	D:r1@ADDG01030969944.R	6	-	30969944	30969945	255,127,0	1	501	0
chr1	31017273	31017774	D:r1@ADDG01031017368.R	6	-	31017373	31017374	255,127,0	1	501	0
chr1	31020241	31020742	D:r1@ADDG01031020337.R	11	-	31020341	31020342	255,127,0	1	501	0
chr1	31027688	31028189	D:r1@ADDG01031027788.R	8	-	31027788	31027789	255,127,0	1	501	0
chr1	31065616	31066117	P:r1@PUM1	485	-	31065716	31065717	106,61,154	1	501	0
chr1	31154703	31155204	D:r1@ADDG01031155051.F	27	+	31155103	31155104	255,127,0	1	501	0
chr1	31296597	31297098	P:r1@ZCCHC17	236	+	31296997	31296998	106,61,154	1	501	0
chr1	31296687	31297188	P:r1@SNRNP40	188	-	31296787	31296788	106,61,154	1	501	0
chr1	31372975	31373476	P:r1@FABP3	141	-	31373075	31373076	106,61,154	1	501	0
chr1	31412812	31413313	P:r1@SERINC2	27	+	31413212	31413213	106,61,154	1	501	0
chr1	31421297	31421954	D:r1@ADDG01031421852.F	19	+	31421853	31421854	255,127,0	1	657	0
chr1	31431344	31431845	D:r1@ADDG01031431735.F	6	+	31431744	31431745	255,127,0	1	501	0
chr1	31437388	31437889	D:r1@ADDG01031437476.R	8	-	31437488	31437489	255,127,0	1	501	0
chr1	31443588	31444089	D:r1@ADDG01031443687.R	6	-	31443688	31443689	255,127,0	1	501	0
chr1	31456560	31457061	D:r1@ADDG01031456659.R	6	-	31456660	31456661	255,127,0	1	501	0
chr1	31467728	31468229	D:r1@ADDG01031467827.R	10	-	31467828	31467829	255,127,0	1	501	0
chr1	31470715	31471968	D:r1@ADDG01031471534.B	680	.	31471567	31471568	255,127,0	1	1253	0
chr1	31472461	31472962	D:r1@ADDG01031472561.R	16	-	31472561	31472562	255,127,0	1	501	0
chr1	31576114	31576615	P:r1@TINAGL1	103	+	31576514	31576515	106,61,154	1	501	0
chr1	31578094	31578595	P:r1@ADDG01031578494.F	15	+	31578494	31578495	106,61,154	1	501	0
chr1	31642604	31643105	D:r1@ADDG01031642704.R	7	-	31642704	31642705	255,127,0	1	501	0
chr1	31644775	31645276	P:r1@PEF1	57	-	31644875	31644876	106,61,154	1	501	0
chr1	31703916	31704417	P:r1@COL16A1	7	-	31704016	31704017	106,61,154	1	501	0
chr1	31929340	31929841	D:r1@ADDG01031929437.R	7	-	31929440	31929441	255,127,0	1	501	0
chr1	31938250	31938751	P:r1@PTP4A2	13	-	31938350	31938351	106,61,154	1	501	0
chr1	32013469	32013970	P:r1@KHDRBS1	175	+	32013869	32013870	106,61,154	1	501	0
chr1	32072538	32073039	P:r1@TMEM39B	28	+	32072938	32072939	106,61,154	1	501	0
chr1	32107655	32108156	P:r1@KPNA6	132	+	32108055	32108056	106,61,154	1	501	0
chr1	32117926	32118427	D:r1@ADDG01032118326.F	8	+	32118326	32118327	255,127,0	1	501	0
chr1	32160228	32160729	D:r1@ADDG01032160627.F	7	+	32160628	32160629	255,127,0	1	501	0
chr1	32179342	32180206	P:r1@TXLNA	159	+	32179742	32179743	106,61,154	1	864	0
chr1	32185769	32186270	D:r1@ADDG01032186168.F	8	+	32186169	32186170	255,127,0	1	501	0
chr1	32200256	32200757	P:r1@CCDC28B	14	+	32200656	32200657	106,61,154	1	501	0
chr1	32211285	32211786	D:r1@ADDG01032211385.R	6	-	32211385	32211386	255,127,0	1	501	0
chr1	32214576	32215077	D:r1@ADDG01032214676.R	7	-	32214676	32214677	255,127,0	1	501	0
chr1	32220593	32221094	D:r1@ADDG01032220687.R	7	-	32220693	32220694	255,127,0	1	501	0
chr1	32222032	32222533	P:r1@EIF3I	193	+	32222432	32222433	106,61,154	1	501	0
chr1	32222246	32222747	P:r1@TMEM234	148	-	32222346	32222347	106,61,154	1	501	0
chr1	32230894	32231395	D:r1@ADDG01032231294.F	13	+	32231294	32231295	255,127,0	1	501	0
chr1	32240117	32240641	P:r1@ADDG01032240538.F	22	+	32240540	32240541	106,61,154	1	524	0
chr1	32240188	32240689	P:r1@MTMR9LP	13	-	32240288	32240289	106,61,154	1	501	0
chr1	32241544	32242045	P:r2@MTMR9LP	10	-	32241644	32241645	106,61,154	1	501	0
chr1	32250864	32251365	P:r1@LCK	108	+	32251264	32251265	106,61,154	1	501	0
chr1	32291703	32292204	P:r1@HDAC1	161	+	32292103	32292104	106,61,154	1	501	0
chr1	32336132	32336633	P:r1@MARCKSL1	38	-	32336232	32336233	106,61,154	1	501	0
chr1	32351211	32351712	P:r1@TSSK3	63	+	32351611	32351612	106,61,154	1	501	0
chr1	32358922	32359423	D:r1@ADDG01032359322.F	8	+	32359322	32359323	255,127,0	1	501	0
chr1	32361854	32362355	P:r1@FAM229A	6	-	32361954	32361955	106,61,154	1	501	0
chr1	32379861	32380362	D:r1@ADDG01032379960.R	6	-	32379961	32379962	255,127,0	1	501	0
chr1	32394273	32394825	P:r1@BSDC1	324	-	32394424	32394425	106,61,154	1	552	0
chr1	32539033	32539534	P:r1@ZBTB8A	71	+	32539433	32539434	106,61,154	1	501	0
chr1	32633223	32633724	D:r1@ADDG01032633323.R	6	-	32633323	32633324	255,127,0	1	501	0
chr1	32650444	32651351	P:r1@ZBTB8OS	395	-	32650544	32650545	106,61,154	1	907	0
chr1	32650798	32651299	P:r1@RBBP4	842	+	32651198	32651199	106,61,154	1	501	0
chr1	32743621	32744122	D:r1@ADDG01032744021.F	7	+	32744021	32744022	255,127,0	1	501	0
chr1	32744395	32745220	D:r1@ADDG01032745119.F	17	+	32745119	32745120	255,127,0	1	825	0
chr1	32753598	32754099	P:r1@KIAA1522	232	+	32753998	32753999	106,61,154	1	501	0
chr1	32817252	32817753	P:r1@S100PBP	1420	+	32817652	32817653	106,61,154	1	501	0
chr1	32817257	32817758	P:r1@YARS	95	-	32817357	32817358	106,61,154	1	501	0
chr1	32832317	32832818	D:r1@ADDG01032832717.F	7	+	32832717	32832718	255,127,0	1	501	0
chr1	33012919	33013420	P:r1@ADDG01033013017.R	9	-	33013019	33013020	106,61,154	1	501	0
chr1	33036747	33037248	P:r1@AK2	916	-	33036847	33036848	106,61,154	1	501	0
chr1	33045096	33045597	D:r1@ADDG01033045463.F	21	+	33045496	33045497	255,127,0	1	501	0
chr1	33080754	33081255	P:r1@AZIN2	15	+	33081154	33081155	106,61,154	1	501	0
chr1	33127121	33127703	D:r1@ADDG01033127594.F	96	+	33127521	33127522	255,127,0	1	582	0
chr1	33135795	33136296	D:r1@ADDG01033136664.B	40	+	33136195	33136196	255,127,0	1	501	0
chr1	33136570	33137071	D:r2@ADDG01033136664.B	8	-	33136670	33136671	255,127,0	1	501	0
chr1	33140875	33141376	D:r1@ADDG01033141274.F	7	+	33141275	33141276	255,127,0	1	501	0
chr1	33181942	33182443	P:r1@TRIM62	7	-	33182042	33182043	106,61,154	1	501	0
chr1	33332418	33332919	P:r1@MIR3605	17	-	33332518	33332519	106,61,154	1	501	0
chr1	33472244	33472745	P:r1@ZSCAN20	15	+	33472644	33472645	106,61,154	1	501	0
chr1	34834537	34835038	D:r1@ADDG01034834635.R	8	-	34834637	34834638	255,127,0	1	501	0
chr1	34859636	34860137	P:r1@SMIM12	92	-	34859736	34859737	106,61,154	1	501	0
chr1	34866389	34866890	D:r1@ADDG01034866412.R	18	-	34866489	34866490	255,127,0	1	501	0
chr1	34985229	34985730	P:r1@TMEM35B,r1@AC114490.3	93	-	34985329	34985330	106,61,154	1	501	0
chr1	35002271	35002772	D:r1@ADDG01035002370.R	7	-	35002371	35002372	255,127,0	1	501	0
chr1	35021037	35021538	D:r1@ADDG01035021136.R	6	-	35021137	35021138	255,127,0	1	501	0
chr1	35031589	35032345	P:r1@ZMYM6,r1@AC114490.2	653	-	35031689	35031690	106,61,154	1	756	0
chr1	35078990	35079491	P:r1@ZMYM1	218	+	35079390	35079391	106,61,154	1	501	0
chr1	35079218	35079719	P:r1@ADDG01035079195.R	14	-	35079318	35079319	106,61,154	1	501	0
chr1	35146290	35146791	P:r1@AL590434.1	12	-	35146390	35146391	106,61,154	1	501	0
chr1	35191296	35191797	D:r1@ADDG01035191396.R	11	-	35191396	35191397	255,127,0	1	501	0
chr1	35193044	35193545	P:r1@SFPQ	226	-	35193144	35193145	106,61,154	1	501	0
chr1	35268271	35269223	P:r1@ZMYM4	1071	+	35268929	35268930	106,61,154	1	952	0
chr1	35274632	35275133	D:r1@ADDG01035275032.F	6	+	35275032	35275033	255,127,0	1	501	0
chr1	35284198	35284699	D:r1@ADDG01035284596.F	6	+	35284598	35284599	255,127,0	1	501	0
chr1	35285120	35286112	D:r1@ADDG01035286011.F	13	+	35286011	35286012	255,127,0	1	992	0
chr1	35309800	35310301	P:r1@SNORA62.2	9	+	35310200	35310201	106,61,154	1	501	0
chr1	35334451	35334952	D:r1@ADDG01035334847.F	6	+	35334851	35334852	255,127,0	1	501	0
chr1	35438452	35438953	D:r1@ADDG01035438550.R	6	-	35438552	35438553	255,127,0	1	501	0
chr1	35475422	35475923	D:r1@ADDG01035475522.R	8	-	35475522	35475523	255,127,0	1	501	0
chr1	35528071	35529012	D:r1@ADDG01035528609.R	16	-	35528611	35528612	255,127,0	1	941	0
chr1	35557302	35558024	P:r1@KIAA0319L	313	-	35557402	35557403	106,61,154	1	722	0
chr1	35557415	35557916	P:r1@NCDN	15	+	35557815	35557816	106,61,154	1	501	0
chr1	35627042	35627543	D:r1@ADDG01035627141.R	6	-	35627142	35627143	255,127,0	1	501	0
chr1	35641413	35641914	P:r1@PSMB2	177	-	35641513	35641514	106,61,154	1	501	0
chr1	35718764	35719265	P:r1@C1orf216	20	-	35718864	35718865	106,61,154	1	501	0
chr1	35769866	35770367	P:r1@CLSPN	23	-	35769966	35769967	106,61,154	1	501	0
chr1	35828909	35829410	D:r1@ADDG01035829303.F	9	+	35829309	35829310	255,127,0	1	501	0
chr1	35882832	35883333	P:r1@AGO1	90	+	35883232	35883233	106,61,154	1	501	0
chr1	35887324	35887825	D:r1@ADDG01035887708.F	10	+	35887724	35887725	255,127,0	1	501	0
chr1	35930300	35931327	P:r1@AGO3	158	+	35931081	35931082	106,61,154	1	1027	0
chr1	35982136	35982637	D:r1@ADDG01035982536.F	6	+	35982536	35982537	255,127,0	1	501	0
chr1	35983889	35984390	D:r1@ADDG01035984288.F	6	+	35984289	35984290	255,127,0	1	501	0
chr1	35986914	35987415	D:r1@ADDG01035987314.F	68	+	35987314	35987315	255,127,0	1	501	0
chr1	36083703	36084204	P:r1@TEKT2	11	+	36084103	36084104	106,61,154	1	501	0
chr1	36088496	36088997	P:r1@ADPRHL2	41	+	36088896	36088897	106,61,154	1	501	0
chr1	36089406	36089907	D:r1@ADDG01036089804.F	6	+	36089806	36089807	255,127,0	1	501	0
chr1	36149385	36149886	P:r1@TRAPPC3	209	-	36149485	36149486	106,61,154	1	501	0
chr1	36155780	36156281	P:r1@MAP7D1	34	+	36156180	36156181	106,61,154	1	501	0
chr1	36224046	36224547	P:r1@THRAP3	706	+	36224446	36224447	106,61,154	1	501	0
chr1	36292696	36293197	D:r1@ADDG01036293094.F	9	+	36293096	36293097	255,127,0	1	501	0
chr1	36305967	36306468	P:r1@SH3D21	400	+	36306367	36306368	106,61,154	1	501	0
chr1	36306711	36307212	P:r2@SH3D21	120	+	36307111	36307112	106,61,154	1	501	0
chr1	36385753	36386254	P:r1@STK40	18	-	36385853	36385854	106,61,154	1	501	0
chr1	36397807	36398308	P:r1@LSM10	105	-	36397907	36397908	106,61,154	1	501	0
chr1	36450347	36450848	P:r1@OSCP1	56	-	36450447	36450448	106,61,154	1	501	0
chr1	36464259	36464760	P:r1@MRPS15	144	-	36464359	36464360	106,61,154	1	501	0
chr1	36482812	36483313	P:r1@CSF3R	18	-	36482912	36482913	106,61,154	1	501	0
chr1	36580339	36580840	D:r1@ADDG01036580738.F	9	+	36580739	36580740	255,127,0	1	501	0
chr1	37474179	37474680	P:r1@ZC3H12A	54	+	37474579	37474580	106,61,154	1	501	0
chr1	37474318	37474819	P:r1@LINC01137	36	-	37474418	37474419	106,61,154	1	501	0
chr1	37514653	37515154	P:r1@MEAF6	1109	-	37514753	37514754	106,61,154	1	501	0
chr1	37518641	37519142	D:r1@ADDG01037519041.F	10	+	37519041	37519042	255,127,0	1	501	0
chr1	37554192	37554693	P:r1@SNIP1	137	-	37554292	37554293	106,61,154	1	501	0
chr1	37556533	37557034	P:r1@DNALI1	70	+	37556933	37556934	106,61,154	1	501	0
chr1	37595834	37596335	P:r1@GNL2	205	-	37595934	37595935	106,61,154	1	501	0
chr1	37690413	37690914	P:r1@C1orf109	96	-	37690513	37690514	106,61,154	1	501	0
chr1	37692080	37692581	P:r1@CDCA8	18	+	37692480	37692481	106,61,154	1	501	0
chr1	37807877	37808711	P:r1@ADDG01037808584.F,r1@C1orf122	66	+	37808277	37808278	106,61,154	1	834	0
chr1	37859491	37859992	P:r1@MTF1	69	-	37859591	37859592	106,61,154	1	501	0
chr1	37869630	37870131	D:r1@ADDG01037869730.R	10	-	37869730	37869731	255,127,0	1	501	0
chr1	37928086	37928587	D:r1@ADDG01037928183.R	11	-	37928186	37928187	255,127,0	1	501	0
chr1	37930303	37930804	D:r1@ADDG01037930403.R	8	-	37930403	37930404	255,127,0	1	501	0
chr1	37931638	37932139	P:r2@INPP5B	36	-	37931738	37931739	106,61,154	1	501	0
chr1	37944827	37945328	D:r1@ADDG01037944923.R	13	-	37944927	37944928	255,127,0	1	501	0
chr1	37946950	37947451	P:r1@INPP5B	140	-	37947050	37947051	106,61,154	1	501	0
chr1	37989921	37990422	P:r1@SF3A3	186	-	37990021	37990022	106,61,154	1	501	0
chr1	38005413	38005914	P:r1@FHL3	13	-	38005513	38005514	106,61,154	1	501	0
chr1	38012333	38012834	P:r1@UTP11	186	+	38012733	38012734	106,61,154	1	501	0
chr1	38368889	38369390	D:r1@ADDG01038368989.R	6	-	38368989	38368990	255,127,0	1	501	0
chr1	38459183	38459684	D:r1@ADDG01038459277.R	7	-	38459283	38459284	255,127,0	1	501	0
chr1	38475308	38475809	P:r1@ADDG01038475327.R	60	-	38475408	38475409	106,61,154	1	501	0
chr1	38728454	38728955	D:r1@ADDG01038728481.R	27	-	38728554	38728555	255,127,0	1	501	0
chr1	38859575	38860076	P:r1@AL139260.1	285	+	38859975	38859976	106,61,154	1	501	0
chr1	38873162	38873663	P:r2@AL139260.1	30	+	38873562	38873563	106,61,154	1	501	0
chr1	38873247	38873748	P:r1@MYCBP	112	-	38873347	38873348	106,61,154	1	501	0
chr1	38990871	38991372	P:r1@AKIRIN1	124	+	38991271	38991272	106,61,154	1	501	0
chr1	38996336	38996837	D:r1@ADDG01038996735.F	7	+	38996736	38996737	255,127,0	1	501	0
chr1	39025949	39026450	P:r1@NDUFS5	1512	+	39026349	39026350	106,61,154	1	501	0
chr1	39051574	39052075	D:r1@ADDG01039051973.F	7	+	39051974	39051975	255,127,0	1	501	0
chr1	39105018	39105775	P:r1@MACF1	117	+	39105418	39105419	106,61,154	1	757	0
chr1	39146757	39147258	D:r1@ADDG01039147156.F	31	+	39147157	39147158	255,127,0	1	501	0
chr1	39158463	39158992	P:r3@MACF1	44	+	39158863	39158864	106,61,154	1	529	0
chr1	39204302	39204803	P:r5@MACF1	8	+	39204702	39204703	106,61,154	1	501	0
chr1	39214864	39215365	P:r4@MACF1	42	+	39215264	39215265	106,61,154	1	501	0
chr1	39267804	39268305	P:r6@MACF1	6	+	39268204	39268205	106,61,154	1	501	0
chr1	39324796	39325297	D:r1@ADDG01039325196.F	7	+	39325196	39325197	255,127,0	1	501	0
chr1	39408626	39409173	P:r2@MACF1	100	+	39409072	39409073	106,61,154	1	547	0
chr1	39444422	39444923	D:r1@ADDG01039444821.F	6	+	39444822	39444823	255,127,0	1	501	0
chr1	39464693	39465194	D:r1@ADDG01039465090.F	18	+	39465093	39465094	255,127,0	1	501	0
chr1	39523431	39523932	D:r1@ADDG01039523529.R	6	-	39523531	39523532	255,127,0	1	501	0
chr1	39559570	39560071	P:r1@PPIEL	113	-	39559670	39559671	106,61,154	1	501	0
chr1	39570041	39570542	P:r2@PABPC4	9	-	39570141	39570142	106,61,154	1	501	0
chr1	39576689	39577190	P:r1@PABPC4	168	-	39576789	39576790	106,61,154	1	501	0
chr1	39639533	39640034	P:r1@HEYL	10	-	39639633	39639634	106,61,154	1	501	0
chr1	39671806	39672307	P:r1@ADDG01039672192.F	11	+	39672206	39672207	106,61,154	1	501	0
chr1	39691304	39691805	P:r1@HPCAL4	13	-	39691404	39691405	106,61,154	1	501	0
chr1	39738489	39738990	P:r1@PPIE	154	+	39738889	39738890	106,61,154	1	501	0
chr1	39881835	39882581	P:r1@ADDG01039882180.R,r1@Y_RNA.342	16	-	39881935	39881936	106,61,154	1	746	0
chr1	39882778	39883279	D:r1@ADDG01039882878.R	6	-	39882878	39882879	255,127,0	1	501	0
chr1	39883403	39883904	P:r1@TRIT1	109	-	39883503	39883504	106,61,154	1	501	0
chr1	39954744	39955245	P:r1@MFSD2A	37	+	39955144	39955145	106,61,154	1	501	0
chr1	40040357	40040858	P:r1@CAP1	228	+	40040757	40040758	106,61,154	1	501	0
chr1	40097144	40097645	P:r1@PPT1	144	-	40097244	40097245	106,61,154	1	501	0
chr1	40160986	40161487	P:r1@RLF	215	+	40161386	40161387	106,61,154	1	501	0
chr1	40161156	40161657	P:r1@ADDG01040161180.R	32	-	40161256	40161257	106,61,154	1	501	0
chr1	40169058	40169559	D:r1@ADDG01040169452.F	7	+	40169458	40169459	255,127,0	1	501	0
chr1	40216520	40217021	D:r1@ADDG01040216917.F	6	+	40216920	40216921	255,127,0	1	501	0
chr1	40257658	40258336	P:r1@ZMPSTE24	102	+	40258235	40258236	106,61,154	1	678	0
chr1	40257847	40258348	P:r1@AL050341.2	104	-	40257947	40257948	106,61,154	1	501	0
chr1	40317185	40317686	P:r1@COL9A2	24	-	40317285	40317286	106,61,154	1	501	0
chr1	40344433	40344934	P:r2@SMAP2	25	+	40344833	40344834	106,61,154	1	501	0
chr1	40373326	40373827	P:r1@SMAP2	103	+	40373726	40373727	106,61,154	1	501	0
chr1	40385711	40386212	D:r1@ADDG01040386109.F	6	+	40386111	40386112	255,127,0	1	501	0
chr1	40390295	40390796	D:r1@ADDG01040390695.F	6	+	40390695	40390696	255,127,0	1	501	0
chr1	40508366	40508867	P:r1@EXO5	13	+	40508766	40508767	106,61,154	1	501	0
chr1	40508582	40509083	P:r1@AL603839.3	262	-	40508682	40508683	106,61,154	1	501	0
chr1	40531160	40531969	P:r1@ADDG01040531815.F,r1@ZNF684	268	+	40531673	40531674	106,61,154	1	809	0
chr1	40689835	40690336	D:r1@ADDG01040689935.R	6	-	40689935	40689936	255,127,0	1	501	0
chr1	40691216	40692108	P:r1@NFYC	155	+	40691703	40691704	106,61,154	1	892	0
chr1	40691934	40692511	P:r1@NFYC-AS1	138	-	40692065	40692066	106,61,154	1	577	0
chr1	40706006	40706507	D:r1@ADDG01040706405.F	7	+	40706406	40706407	255,127,0	1	501	0
chr1	40708968	40709510	P:r2@NFYC	154	+	40709368	40709369	106,61,154	1	542	0
chr1	40714203	40714704	D:r1@ADDG01040714602.F	7	+	40714603	40714604	255,127,0	1	501	0
chr1	40744316	40744817	D:r1@ADDG01040744716.F	7	+	40744716	40744717	255,127,0	1	501	0
chr1	40979354	40979855	P:r1@CTPS1	87	+	40979754	40979755	106,61,154	1	501	0
chr1	40980947	40981448	P:r1@ADDG01040981046.R	9	-	40981047	40981048	106,61,154	1	501	0
chr1	40988146	40988647	P:r2@CTPS1	33	+	40988546	40988547	106,61,154	1	501	0
chr1	41045689	41046190	P:r2@SCMH1	6	-	41045789	41045790	106,61,154	1	501	0
chr1	41128898	41129399	D:r1@ADDG01041128998.R	6	-	41128998	41128999	255,127,0	1	501	0
chr1	41130620	41131121	D:r1@ADDG01041130717.R	7	-	41130720	41130721	255,127,0	1	501	0
chr1	41145241	41145742	D:r1@ADDG01041145341.R	13	-	41145341	41145342	255,127,0	1	501	0
chr1	41148827	41149328	D:r1@ADDG01041148927.R	11	-	41148927	41148928	255,127,0	1	501	0
chr1	41149906	41150407	D:r1@ADDG01041150005.R	13	-	41150006	41150007	255,127,0	1	501	0
chr1	41164439	41164940	D:r1@ADDG01041164539.R	6	-	41164539	41164540	255,127,0	1	501	0
chr1	41242020	41242521	P:r1@SCMH1	256	-	41242120	41242121	106,61,154	1	501	0
chr1	41602990	41603491	D:r1@ADDG01041603088.R	6	-	41603090	41603091	255,127,0	1	501	0
chr1	41918787	41919288	P:r2@HIVEP3	8	-	41918887	41918888	106,61,154	1	501	0
chr1	42010446	42010947	D:r1@ADDG01042010546.R	6	-	42010546	42010547	255,127,0	1	501	0
chr1	42035833	42036334	P:r1@HIVEP3	29	-	42035933	42035934	106,61,154	1	501	0
chr1	42221197	42221698	D:r1@ADDG01042221297.R	7	-	42221297	42221298	255,127,0	1	501	0
chr1	42234683	42235184	D:r1@ADDG01042234783.R	6	-	42234783	42234784	255,127,0	1	501	0
chr1	42252653	42253154	D:r1@ADDG01042253051.F	6	+	42253053	42253054	255,127,0	1	501	0
chr1	42297116	42297617	D:r1@ADDG01042297216.R	6	-	42297216	42297217	255,127,0	1	501	0
chr1	42311107	42311608	D:r1@ADDG01042311207.R	6	-	42311207	42311208	255,127,0	1	501	0
chr1	42334945	42335446	P:r1@ADDG01042335330.F	34	+	42335345	42335346	106,61,154	1	501	0
chr1	42335131	42335632	P:r1@FOXJ3	1848	-	42335231	42335232	106,61,154	1	501	0
chr1	42335782	42336283	P:r2@FOXJ3	21	-	42335882	42335883	106,61,154	1	501	0
chr1	42432493	42432994	D:r1@ADDG01042432591.R	7	-	42432593	42432594	255,127,0	1	501	0
chr1	42455921	42456422	P:r1@ZMYND12	43	-	42456021	42456022	106,61,154	1	501	0
chr1	42456158	42456659	P:r1@PPCS	203	+	42456558	42456559	106,61,154	1	501	0
chr1	42462885	42463386	P:r1@CCDC30	164	+	42463285	42463286	106,61,154	1	501	0
chr1	42466217	42466718	D:r1@ADDG01042466617.F	6	+	42466617	42466618	255,127,0	1	501	0
chr1	42565893	42566394	P:r2@CCDC30	15	+	42566293	42566294	106,61,154	1	501	0
chr1	42568567	42569068	P:r1@RNU6-536P	7	+	42568967	42568968	106,61,154	1	501	0
chr1	42600393	42600894	D:r1@ADDG01042600793.F	6	+	42600793	42600794	255,127,0	1	501	0
chr1	42607750	42608251	D:r1@ADDG01042608150.F	6	+	42608150	42608151	255,127,0	1	501	0
chr1	42657997	42658523	P:r1@PPIH	227	+	42658422	42658423	106,61,154	1	526	0
chr1	42681985	42682486	P:r1@AC098484.4	20	-	42682085	42682086	106,61,154	1	501	0
chr1	42682000	42682527	P:r1@YBX1	1538	+	42682426	42682427	106,61,154	1	527	0
chr1	42696140	42696641	D:r1@ADDG01042696540.F	7	+	42696540	42696541	255,127,0	1	501	0
chr1	42766884	42767385	P:r1@C1orf50,r1@AC098484.3	106	+	42767284	42767285	106,61,154	1	501	0
chr1	42766931	42767432	P:r1@P3H1	99	-	42767031	42767032	106,61,154	1	501	0
chr1	42816721	42817222	P:r1@ERMAP	80	+	42817121	42817122	106,61,154	1	501	0
chr1	42817230	42817795	P:r1@SVBP	227	-	42817394	42817395	106,61,154	1	565	0
chr1	42843795	42844296	D:r1@ADDG01042844145.F	6	+	42844195	42844196	255,127,0	1	501	0
chr1	42846213	42846714	P:r1@ZNF691	29	+	42846613	42846614	106,61,154	1	501	0
chr1	42846321	42846822	P:r1@AL512353.1	22	-	42846421	42846422	106,61,154	1	501	0
chr1	42958641	42959579	P:r1@SLC2A1-AS1	37	+	42959041	42959042	106,61,154	1	938	0
chr1	43119661	43120235	D:r1@ADDG01043120121.F	87	+	43120093	43120094	255,127,0	1	574	0
chr1	43172189	43172690	P:r2@EBNA1BP2	64	-	43172289	43172290	106,61,154	1	501	0
chr1	43181761	43182262	D:r1@ADDG01043181861.R	8	-	43181861	43181862	255,127,0	1	501	0
chr1	43189172	43190079	D:r1@ADDG01043189678.R	118	-	43189272	43189273	255,127,0	1	907	0
chr1	43190617	43191803	D:r1@ADDG01043191402.R	35	-	43190717	43190718	255,127,0	1	1186	0
chr1	43192349	43192941	D:r1@ADDG01043192540.R	13	-	43192540	43192541	255,127,0	1	592	0
chr1	43204453	43205214	D:r1@ADDG01043204810.R	16	-	43204813	43204814	255,127,0	1	761	0
chr1	43206192	43206693	D:r1@ADDG01043206286.R	6	-	43206292	43206293	255,127,0	1	501	0
chr1	43270288	43270789	P:r1@TMEM125	40	+	43270688	43270689	106,61,154	1	501	0
chr1	43270834	43271353	P:r1@EBNA1BP2	75	-	43270952	43270953	106,61,154	1	519	0
chr1	43285475	43285976	P:r1@C1orf210	73	-	43285575	43285576	106,61,154	1	501	0
chr1	43300581	43301082	P:r1@TIE1	23	+	43300981	43300982	106,61,154	1	501	0
chr1	43358575	43359076	P:r1@AL139289.2	76	-	43358675	43358676	106,61,154	1	501	0
chr1	43367811	43368312	P:r1@ADDG01043368127.F	335	+	43368211	43368212	106,61,154	1	501	0
chr1	43367910	43368411	P:r1@ELOVL1	50	-	43368010	43368011	106,61,154	1	501	0
chr1	43389512	43390013	P:r1@SZT2	151	+	43389912	43389913	106,61,154	1	501	0
chr1	43389699	43390200	P:r1@MED8	141	-	43389799	43389800	106,61,154	1	501	0
chr1	43405753	43406254	D:r1@ADDG01043406153.F	8	+	43406153	43406154	255,127,0	1	501	0
chr1	43453705	43454399	P:r1@HYI	114	-	43453805	43453806	106,61,154	1	694	0
chr1	43530487	43530988	P:r1@PTPRF	62	+	43530887	43530888	106,61,154	1	501	0
chr1	43649757	43650606	P:r1@KDM4A,r1@AL451062.3	273	+	43650157	43650158	106,61,154	1	849	0
chr1	43707135	43707636	P:r1@ST3GAL3	61	+	43707535	43707536	106,61,154	1	501	0
chr1	43707264	43707765	P:r1@KDM4A-AS1	31	-	43707364	43707365	106,61,154	1	501	0
chr1	43878633	43879134	P:r2@ST3GAL3	10	+	43879033	43879034	106,61,154	1	501	0
chr1	43946390	43946999	P:r1@AL357079.1	147	-	43946598	43946599	106,61,154	1	609	0
chr1	43946568	43947069	P:r2@IPO13	10	+	43946968	43946969	106,61,154	1	501	0
chr1	43966579	43967507	P:r1@IPO13	15	+	43967406	43967407	106,61,154	1	928	0
chr1	43969609	43970110	P:r1@DPH2	25	+	43970009	43970010	106,61,154	1	501	0
chr1	43974559	43975060	P:r1@ATP6V0B	198	+	43974959	43974960	106,61,154	1	501	0
chr1	43991225	43992317	P:r1@CCDC24	157	+	43992197	43992198	106,61,154	1	1092	0
chr1	43992424	43992925	D:r1@ADDG01043992822.F	13	+	43992824	43992825	255,127,0	1	501	0
chr1	44213070	44213571	P:r1@DMAP1	150	+	44213470	44213471	106,61,154	1	501	0
chr1	44219620	44220121	D:r1@ADDG01044220015.F	50	+	44220020	44220021	255,127,0	1	501	0
chr1	44232641	44233142	D:r1@ADDG01044232739.R	8	-	44232741	44232742	255,127,0	1	501	0
chr1	44254451	44254952	D:r1@ADDG01044254551.R	7	-	44254551	44254552	255,127,0	1	501	0
chr1	44278210	44278711	D:r1@ADDG01044278309.R	6	-	44278310	44278311	255,127,0	1	501	0
chr1	44336683	44337184	D:r1@ADDG01044336740.R	38	-	44336783	44336784	255,127,0	1	501	0
chr1	44355177	44355678	P:r1@ERI3	121	-	44355277	44355278	106,61,154	1	501	0
chr1	44649285	44649982	D:r1@ADDG01044649712.F	22	+	44649881	44649882	255,127,0	1	697	0
chr1	44660196	44660697	D:r1@ADDG01044660238.R	55	-	44660296	44660297	255,127,0	1	501	0
chr1	44674315	44674816	P:r1@ARMH1	31	+	44674715	44674716	106,61,154	1	501	0
chr1	44674326	44674827	P:r1@TMEM53	39	-	44674426	44674427	106,61,154	1	501	0
chr1	44721802	44722303	P:r1@RNU5F-1	6	-	44721902	44721903	106,61,154	1	501	0
chr1	44731069	44731570	P:r1@RNU5D-1	30	-	44731169	44731170	106,61,154	1	501	0
chr1	44775173	44775674	P:r1@RPS8,r1@SNORD55	7589	+	44775573	44775574	106,61,154	1	501	0
chr1	44775381	44775882	P:r1@ADDG01044775448.R	40	-	44775481	44775482	106,61,154	1	501	0
chr1	44778021	44778535	P:r1@SNORD38B,r1@SNORD38B.2	21	+	44778421	44778422	106,61,154	1	514	0
chr1	44808134	44808635	P:r1@BTBD19	18	+	44808534	44808535	106,61,154	1	501	0
chr1	44819896	44820397	P:r1@RNU5E-6P	16	-	44819996	44819997	106,61,154	1	501	0
chr1	44843152	44843653	P:r1@PTCH2	31	-	44843252	44843253	106,61,154	1	501	0
chr1	44844438	44844939	P:r1@AL136380.1	6	-	44844538	44844539	106,61,154	1	501	0
chr1	44986483	44986984	P:r1@EIF2B3	322	-	44986583	44986584	106,61,154	1	501	0
chr1	45011223	45011724	P:r1@HECTD3	16	-	45011323	45011324	106,61,154	1	501	0
chr1	45011853	45012354	P:r1@UROD	110	+	45012253	45012254	106,61,154	1	501	0
chr1	45162081	45162582	D:r1@ADDG01045162179.R	6	-	45162181	45162182	255,127,0	1	501	0
chr1	45303492	45303993	P:r1@LINC01144	11	+	45303892	45303893	106,61,154	1	501	0
chr1	45339630	45340312	P:r1@TOE1	38	+	45340173	45340174	106,61,154	1	682	0
chr1	45339815	45340814	P:r1@MUTYH	76	-	45340413	45340414	106,61,154	1	999	0
chr1	45491057	45491558	P:r1@TESK2,r1@AL451136.1	64	-	45491157	45491158	106,61,154	1	501	0
chr1	45499918	45500419	P:r1@MMACHC	51	+	45500318	45500319	106,61,154	1	501	0
chr1	45521783	45522284	P:r1@PRDX1	285	-	45521883	45521884	106,61,154	1	501	0
chr1	45550425	45551197	P:r1@AKR1A1	245	+	45551096	45551097	106,61,154	1	772	0
chr1	45566986	45567487	P:r2@AKR1A1	9	+	45567386	45567387	106,61,154	1	501	0
chr1	45583173	45584145	P:r1@NASP	1068	+	45584044	45584045	106,61,154	1	972	0
chr1	45590594	45591095	D:r1@ADDG01045590942.F	45	+	45590994	45590995	255,127,0	1	501	0
chr1	45657311	45657812	D:r1@ADDG01045657411.R	13	-	45657411	45657412	255,127,0	1	501	0
chr1	45686421	45686922	P:r1@GPBP1L1	389	-	45686521	45686522	106,61,154	1	501	0
chr1	45686969	45687470	P:r2@GPBP1L1	81	-	45687069	45687070	106,61,154	1	501	0
chr1	45687795	45688296	P:r1@TMEM69	49	+	45688195	45688196	106,61,154	1	501	0
chr1	45750519	45751020	P:r1@IPP	188	-	45750619	45750620	106,61,154	1	501	0
chr1	45803211	45803712	P:r1@MAST2	15	+	45803611	45803612	106,61,154	1	501	0
chr1	46016155	46016937	D:r1@ADDG01046016834.F	12	+	46016836	46016837	255,127,0	1	782	0
chr1	46035255	46035756	D:r1@ADDG01046035654.F	6	+	46035655	46035656	255,127,0	1	501	0
chr1	46110790	46111291	D:r1@ADDG01046110890.R	10	-	46110890	46110891	255,127,0	1	501	0
chr1	46132528	46133029	P:r1@PIK3R3	139	-	46132628	46132629	106,61,154	1	501	0
chr1	46180131	46180632	D:r1@ADDG01046180519.F	48	+	46180531	46180532	255,127,0	1	501	0
chr1	46184896	46185725	P:r1@ADDG01046185623.F	14	+	46185624	46185625	106,61,154	1	829	0
chr1	46198124	46198625	P:r1@ADDG01046198497.F	15	+	46198524	46198525	106,61,154	1	501	0
chr1	46198333	46198834	P:r1@POMGNT1	17	-	46198433	46198434	106,61,154	1	501	0
chr1	46202933	46203434	P:r1@LURAP1	136	+	46203333	46203334	106,61,154	1	501	0
chr1	46213456	46213957	D:r1@ADDG01046213856.F	6	+	46213856	46213857	255,127,0	1	501	0
chr1	46301522	46302023	D:r1@ADDG01046301622.R	15	-	46301622	46301623	255,127,0	1	501	0
chr1	46303086	46303677	P:r1@LRRC41	42	-	46303276	46303277	106,61,154	1	591	0
chr1	46303297	46303798	P:r1@UQCRH	1055	+	46303697	46303698	106,61,154	1	501	0
chr1	46331832	46332333	D:r1@ADDG01046331876.R	93	-	46331932	46331933	255,127,0	1	501	0
chr1	46340411	46340912	P:r1@NSUN4	74	+	46340811	46340812	106,61,154	1	501	0
chr1	46340975	46341476	P:r1@ADDG01046341034.R	15	-	46341075	46341076	106,61,154	1	501	0
chr1	46351895	46352396	D:r1@ADDG01046352291.F	6	+	46352295	46352296	255,127,0	1	501	0
chr1	46393939	46394440	P:r1@FAAH	87	+	46394339	46394340	106,61,154	1	501	0
chr1	46413204	46413721	D:r1@ADDG01046413619.F	32	+	46413604	46413605	255,127,0	1	517	0
chr1	46584727	46585228	D:r1@ADDG01046584825.R	6	-	46584827	46584828	255,127,0	1	501	0
chr1	46604148	46604649	P:r1@MKNK1	277	-	46604248	46604249	106,61,154	1	501	0
chr1	46616710	46617211	P:r1@MOB3C,r2@MKNK1	23	-	46616810	46616811	106,61,154	1	501	0
chr1	46668263	46668764	P:r1@ATPAF1	54	-	46668363	46668364	106,61,154	1	501	0
chr1	46719003	46719504	P:r1@EFCAB14	70	-	46719103	46719104	106,61,154	1	501	0
chr1	46798645	46799146	P:r1@CYP4B1	13	+	46799045	46799046	106,61,154	1	501	0
chr1	46900374	46900875	P:r1@CYP4Z2P	6	-	46900474	46900475	106,61,154	1	501	0
chr1	46941375	46941876	P:r1@CYP4A11	135	-	46941475	46941476	106,61,154	1	501	0
chr1	47023268	47023769	P:r1@CYP4X1	14	+	47023668	47023669	106,61,154	1	501	0
chr1	47135610	47136187	D:r1@ADDG01047135786.R	24	-	47135710	47135711	255,127,0	1	577	0
chr1	47137042	47137543	P:r1@CYP4A22	7	+	47137442	47137443	106,61,154	1	501	0
chr1	47172738	47173239	D:r1@ADDG01047172837.R	8	-	47172838	47172839	255,127,0	1	501	0
chr1	47178943	47179488	P:r1@LINC00853	25	+	47179387	47179388	106,61,154	1	545	0
chr1	47179273	47180045	P:r1@CYP4A22-AS1	91	-	47179622	47179623	106,61,154	1	772	0
chr1	47189935	47190708	P:r1@PDZK1IP1	424	-	47190035	47190036	106,61,154	1	773	0
chr1	47191387	47191888	D:r1@ADDG01047191780.F	15	+	47191787	47191788	255,127,0	1	501	0
chr1	47333423	47333976	P:r1@CMPK1	645	+	47333875	47333876	106,61,154	1	553	0
chr1	47334122	47334623	P:r1@ADDG01047334650.B	13	-	47334222	47334223	106,61,154	1	501	0
chr1	47334296	47334797	D:r2@ADDG01047334650.B	9	+	47334696	47334697	255,127,0	1	501	0
chr1	47443680	47444181	D:r1@ADDG01047444080.F	11	+	47444080	47444081	255,127,0	1	501	0
chr1	47953872	47954373	D:r1@ADDG01047953970.R	7	-	47953972	47953973	255,127,0	1	501	0
chr1	47956048	47956549	D:r1@ADDG01047956145.R	8	-	47956148	47956149	255,127,0	1	501	0
chr1	47972998	47973499	D:r1@ADDG01047973098.R	13	-	47973098	47973099	255,127,0	1	501	0
chr1	47974717	47975218	D:r1@ADDG01047974816.R	6	-	47974817	47974818	255,127,0	1	501	0
chr1	47981394	47981895	D:r1@ADDG01047981494.R	9	-	47981494	47981495	255,127,0	1	501	0
chr1	47995480	47996362	D:r1@ADDG01047996211.F	48	+	47996123	47996124	255,127,0	1	882	0
chr1	48069978	48070479	D:r1@ADDG01048070356.F	7	+	48070378	48070379	255,127,0	1	501	0
chr1	48072362	48073191	D:r1@ADDG01048072790.R	32	-	48072462	48072463	255,127,0	1	829	0
chr1	48073761	48074677	D:r1@ADDG01048074274.R	222	-	48074276	48074277	255,127,0	1	916	0
chr1	48150701	48151202	D:r1@ADDG01048151101.F	10	+	48151101	48151102	255,127,0	1	501	0
chr1	48222315	48222816	P:r1@SLC5A9	35	+	48222715	48222716	106,61,154	1	501	0
chr1	48284645	48285146	D:r1@ADDG01048284743.R	8	-	48284745	48284746	255,127,0	1	501	0
chr1	48304110	48304611	D:r1@ADDG01048304210.R	9	-	48304210	48304211	255,127,0	1	501	0
chr1	48368856	48369550	D:r1@ADDG01048369149.R	13	-	48369149	48369150	255,127,0	1	694	0
chr1	48375713	48376214	D:r1@ADDG01048375810.R	6	-	48375813	48375814	255,127,0	1	501	0
chr1	48381826	48382532	D:r1@ADDG01048382130.R	58	-	48382046	48382047	255,127,0	1	706	0
chr1	48427955	48428456	D:r1@ADDG01048428053.R	6	-	48428055	48428056	255,127,0	1	501	0
chr1	48471933	48472679	P:r1@SPATA6	904	-	48472176	48472177	106,61,154	1	746	0
chr1	48776730	48777420	P:r1@BEND5	221	-	48776830	48776831	106,61,154	1	690	0
chr1	48799654	48800155	D:r1@ADDG01048799754.R	13	-	48799754	48799755	255,127,0	1	501	0
chr1	48990463	48990964	D:r1@ADDG01048990563.R	8	-	48990563	48990564	255,127,0	1	501	0
chr1	49120352	49120853	D:r1@ADDG01049120437.R	7	-	49120452	49120453	255,127,0	1	501	0
chr1	49196432	49197025	D:r1@ADDG01049196622.R	23	-	49196624	49196625	255,127,0	1	593	0
chr1	49198626	49199160	D:r1@ADDG01049198756.R	20	-	49198759	49198760	255,127,0	1	534	0
chr1	49226880	49227381	D:r1@ADDG01049226923.R	126	-	49226980	49226981	255,127,0	1	501	0
chr1	49257717	49258218	P:r1@ADDG01049257778.R	39	-	49257817	49257818	106,61,154	1	501	0
chr1	49505850	49506351	D:r1@ADDG01049505950.R	6	-	49505950	49505951	255,127,0	1	501	0
chr1	49604517	49605018	D:r1@ADDG01049604617.R	8	-	49604617	49604618	255,127,0	1	501	0
chr1	49679238	49679739	D:r1@ADDG01049679336.R	6	-	49679338	49679339	255,127,0	1	501	0
chr1	49681000	49681501	D:r1@ADDG01049681098.R	6	-	49681100	49681101	255,127,0	1	501	0
chr1	49723518	49724019	D:r1@ADDG01049723603.R	6	-	49723618	49723619	255,127,0	1	501	0
chr1	49808638	49809139	D:r1@ADDG01049808727.R	7	-	49808738	49808739	255,127,0	1	501	0
chr1	49977464	49977965	D:r1@ADDG01049977561.R	8	-	49977564	49977565	255,127,0	1	501	0
chr1	50023812	50024313	P:r1@AGBL4	340	-	50023912	50023913	106,61,154	1	501	0
chr1	50534381	50534882	D:r1@ADDG01050534481.R	6	-	50534481	50534482	255,127,0	1	501	0
chr1	50620965	50621466	D:r1@ADDG01050621064.R	6	-	50621065	50621066	255,127,0	1	501	0
chr1	50660155	50660656	D:r1@ADDG01050660255.R	6	-	50660255	50660256	255,127,0	1	501	0
chr1	50779464	50779965	D:r1@ADDG01050779563.R	11	-	50779564	50779565	255,127,0	1	501	0
chr1	50893356	50893857	D:r1@ADDG01050893456.R	6	-	50893456	50893457	255,127,0	1	501	0
chr1	50906910	50907411	D:r1@ADDG01050907010.R	8	-	50907010	50907011	255,127,0	1	501	0
chr1	50908066	50908567	D:r1@ADDG01050908165.R	6	-	50908166	50908167	255,127,0	1	501	0
chr1	50909028	50909529	D:r1@ADDG01050909128.R	7	-	50909128	50909129	255,127,0	1	501	0
chr1	50940142	50940643	D:r1@ADDG01050940242.R	7	-	50940242	50940243	255,127,0	1	501	0
chr1	50958010	50958511	D:r1@ADDG01050958110.R	6	-	50958110	50958111	255,127,0	1	501	0
chr1	50960066	50960644	P:r1@FAF1	25	-	50960166	50960167	106,61,154	1	578	0
chr1	50968444	50968945	P:r1@ADDG01050968521.R	10	-	50968544	50968545	106,61,154	1	501	0
chr1	50969844	50970345	P:r1@CDKN2C	13	+	50970244	50970245	106,61,154	1	501	0
chr1	50997721	50998222	D:r1@ADDG01050998121.F	7	+	50998121	50998122	255,127,0	1	501	0
chr1	51235918	51236442	P:r1@RNF11	84	+	51236318	51236319	106,61,154	1	524	0
chr1	51236792	51237293	D:r1@ADDG01051236880.R	9	-	51236892	51236893	255,127,0	1	501	0
chr1	51274342	51274843	D:r1@ADDG01051274682.F	9	+	51274742	51274743	255,127,0	1	501	0
chr1	51277894	51278395	D:r1@ADDG01051277991.R	7	-	51277994	51277995	255,127,0	1	501	0
chr1	51297870	51298371	P:r3@TTC39A	10	-	51297970	51297971	106,61,154	1	501	0
chr1	51330461	51330962	P:r1@TTC39A	16	-	51330561	51330562	106,61,154	1	501	0
chr1	51344959	51345460	P:r2@TTC39A	15	-	51345059	51345060	106,61,154	1	501	0
chr1	51369920	51370421	D:r1@ADDG01051370020.R	6	-	51370020	51370021	255,127,0	1	501	0
chr1	51370912	51371413	D:r1@ADDG01051371007.R	7	-	51371012	51371013	255,127,0	1	501	0
chr1	51434286	51434787	D:r1@ADDG01051434384.R	9	-	51434386	51434387	255,127,0	1	501	0
chr1	51435231	51435732	D:r1@ADDG01051435329.R	6	-	51435331	51435332	255,127,0	1	501	0
chr1	51479468	51479969	D:r1@ADDG01051479568.R	14	-	51479568	51479569	255,127,0	1	501	0
chr1	51517894	51518408	P:r1@AC104170.1	111	+	51518294	51518295	106,61,154	1	514	0
chr1	51518816	51519756	P:r1@ADDG01051518878.R,r1@EPS15	447	-	51519265	51519266	106,61,154	1	940	0
chr1	51616691	51617192	P:r1@OSBPL9	836	+	51617091	51617092	106,61,154	1	501	0
chr1	51651542	51652043	D:r1@ADDG01051651942.F	17	+	51651942	51651943	255,127,0	1	501	0
chr1	51729364	51729978	P:r2@OSBPL9	383	+	51729877	51729878	106,61,154	1	614	0
chr1	51766986	51767487	D:r1@ADDG01051767386.F	9	+	51767386	51767387	255,127,0	1	501	0
chr1	51772586	51773087	D:r1@ADDG01051772986.F	6	+	51772986	51772987	255,127,0	1	501	0
chr1	51779443	51779944	D:r1@ADDG01051779842.F	7	+	51779843	51779844	255,127,0	1	501	0
chr1	51818700	51819201	D:r1@ADDG01051818800.R	10	-	51818800	51818801	255,127,0	1	501	0
chr1	51829146	51829647	D:r1@ADDG01051829244.R	8	-	51829246	51829247	255,127,0	1	501	0
chr1	51836449	51836950	P:r1@MIR761	6	-	51836549	51836550	106,61,154	1	501	0
chr1	51840154	51840655	P:r2@NRDC	6	-	51840254	51840255	106,61,154	1	501	0
chr1	51878626	51879173	P:r1@NRDC	1794	-	51878726	51878727	106,61,154	1	547	0
chr1	52055125	52056117	P:r1@TXNDC12	102	-	52055225	52055226	106,61,154	1	992	0
chr1	52055903	52056404	P:r1@BTF3L4	276	+	52056303	52056304	106,61,154	1	501	0
chr1	52067381	52067882	D:r1@ADDG01052067775.F	6	+	52067781	52067782	255,127,0	1	501	0
chr1	52098268	52098769	D:r1@ADDG01052098659.F	8	+	52098668	52098669	255,127,0	1	501	0
chr1	52141487	52142249	P:r1@ZFYVE9	308	+	52142056	52142057	106,61,154	1	762	0
chr1	52279504	52280005	D:r1@ADDG01052279904.F	6	+	52279904	52279905	255,127,0	1	501	0
chr1	52327201	52327702	D:r1@ADDG01052327601.F	9	+	52327601	52327602	255,127,0	1	501	0
chr1	52366055	52366556	P:r1@CC2D1B	54	-	52366155	52366156	106,61,154	1	501	0
chr1	52404201	52404702	P:r1@PRPF38A	346	+	52404601	52404602	106,61,154	1	501	0
chr1	52496963	52497464	D:r1@ADDG01052497062.R	8	-	52497063	52497064	255,127,0	1	501	0
chr1	52498420	52498921	D:r1@ADDG01052498514.R	6	-	52498520	52498521	255,127,0	1	501	0
chr1	52504222	52504723	D:r1@ADDG01052504321.R	8	-	52504322	52504323	255,127,0	1	501	0
chr1	52526044	52526545	P:r2@TUT4	9	-	52526144	52526145	106,61,154	1	501	0
chr1	52552834	52553863	P:r1@TUT4	6907	-	52553091	52553092	106,61,154	1	1029	0
chr1	52601999	52602500	P:r1@GPX7	46	+	52602399	52602400	106,61,154	1	501	0
chr1	52683250	52683751	D:r1@ADDG01052683576.F	6	+	52683650	52683651	255,127,0	1	501	0
chr1	52698240	52698741	P:r1@COA7	42	-	52698340	52698341	106,61,154	1	501	0
chr1	52726052	52726553	P:r1@ZYG11B	209	+	52726452	52726453	106,61,154	1	501	0
chr1	52842510	52843011	P:r1@ZYG11A	104	+	52842910	52842911	106,61,154	1	501	0
chr1	52883975	52884476	D:r1@ADDG01052884364.F	9	+	52884375	52884376	255,127,0	1	501	0
chr1	52912320	52912821	P:r3@ECHDC2	6	-	52912420	52912421	106,61,154	1	501	0
chr1	52918290	52918791	D:r1@ADDG01052918389.R	8	-	52918390	52918391	255,127,0	1	501	0
chr1	52921414	52922226	P:r1@ECHDC2	695	-	52921728	52921729	106,61,154	1	812	0
chr1	52926885	52927404	P:r1@SCP2	227	+	52927285	52927286	106,61,154	1	519	0
chr1	52927574	52928075	P:r2@ECHDC2	8	-	52927674	52927675	106,61,154	1	501	0
chr1	52953625	52954126	D:r1@ADDG01052954021.F	8	+	52954025	52954026	255,127,0	1	501	0
chr1	53008219	53008726	D:r1@ADDG01053008623.F	17	+	53008619	53008620	255,127,0	1	507	0
chr1	53014554	53015055	P:r2@SCP2	115	+	53014954	53014955	106,61,154	1	501	0
chr1	53040994	53041523	D:r1@ADDG01053041419.F	21	+	53041394	53041395	255,127,0	1	529	0
chr1	53196399	53196900	P:r1@CPT2	53	+	53196799	53196800	106,61,154	1	501	0
chr1	53220526	53221027	P:r1@CZIB	257	-	53220626	53220627	106,61,154	1	501	0
chr1	53238417	53238918	P:r1@MAGOH	251	-	53238517	53238518	106,61,154	1	501	0
chr1	53368048	53368549	P:r1@LINC02812	9	-	53368148	53368149	106,61,154	1	501	0
chr1	53549819	53550320	D:r1@ADDG01053549919.R	6	-	53549919	53549920	255,127,0	1	501	0
chr1	53838195	53838696	P:r1@NDC1	69	-	53838295	53838296	106,61,154	1	501	0
chr1	53851936	53852437	D:r1@ADDG01053852036.R	8	-	53852036	53852037	255,127,0	1	501	0
chr1	53889709	53890210	P:r1@YIPF1	60	-	53889809	53889810	106,61,154	1	501	0
chr1	53893786	53894287	P:r1@DIO1	56	+	53894186	53894187	106,61,154	1	501	0
chr1	53945473	53945974	P:r1@HSPB11	206	-	53945573	53945574	106,61,154	1	501	0
chr1	53945955	53946510	P:r1@LRRC42	53	+	53946355	53946356	106,61,154	1	555	0
chr1	53946189	53946690	P:r2@HSPB11	24	-	53946289	53946290	106,61,154	1	501	0
chr1	54051090	54051591	D:r1@ADDG01054051190.R	7	-	54051190	54051191	255,127,0	1	501	0
chr1	54053103	54053841	P:r1@TMEM59	240	-	54053203	54053204	106,61,154	1	738	0
chr1	54053236	54053737	P:r1@TCEANC2,r1@MIR4781	137	+	54053636	54053637	106,61,154	1	501	0
chr1	54098897	54099398	D:r1@ADDG01054099293.F	6	+	54099297	54099298	255,127,0	1	501	0
chr1	54172593	54173130	P:r1@AL357673.1	14	-	54172729	54172730	106,61,154	1	537	0
chr1	54199793	54200294	P:r1@MRPL37	65	+	54200193	54200194	106,61,154	1	501	0
chr1	54277264	54277765	D:r1@ADDG01054277355.R	6	-	54277364	54277365	255,127,0	1	501	0
chr1	54350285	54350786	D:r1@ADDG01054350385.R	6	-	54350385	54350386	255,127,0	1	501	0
chr1	54384962	54385463	D:r1@ADDG01054385061.R	8	-	54385062	54385063	255,127,0	1	501	0
chr1	54395215	54395716	D:r1@ADDG01054395315.R	8	-	54395315	54395316	255,127,0	1	501	0
chr1	54541883	54542384	P:r2@ACOT11	10	+	54542283	54542284	106,61,154	1	501	0
chr1	54547854	54548355	P:r1@ACOT11	91	+	54548254	54548255	106,61,154	1	501	0
chr1	54549497	54549998	D:r1@ADDG01054549897.F	8	+	54549897	54549898	255,127,0	1	501	0
chr1	54563449	54563950	D:r1@ADDG01054563848.F	8	+	54563849	54563850	255,127,0	1	501	0
chr1	54564183	54564684	D:r1@ADDG01054564580.F	6	+	54564583	54564584	255,127,0	1	501	0
chr1	54598065	54598566	D:r1@ADDG01054598465.F	7	+	54598465	54598466	255,127,0	1	501	0
chr1	54611883	54612384	D:r1@ADDG01054612283.F	6	+	54612283	54612284	255,127,0	1	501	0
chr1	54623408	54623909	P:r1@FAM151A	21	-	54623508	54623509	106,61,154	1	501	0
chr1	54631188	54632301	D:r1@ADDG01054632199.F	48	+	54631774	54631775	255,127,0	1	1113	0
chr1	54632564	54633065	D:r1@ADDG01054632962.F	16	+	54632964	54632965	255,127,0	1	501	0
chr1	54636881	54637382	D:r1@ADDG01054637281.F	6	+	54637281	54637282	255,127,0	1	501	0
chr1	54638191	54639285	D:r1@ADDG01054639181.F	87	+	54638706	54638707	255,127,0	1	1094	0
chr1	54642818	54643319	D:r1@ADDG01054643218.F	6	+	54643218	54643219	255,127,0	1	501	0
chr1	54647105	54647842	D:r1@ADDG01054647737.F	35	+	54647505	54647506	255,127,0	1	737	0
chr1	54657044	54657545	D:r1@ADDG01054657444.F	10	+	54657444	54657445	255,127,0	1	501	0
chr1	54669089	54669590	D:r1@ADDG01054669488.F	18	+	54669489	54669490	255,127,0	1	501	0
chr1	54715464	54715965	P:r1@TTC4	275	+	54715864	54715865	106,61,154	1	501	0
chr1	54887093	54887594	P:r1@DHCR24	27	-	54887193	54887194	106,61,154	1	501	0
chr1	54998532	54999033	P:r1@BSND	58	+	54998932	54998933	106,61,154	1	501	0
chr1	55090235	55090736	D:r1@ADDG01055090335.R	8	-	55090335	55090336	255,127,0	1	501	0
chr1	55096262	55096763	D:r1@ADDG01055096360.R	6	-	55096362	55096363	255,127,0	1	501	0
chr1	55112708	55113209	D:r1@ADDG01055112808.R	8	-	55112808	55112809	255,127,0	1	501	0
chr1	55214057	55215157	D:r1@ADDG01055214756.R	162	-	55214620	55214621	255,127,0	1	1100	0
chr1	55215158	55215659	P:r1@ADDG01055215513.F	30	+	55215558	55215559	106,61,154	1	501	0
chr1	55245595	55246119	D:r1@ADDG01055245718.R	28	-	55245695	55245696	255,127,0	1	524	0
chr1	56477137	56477638	P:r1@ADDG01056477397.F	13	+	56477537	56477538	106,61,154	1	501	0
chr1	56493367	56493868	D:r1@ADDG01056493460.R	6	-	56493467	56493468	255,127,0	1	501	0
chr1	56496551	56497168	D:r1@ADDG01056496767.R	28	-	56496651	56496652	255,127,0	1	617	0
chr1	56516905	56517406	P:r2@PLPP3	21	-	56517005	56517006	106,61,154	1	501	0
chr1	56521894	56522395	D:r1@ADDG01056521991.R	6	-	56521994	56521995	255,127,0	1	501	0
chr1	56530413	56530914	D:r1@ADDG01056530513.R	6	-	56530513	56530514	255,127,0	1	501	0
chr1	56531065	56531566	D:r1@ADDG01056531165.R	7	-	56531165	56531166	255,127,0	1	501	0
chr1	56556810	56557311	D:r1@ADDG01056556909.R	11	-	56556910	56556911	255,127,0	1	501	0
chr1	56559006	56559507	D:r1@ADDG01056559104.R	8	-	56559106	56559107	255,127,0	1	501	0
chr1	56565734	56566385	D:r1@ADDG01056565984.R	16	-	56565984	56565985	255,127,0	1	651	0
chr1	56567889	56568390	D:r1@ADDG01056567986.R	10	-	56567989	56567990	255,127,0	1	501	0
chr1	56579258	56580060	P:r1@PLPP3	98	-	56579541	56579542	106,61,154	1	802	0
chr1	56644913	56645414	P:r1@PRKAA2	300	+	56645313	56645314	106,61,154	1	501	0
chr1	56667622	56668123	D:r1@ADDG01056668022.F	7	+	56668022	56668023	255,127,0	1	501	0
chr1	56684804	56685305	D:r1@ADDG01056685203.F	9	+	56685204	56685205	255,127,0	1	501	0
chr1	56707441	56707942	D:r1@ADDG01056707840.F	7	+	56707841	56707842	255,127,0	1	501	0
chr1	56725685	56726186	D:r1@ADDG01056725781.R	7	-	56725785	56725786	255,127,0	1	501	0
chr1	56729168	56729669	D:r1@ADDG01056729265.R	7	-	56729268	56729269	255,127,0	1	501	0
chr1	56760431	56760932	D:r1@ADDG01056760529.R	6	-	56760531	56760532	255,127,0	1	501	0
chr1	56788414	56788915	D:r1@ADDG01056788741.F	8	+	56788814	56788815	255,127,0	1	501	0
chr1	56819303	56820103	P:r1@FYB2	511	-	56819403	56819404	106,61,154	1	800	0
chr1	57515124	57515625	D:r1@ADDG01057515187.R	7	-	57515224	57515225	255,127,0	1	501	0
chr1	57808089	57808590	D:r1@ADDG01057808182.R	7	-	57808189	57808190	255,127,0	1	501	0
chr1	58129652	58130373	D:r1@ADDG01058129972.R	13	-	58129752	58129753	255,127,0	1	721	0
chr1	58130702	58132183	D:r1@ADDG01058131782.R	31	-	58130802	58130803	255,127,0	1	1481	0
chr1	58201542	58202043	D:r1@ADDG01058201631.R	6	-	58201642	58201643	255,127,0	1	501	0
chr1	58255452	58255953	D:r1@ADDG01058255549.R	6	-	58255552	58255553	255,127,0	1	501	0
chr1	58271136	58271637	D:r1@ADDG01058271497.F	9	+	58271536	58271537	255,127,0	1	501	0
chr1	58274238	58274739	D:r1@ADDG01058274330.R	8	-	58274338	58274339	255,127,0	1	501	0
chr1	58340363	58340864	D:r1@ADDG01058340463.R	11	-	58340463	58340464	255,127,0	1	501	0
chr1	58374897	58375760	D:r1@ADDG01058375359.R	14	-	58375359	58375360	255,127,0	1	863	0
chr1	58376345	58376890	D:r1@ADDG01058376489.R	17	-	58376445	58376446	255,127,0	1	545	0
chr1	58384298	58384799	D:r1@ADDG01058384389.R	10	-	58384398	58384399	255,127,0	1	501	0
chr1	58411395	58411896	D:r1@ADDG01058411495.R	6	-	58411495	58411496	255,127,0	1	501	0
chr1	58530079	58530580	P:r1@ADDG01058530179.R	9	-	58530179	58530180	106,61,154	1	501	0
chr1	58531054	58531957	P:r1@ADDG01058531556.R,r2@OMA1	24	-	58531154	58531155	106,61,154	1	903	0
chr1	58533164	58533665	D:r1@ADDG01058533261.R	7	-	58533264	58533265	255,127,0	1	501	0
chr1	58539736	58540237	D:r1@ADDG01058539835.R	7	-	58539836	58539837	255,127,0	1	501	0
chr1	58546613	58547197	P:r1@OMA1,r1@DAB1	514	-	58546741	58546742	106,61,154	1	584	0
chr1	58572479	58572980	D:r1@ADDG01058572825.F	27	+	58572879	58572880	255,127,0	1	501	0
chr1	58575708	58576558	D:r1@ADDG01058576262.B	38	.	58576215	58576216	255,127,0	1	850	0
chr1	58583115	58583616	D:r1@ADDG01058583515.F	7	+	58583515	58583516	255,127,0	1	501	0
chr1	58587510	58588011	D:r1@ADDG01058587908.F	9	+	58587910	58587911	255,127,0	1	501	0
chr1	58682060	58682561	P:r2@MYSM1	7	-	58682160	58682161	106,61,154	1	501	0
chr1	58686412	58686913	D:r1@ADDG01058686496.R	6	-	58686512	58686513	255,127,0	1	501	0
chr1	58699961	58700462	P:r1@MYSM1	1131	-	58700061	58700062	106,61,154	1	501	0
chr1	58783942	58784443	P:r1@JUN	1170	-	58784042	58784043	106,61,154	1	501	0
chr1	58784272	58785255	P:r1@LINC01135	30	+	58784672	58784673	106,61,154	1	983	0
chr1	58814968	58815469	D:r1@ADDG01058815368.F	20	+	58815368	58815369	255,127,0	1	501	0
chr1	58917076	58917577	D:r1@ADDG01058917476.F	6	+	58917476	58917477	255,127,0	1	501	0
chr1	59020129	59020630	P:r1@LINC01358	11	+	59020529	59020530	106,61,154	1	501	0
chr1	59296321	59297194	P:r1@FGGY	245	+	59297093	59297094	106,61,154	1	873	0
chr1	59309303	59309804	P:r2@FGGY	210	+	59309703	59309704	106,61,154	1	501	0
chr1	59369841	59370342	D:r1@ADDG01059370240.F	6	+	59370241	59370242	255,127,0	1	501	0
chr1	59373285	59373786	D:r1@ADDG01059373683.F	19	+	59373685	59373686	255,127,0	1	501	0
chr1	59462483	59462984	D:r1@ADDG01059462882.F	7	+	59462883	59462884	255,127,0	1	501	0
chr1	59464930	59465453	D:r1@ADDG01059465350.F	57	+	59465352	59465353	255,127,0	1	523	0
chr1	59534130	59534631	D:r1@ADDG01059534529.F	6	+	59534530	59534531	255,127,0	1	501	0
chr1	59583211	59583725	D:r1@ADDG01059583623.F	17	+	59583611	59583612	255,127,0	1	514	0
chr1	59584674	59585175	D:r1@ADDG01059585074.F	8	+	59585074	59585075	255,127,0	1	501	0
chr1	59587457	59587958	D:r1@ADDG01059587857.F	14	+	59587857	59587858	255,127,0	1	501	0
chr1	59589267	59589768	D:r1@ADDG01059589667.F	9	+	59589667	59589668	255,127,0	1	501	0
chr1	59614668	59615169	D:r1@ADDG01059615068.F	6	+	59615068	59615069	255,127,0	1	501	0
chr1	59650945	59651446	D:r1@ADDG01059651045.R	6	-	59651045	59651046	255,127,0	1	501	0
chr1	59661229	59661730	D:r1@ADDG01059661629.F	6	+	59661629	59661630	255,127,0	1	501	0
chr1	59688692	59689193	D:r1@ADDG01059689092.F	11	+	59689092	59689093	255,127,0	1	501	0
chr1	59709603	59710104	D:r1@ADDG01059710003.F	9	+	59710003	59710004	255,127,0	1	501	0
chr1	59814607	59815108	P:r1@HOOK1	444	+	59815007	59815008	106,61,154	1	501	0
chr1	59862793	59863294	D:r1@ADDG01059863193.F	12	+	59863193	59863194	255,127,0	1	501	0
chr1	59864295	59864796	P:r2@HOOK1	7	+	59864695	59864696	106,61,154	1	501	0
chr1	60114454	60114955	P:r1@LINC02778	29	+	60114854	60114855	106,61,154	1	501	0
chr1	60867907	60868408	P:r1@AC099792.1	12	-	60868007	60868008	106,61,154	1	501	0
chr1	61076873	61077476	P:r2@NFIA	148	+	61077273	61077274	106,61,154	1	603	0
chr1	61082022	61082830	P:r1@NFIA	2041	+	61082620	61082621	106,61,154	1	808	0
chr1	61096348	61096849	D:r1@ADDG01061096747.F	6	+	61096748	61096749	255,127,0	1	501	0
chr1	61103675	61104176	D:r1@ADDG01061104075.F	6	+	61104075	61104076	255,127,0	1	501	0
chr1	61123305	61123806	D:r1@ADDG01061123705.F	7	+	61123705	61123706	255,127,0	1	501	0
chr1	61141015	61141516	D:r1@ADDG01061141411.F	9	+	61141415	61141416	255,127,0	1	501	0
chr1	61183413	61183914	D:r1@ADDG01061183813.F	25	+	61183813	61183814	255,127,0	1	501	0
chr1	61191627	61192128	D:r1@ADDG01061192026.F	11	+	61192027	61192028	255,127,0	1	501	0
chr1	61725040	61725541	P:r1@TM2D1	313	-	61725140	61725141	106,61,154	1	501	0
chr1	61742029	61742594	P:r1@PATJ	624	+	61742479	61742480	106,61,154	1	565	0
chr1	61742264	61743188	P:r1@AC099791.2	75	-	61742364	61742365	106,61,154	1	924	0
chr1	61746672	61747173	D:r1@ADDG01061747072.F	7	+	61747072	61747073	255,127,0	1	501	0
chr1	61784021	61784522	D:r1@ADDG01061784417.F	6	+	61784421	61784422	255,127,0	1	501	0
chr1	61805046	61805547	P:r2@PATJ	6	+	61805446	61805447	106,61,154	1	501	0
chr1	61852169	61852670	P:r1@RNU6-1177P	12	+	61852569	61852570	106,61,154	1	501	0
chr1	61918184	61918685	D:r1@ADDG01061918584.F	9	+	61918584	61918585	255,127,0	1	501	0
chr1	61940943	61941444	D:r1@ADDG01061941342.F	7	+	61941343	61941344	255,127,0	1	501	0
chr1	61944459	61944960	D:r1@ADDG01061944858.F	24	+	61944859	61944860	255,127,0	1	501	0
chr1	61946205	61946706	D:r1@ADDG01061946604.F	8	+	61946605	61946606	255,127,0	1	501	0
chr1	61976766	61977267	D:r1@ADDG01061977164.F	9	+	61977166	61977167	255,127,0	1	501	0
chr1	62011107	62011608	D:r1@ADDG01062011506.F	7	+	62011507	62011508	255,127,0	1	501	0
chr1	62018999	62019500	D:r1@ADDG01062019396.F	8	+	62019399	62019400	255,127,0	1	501	0
chr1	62053374	62053875	D:r1@ADDG01062053771.F	7	+	62053774	62053775	255,127,0	1	501	0
chr1	62118354	62118855	D:r1@ADDG01062118753.F	7	+	62118754	62118755	255,127,0	1	501	0
chr1	62145583	62146084	D:r1@ADDG01062145983.F	8	+	62145983	62145984	255,127,0	1	501	0
chr1	62149855	62150356	D:r1@ADDG01062150254.F	6	+	62150255	62150256	255,127,0	1	501	0
chr1	62151550	62152051	D:r1@ADDG01062151948.F	23	+	62151950	62151951	255,127,0	1	501	0
chr1	62153966	62154467	D:r1@ADDG01062154364.F	6	+	62154366	62154367	255,127,0	1	501	0
chr1	62436630	62437131	P:r1@USP1	71	+	62437030	62437031	106,61,154	1	501	0
chr1	62483606	62484107	D:r1@ADDG01062483703.R	7	-	62483706	62483707	255,127,0	1	501	0
chr1	62530118	62530619	P:r1@ADDG01062530218.R	7	-	62530218	62530219	106,61,154	1	501	0
chr1	62550318	62550819	D:r1@ADDG01062550717.F	8	+	62550718	62550719	255,127,0	1	501	0
chr1	62558273	62558870	D:r1@ADDG01062558469.R	15	-	62558373	62558374	255,127,0	1	597	0
chr1	62597119	62597620	P:r1@ANGPTL3	15	+	62597519	62597520	106,61,154	1	501	0
chr1	62687849	62688350	P:r1@AC103923.1	11	+	62688249	62688250	106,61,154	1	501	0
chr1	62688163	62688857	P:r1@DOCK7	694	-	62688372	62688373	106,61,154	1	694	0
chr1	62740026	62740527	D:r1@ADDG01062740426.F	7	+	62740426	62740427	255,127,0	1	501	0
chr1	62783736	62784237	P:r1@ATG4C	189	+	62784136	62784137	106,61,154	1	501	0
chr1	62824337	62824838	D:r1@ADDG01062824734.F	10	+	62824737	62824738	255,127,0	1	501	0
chr1	63011135	63011636	P:r2@LINC01739	13	-	63011235	63011236	106,61,154	1	501	0
chr1	63012299	63012800	P:r1@LINC01739	32	-	63012399	63012400	106,61,154	1	501	0
chr1	63079042	63079543	P:r1@AL162400.2	8	-	63079142	63079143	106,61,154	1	501	0
chr1	63367234	63367735	P:r1@ALG6	290	+	63367634	63367635	106,61,154	1	501	0
chr1	63522935	63523652	P:r1@EFCAB7	474	+	63523551	63523552	106,61,154	1	717	0
chr1	63523124	63523657	P:r1@ITGB3BP	314	-	63523224	63523225	106,61,154	1	533	0
chr1	63592888	63593578	P:r1@PGM1	267	+	63593410	63593411	106,61,154	1	690	0
chr1	63873085	63873586	D:r1@ADDG01063873485.F	7	+	63873485	63873486	255,127,0	1	501	0
chr1	64078048	64078549	D:r1@ADDG01064078444.F	6	+	64078448	64078449	255,127,0	1	501	0
chr1	64186422	64186923	P:r1@AL445205.1	39	+	64186822	64186823	106,61,154	1	501	0
chr1	64469728	64470229	P:r1@CACHD1	14	+	64470128	64470129	106,61,154	1	501	0
chr1	64579433	64579934	P:r1@MIR4794	6	+	64579833	64579834	106,61,154	1	501	0
chr1	64634058	64634559	D:r1@ADDG01064634458.F	11	+	64634458	64634459	255,127,0	1	501	0
chr1	64912778	64913279	D:r1@ADDG01064912877.R	6	-	64912878	64912879	255,127,0	1	501	0
chr1	64913849	64914350	D:r1@ADDG01064913948.R	6	-	64913949	64913950	255,127,0	1	501	0
chr1	64945340	64945841	D:r1@ADDG01064945440.R	7	-	64945440	64945441	255,127,0	1	501	0
chr1	64966248	64966949	P:r1@JAK1	605	-	64966548	64966549	106,61,154	1	701	0
chr1	65015221	65015722	D:r1@ADDG01065015320.R	9	-	65015321	65015322	255,127,0	1	501	0
chr1	65022819	65023498	P:r1@ADDG01065022948.R,r1@RNU6-1176P	58	-	65022948	65022949	106,61,154	1	679	0
chr1	65032177	65032678	D:r1@ADDG01065032277.R	9	-	65032277	65032278	255,127,0	1	501	0
chr1	65042626	65043127	D:r1@ADDG01065042721.R	10	-	65042726	65042727	255,127,0	1	501	0
chr1	65051485	65051986	D:r1@ADDG01065051585.R	8	-	65051585	65051586	255,127,0	1	501	0
chr1	65058340	65058841	P:r1@MIR101-1	1085	-	65058440	65058441	106,61,154	1	501	0
chr1	65064448	65064949	D:r1@ADDG01065064546.R	6	-	65064548	65064549	255,127,0	1	501	0
chr1	65067625	65068126	P:r2@JAK1	12	-	65067725	65067726	106,61,154	1	501	0
chr1	65147802	65148382	P:r2@AK4	54	+	65148281	65148282	106,61,154	1	580	0
chr1	65148623	65149124	P:r1@AK4	76	+	65149023	65149024	106,61,154	1	501	0
chr1	65153283	65153784	D:r1@ADDG01065153682.F	6	+	65153683	65153684	255,127,0	1	501	0
chr1	65156088	65156589	D:r1@ADDG01065156485.F	8	+	65156488	65156489	255,127,0	1	501	0
chr1	65247801	65248302	P:r2@DNAJC6	13	+	65248201	65248202	106,61,154	1	501	0
chr1	65254061	65254562	P:r1@DNAJC6	43	+	65254461	65254462	106,61,154	1	501	0
chr1	65407805	65408306	D:r1@ADDG01065408198.F	9	+	65408205	65408206	255,127,0	1	501	0
chr1	65420164	65420813	P:r1@LEPR,r1@LEPROT	435	+	65420712	65420713	106,61,154	1	649	0
chr1	65479587	65480088	D:r1@ADDG01065479987.F	7	+	65479987	65479988	255,127,0	1	501	0
chr1	65480611	65481112	D:r1@ADDG01065481008.F	6	+	65481011	65481012	255,127,0	1	501	0
chr1	66331788	66332430	P:r1@PDE4B	94	+	66332244	66332245	106,61,154	1	642	0
chr1	66347699	66348200	D:r1@ADDG01066348099.F	6	+	66348099	66348100	255,127,0	1	501	0
chr1	66380248	66380749	D:r1@ADDG01066380648.F	6	+	66380648	66380649	255,127,0	1	501	0
chr1	66445506	66446007	D:r1@ADDG01066445600.R	9	-	66445606	66445607	255,127,0	1	501	0
chr1	66532516	66533017	P:r2@SGIP1	17	+	66532916	66532917	106,61,154	1	501	0
chr1	66533553	66534261	P:r1@SGIP1	713	+	66534160	66534161	106,61,154	1	708	0
chr1	66639254	66639755	D:r1@ADDG01066639654.F	9	+	66639654	66639655	255,127,0	1	501	0
chr1	66661475	66661976	D:r1@ADDG01066661874.F	6	+	66661875	66661876	255,127,0	1	501	0
chr1	66672606	66673107	D:r1@ADDG01066673006.F	14	+	66673006	66673007	255,127,0	1	501	0
chr1	66900358	66900859	D:r1@ADDG01066900458.R	6	-	66900458	66900459	255,127,0	1	501	0
chr1	66907665	66908166	D:r1@ADDG01066907765.R	7	-	66907765	66907766	255,127,0	1	501	0
chr1	66924556	66925564	P:r1@ADDG01066925463.F,r1@MIER1	515	+	66925007	66925008	106,61,154	1	1008	0
chr1	66924747	66925248	P:r1@WDR78	147	-	66924847	66924848	106,61,154	1	501	0
chr1	66929979	66930480	P:r2@MIER1	314	+	66930379	66930380	106,61,154	1	501	0
chr1	66958387	66958888	P:r3@MIER1	10	+	66958787	66958788	106,61,154	1	501	0
chr1	67035951	67036452	D:r1@ADDG01067036050.R	6	-	67036051	67036052	255,127,0	1	501	0
chr1	67053849	67054544	P:r1@SLC35D1	44	-	67053949	67053950	106,61,154	1	695	0
chr1	67413989	67414490	D:r1@ADDG01067414089.R	10	-	67414089	67414090	255,127,0	1	501	0
chr1	67430301	67430802	P:r1@SERBP1	1147	-	67430401	67430402	106,61,154	1	501	0
chr1	67521963	67522464	P:r1@LINC01702	18	+	67522363	67522364	106,61,154	1	501	0
chr1	67537456	67537957	D:r1@ADDG01067537829.F	28	+	67537856	67537857	255,127,0	1	501	0
chr1	67684800	67685341	P:r1@GADD45A	43	+	67685200	67685201	106,61,154	1	541	0
chr1	67685949	67686450	D:r1@ADDG01067686349.F	53	+	67686349	67686350	255,127,0	1	501	0
chr1	67763025	67763661	D:r1@ADDG01067763259.R	25	-	67763125	67763126	255,127,0	1	636	0
chr1	67831481	67832407	P:r1@GNG12-AS1	51	+	67832254	67832255	106,61,154	1	926	0
chr1	67831828	67832567	P:r1@ADDG01067832144.R	51	-	67832166	67832167	106,61,154	1	739	0
chr1	67833358	67833859	P:r1@GNG12	331	-	67833458	67833459	106,61,154	1	501	0
chr1	67873436	67873937	D:r1@ADDG01067873836.F	6	+	67873836	67873837	255,127,0	1	501	0
chr1	68091049	68091550	D:r1@ADDG01068091146.R	12	-	68091149	68091150	255,127,0	1	501	0
chr1	68125661	68126184	D:r1@ADDG01068125783.R	18	-	68125761	68125762	255,127,0	1	523	0
chr1	68185126	68185627	D:r1@ADDG01068185226.R	7	-	68185226	68185227	255,127,0	1	501	0
chr1	68232422	68232923	P:r1@WLS	553	-	68232522	68232523	106,61,154	1	501	0
chr1	69884657	69885158	D:r1@ADDG01069884725.R	11	-	69884757	69884758	255,127,0	1	501	0
chr1	70205323	70205824	P:r2@SRSF11	481	+	70205723	70205724	106,61,154	1	501	0
chr1	70205478	70205979	P:r1@LRRC40	133	-	70205578	70205579	106,61,154	1	501	0
chr1	70221076	70221577	P:r1@SRSF11	1363	+	70221476	70221477	106,61,154	1	501	0
chr1	70319247	70319748	D:r1@ADDG01070319347.R	7	-	70319347	70319348	255,127,0	1	501	0
chr1	70319973	70320474	D:r1@ADDG01070320073.R	7	-	70320073	70320074	255,127,0	1	501	0
chr1	70354440	70354941	P:r1@HHLA3	48	+	70354840	70354841	106,61,154	1	501	0
chr1	70354622	70355123	P:r1@ANKRD13C	152	-	70354722	70354723	106,61,154	1	501	0
chr1	70410867	70411368	P:r1@CTH	75	+	70411267	70411268	106,61,154	1	501	0
chr1	70703262	70703763	D:r1@ADDG01070703628.F	651	+	70703662	70703663	255,127,0	1	501	0
chr1	70706058	70706559	P:r1@LINC01788	11	+	70706458	70706459	106,61,154	1	501	0
chr1	70711170	70711671	D:r1@ADDG01070711570.F	7	+	70711570	70711571	255,127,0	1	501	0
chr1	70735511	70736012	D:r1@ADDG01070735911.F	7	+	70735911	70735912	255,127,0	1	501	0
chr1	70793375	70793876	D:r1@ADDG01070793775.F	8	+	70793775	70793776	255,127,0	1	501	0
chr1	70794120	70794621	D:r1@ADDG01070794519.F	10	+	70794520	70794521	255,127,0	1	501	0
chr1	70838555	70839056	D:r1@ADDG01070838937.F	23	+	70838955	70838956	255,127,0	1	501	0
chr1	70861967	70862476	D:r1@ADDG01070862375.F	14	+	70862375	70862376	255,127,0	1	509	0
chr1	70873576	70874077	D:r1@ADDG01070873674.R	8	-	70873676	70873677	255,127,0	1	501	0
chr1	70875732	70876233	D:r1@ADDG01070875830.R	6	-	70875832	70875833	255,127,0	1	501	0
chr1	70879401	70879927	D:r1@ADDG01070879826.F	18	+	70879826	70879827	255,127,0	1	526	0
chr1	70927468	70927969	D:r1@ADDG01070927567.R	8	-	70927568	70927569	255,127,0	1	501	0
chr1	70929215	70929716	D:r1@ADDG01070929312.R	7	-	70929315	70929316	255,127,0	1	501	0
chr1	70946550	70947079	P:r1@AL031429.1	26	+	70946950	70946951	106,61,154	1	529	0
chr1	70956005	70956506	D:r1@ADDG01070956104.R	6	-	70956105	70956106	255,127,0	1	501	0
chr1	70961131	70961632	D:r1@ADDG01070961531.F	9	+	70961531	70961532	255,127,0	1	501	0
chr1	70964402	70964996	D:r1@ADDG01070964890.F	44	+	70964869	70964870	255,127,0	1	594	0
chr1	70975930	70976431	D:r1@ADDG01070976029.R	7	-	70976030	70976031	255,127,0	1	501	0
chr1	70999545	71000046	D:r1@ADDG01070999645.R	6	-	70999645	70999646	255,127,0	1	501	0
chr1	71007772	71008321	D:r1@ADDG01071007920.R	23	-	71007872	71007873	255,127,0	1	549	0
chr1	71025785	71026286	D:r1@ADDG01071025884.R	6	-	71025885	71025886	255,127,0	1	501	0
chr1	71029260	71029761	D:r1@ADDG01071029360.R	6	-	71029360	71029361	255,127,0	1	501	0
chr1	71047527	71048028	P:r1@ADDG01071047867.F	45	+	71047927	71047928	106,61,154	1	501	0
chr1	71047710	71048211	P:r1@PTGER3	498	-	71047810	71047811	106,61,154	1	501	0
chr1	71068591	71069092	D:r1@ADDG01071068675.R	16	-	71068691	71068692	255,127,0	1	501	0
chr1	71080934	71081686	P:r1@ZRANB2	13733	-	71081034	71081035	106,61,154	1	752	0
chr1	71080966	71081467	P:r1@ZRANB2-AS2	191	+	71081366	71081367	106,61,154	1	501	0
chr1	71108669	71109170	D:r1@ADDG01071109068.F	10	+	71109069	71109070	255,127,0	1	501	0
chr1	71122799	71123300	D:r1@ADDG01071123199.F	7	+	71123199	71123200	255,127,0	1	501	0
chr1	71296682	71297183	D:r1@ADDG01071297082.F	6	+	71297082	71297083	255,127,0	1	501	0
chr1	71555162	71555663	D:r1@ADDG01071555230.R	6	-	71555262	71555263	255,127,0	1	501	0
chr1	72145786	72146287	D:r1@ADDG01072145886.R	6	-	72145886	72145887	255,127,0	1	501	0
chr1	72282715	72283216	P:r1@NEGR1	47	-	72282815	72282816	106,61,154	1	501	0
chr1	72283500	72284001	P:r1@ADDG01072283599.R	21	-	72283600	72283601	106,61,154	1	501	0
chr1	74197843	74198344	P:r1@FPGT,r1@FPGT-TNNI3K	394	+	74198243	74198244	106,61,154	1	501	0
chr1	74198049	74198550	P:r1@LRRIQ3	42	-	74198149	74198150	106,61,154	1	501	0
chr1	74207665	74208166	D:r1@ADDG01074208062.F	6	+	74208065	74208066	255,127,0	1	501	0
chr1	74223943	74224444	D:r1@ADDG01074224338.F	6	+	74224343	74224344	255,127,0	1	501	0
chr1	74447258	74447759	D:r1@ADDG01074447310.R	11	-	74447358	74447359	255,127,0	1	501	0
chr1	74732751	74733252	P:r1@TYW3	176	+	74733151	74733152	106,61,154	1	501	0
chr1	74732917	74733418	P:r1@CRYZ	424	-	74733017	74733018	106,61,154	1	501	0
chr1	74765804	74766305	D:r1@ADDG01074766204.F	6	+	74766204	74766205	255,127,0	1	501	0
chr1	75375424	75375925	D:r1@ADDG01075375821.F	14	+	75375824	75375825	255,127,0	1	501	0
chr1	75724018	75724861	P:r1@ACADM	762	+	75724760	75724761	106,61,154	1	843	0
chr1	75761031	75761532	D:r1@ADDG01075761429.F	6	+	75761431	75761432	255,127,0	1	501	0
chr1	75785810	75786356	P:r1@RABGGTB	436	+	75786255	75786256	106,61,154	1	546	0
chr1	75949196	75949697	D:r1@ADDG01075949208.R	9	-	75949296	75949297	255,127,0	1	501	0
chr1	76040747	76041842	P:r1@ADDG01076041143.F,r1@AC092813.2	575	+	76041697	76041698	106,61,154	1	1095	0
chr1	76046744	76047245	D:r1@ADDG01076047095.F	263	+	76047144	76047145	255,127,0	1	501	0
chr1	76047753	76048254	D:r1@ADDG01076048151.F	11	+	76048153	76048154	255,127,0	1	501	0
chr1	76074345	76074846	P:r1@ST6GALNAC3	235	+	76074745	76074746	106,61,154	1	501	0
chr1	76076855	76077356	D:r1@ADDG01076077252.F	8	+	76077255	76077256	255,127,0	1	501	0
chr1	76084260	76084868	D:r1@ADDG01076084766.F	12	+	76084767	76084768	255,127,0	1	608	0
chr1	76104004	76104505	D:r1@ADDG01076104403.F	7	+	76104404	76104405	255,127,0	1	501	0
chr1	76115339	76115840	D:r1@ADDG01076115739.F	6	+	76115739	76115740	255,127,0	1	501	0
chr1	76138026	76138789	D:r1@ADDG01076138688.F	14	+	76138426	76138427	255,127,0	1	763	0
chr1	76170372	76171199	D:r1@ADDG01076171096.F	15	+	76171098	76171099	255,127,0	1	827	0
chr1	76200654	76201155	D:r1@ADDG01076201054.F	7	+	76201054	76201055	255,127,0	1	501	0
chr1	76415313	76415814	D:r1@ADDG01076415711.F	7	+	76415713	76415714	255,127,0	1	501	0
chr1	76420920	76421421	D:r1@ADDG01076421318.F	8	+	76421320	76421321	255,127,0	1	501	0
chr1	76455342	76455843	D:r1@ADDG01076455741.F	6	+	76455742	76455743	255,127,0	1	501	0
chr1	76458643	76459144	D:r1@ADDG01076459043.F	7	+	76459043	76459044	255,127,0	1	501	0
chr1	76473399	76473900	D:r1@ADDG01076473797.F	6	+	76473799	76473800	255,127,0	1	501	0
chr1	76491684	76492185	D:r1@ADDG01076492084.F	6	+	76492084	76492085	255,127,0	1	501	0
chr1	76498915	76499416	D:r1@ADDG01076499315.F	7	+	76499315	76499316	255,127,0	1	501	0
chr1	76537447	76537948	D:r1@ADDG01076537847.F	6	+	76537847	76537848	255,127,0	1	501	0
chr1	76553676	76554177	D:r1@ADDG01076554037.F	11	+	76554076	76554077	255,127,0	1	501	0
chr1	76921391	76921892	D:r1@ADDG01076921761.F	24	+	76921791	76921792	255,127,0	1	501	0
chr1	77219119	77219620	P:r1@ADDG01077219452.F	124	+	77219519	77219520	106,61,154	1	501	0
chr1	77219329	77219830	P:r1@PIGK	77	-	77219429	77219430	106,61,154	1	501	0
chr1	77227301	77227802	D:r1@ADDG01077227701.F	8	+	77227701	77227702	255,127,0	1	501	0
chr1	77417066	77417567	P:r1@ADDG01077417123.R	56	-	77417166	77417167	106,61,154	1	501	0
chr1	77581557	77582058	D:r1@ADDG01077581656.R	6	-	77581657	77581658	255,127,0	1	501	0
chr1	77585593	77586094	D:r1@ADDG01077585688.R	8	-	77585693	77585694	255,127,0	1	501	0
chr1	77594088	77594589	D:r1@ADDG01077594188.R	10	-	77594188	77594189	255,127,0	1	501	0
chr1	77603442	77603943	D:r1@ADDG01077603541.R	10	-	77603542	77603543	255,127,0	1	501	0
chr1	77679658	77680159	D:r1@ADDG01077679757.R	6	-	77679758	77679759	255,127,0	1	501	0
chr1	77682557	77683058	P:r2@AC118549.1	129	-	77682657	77682658	106,61,154	1	501	0
chr1	77683297	77683945	P:r1@AC118549.1	288	-	77683397	77683398	106,61,154	1	648	0
chr1	77756957	77757458	D:r1@ADDG01077757057.R	6	-	77757057	77757058	255,127,0	1	501	0
chr1	77759625	77760252	P:r1@USP33	553	-	77759851	77759852	106,61,154	1	627	0
chr1	77779235	77779888	P:r1@MIGA1,r1@RNA5SP21	905	+	77779635	77779636	106,61,154	1	653	0
chr1	77846602	77847129	P:r1@NSRP1P1	31	+	77847028	77847029	106,61,154	1	527	0
chr1	77887877	77888751	P:r1@NEXN	100	+	77888627	77888628	106,61,154	1	874	0
chr1	77888447	77888948	P:r1@ADDG01077888547.R	7	-	77888547	77888548	106,61,154	1	501	0
chr1	77944683	77945184	D:r1@ADDG01077944783.R	7	-	77944783	77944784	255,127,0	1	501	0
chr1	77965187	77965688	D:r1@ADDG01077965287.R	10	-	77965287	77965288	255,127,0	1	501	0
chr1	77978774	77979391	P:r2@GIPC2,r2@DNAJB4	174	+	77979290	77979291	106,61,154	1	617	0
chr1	77978979	77979915	P:r1@FUBP1	404	-	77979079	77979080	106,61,154	1	936	0
chr1	78004429	78005039	P:r1@DNAJB4	214	+	78004938	78004939	106,61,154	1	610	0
chr1	78045629	78046130	P:r1@GIPC2	588	+	78046029	78046030	106,61,154	1	501	0
chr1	78208093	78208594	D:r1@ADDG01078208487.F	7	+	78208493	78208494	255,127,0	1	501	0
chr1	78223261	78223762	D:r1@ADDG01078223575.F	18	+	78223661	78223662	255,127,0	1	501	0
chr1	78229195	78229696	P:r1@AC096531.2	14	+	78229595	78229596	106,61,154	1	501	0
chr1	78263975	78264476	D:r1@ADDG01078264374.F	6	+	78264375	78264376	255,127,0	1	501	0
chr1	78311141	78311642	D:r1@ADDG01078311541.F	7	+	78311541	78311542	255,127,0	1	501	0
chr1	78490616	78491117	P:r1@PTGFR	39	+	78491016	78491017	106,61,154	1	501	0
chr1	78503614	78504115	D:r1@ADDG01078503998.F	16	+	78504014	78504015	255,127,0	1	501	0
chr1	78527421	78527922	D:r1@ADDG01078527820.F	7	+	78527821	78527822	255,127,0	1	501	0
chr1	78620047	78620548	P:r1@IFI44L	95	+	78620447	78620448	106,61,154	1	501	0
chr1	78641907	78642408	D:r1@ADDG01078642305.F	8	+	78642307	78642308	255,127,0	1	501	0
chr1	78649430	78649931	P:r1@IFI44	172	+	78649830	78649831	106,61,154	1	501	0
chr1	78652609	78653110	D:r1@ADDG01078653009.F	8	+	78653009	78653010	255,127,0	1	501	0
chr1	78662140	78662641	P:r2@IFI44	8	+	78662540	78662541	106,61,154	1	501	0
chr1	78850528	78851029	D:r1@ADDG01078850628.R	10	-	78850628	78850629	255,127,0	1	501	0
chr1	79006629	79007130	P:r1@ADGRL4	31	-	79006729	79006730	106,61,154	1	501	0
chr1	80535335	80535836	P:r1@LINC01781	267	+	80535735	80535736	106,61,154	1	501	0
chr1	80548200	80548701	D:r1@ADDG01080548599.F	9	+	80548600	80548601	255,127,0	1	501	0
chr1	80549472	80549973	D:r1@ADDG01080549868.F	20	+	80549872	80549873	255,127,0	1	501	0
chr1	80593980	80594481	D:r1@ADDG01080594080.R	8	-	80594080	80594081	255,127,0	1	501	0
chr1	80597043	80597544	D:r1@ADDG01080597442.F	8	+	80597443	80597444	255,127,0	1	501	0
chr1	80629718	80630219	D:r1@ADDG01080630111.F	6	+	80630118	80630119	255,127,0	1	501	0
chr1	81699048	81699774	P:r1@ADGRL2	76	+	81699448	81699449	106,61,154	1	726	0
chr1	81799977	81800478	P:r2@ADGRL2	16	+	81800377	81800378	106,61,154	1	501	0
chr1	81800554	81801055	D:r2@ADDG01081801438.F	63	+	81800954	81800955	255,127,0	1	501	0
chr1	81801060	81801561	D:r1@ADDG01081801438.F	119	+	81801460	81801461	255,127,0	1	501	0
chr1	81864296	81864797	D:r1@ADDG01081864696.F	8	+	81864696	81864697	255,127,0	1	501	0
chr1	81877773	81878274	D:r1@ADDG01081878173.F	8	+	81878173	81878174	255,127,0	1	501	0
chr1	81878442	81878943	D:r1@ADDG01081878842.F	7	+	81878842	81878843	255,127,0	1	501	0
chr1	83516200	83516701	D:r1@ADDG01083516298.R	7	-	83516300	83516301	255,127,0	1	501	0
chr1	83534474	83534975	D:r1@ADDG01083534572.R	6	-	83534574	83534575	255,127,0	1	501	0
chr1	83548091	83548592	D:r1@ADDG01083548191.R	7	-	83548191	83548192	255,127,0	1	501	0
chr1	83689643	83690144	D:r1@ADDG01083689743.R	27	-	83689743	83689744	255,127,0	1	501	0
chr1	83852769	83853270	D:r1@ADDG01083852869.R	7	-	83852869	83852870	255,127,0	1	501	0
chr1	83860909	83861453	P:r1@LINC01725	441	-	83861009	83861010	106,61,154	1	544	0
chr1	83999031	83999532	P:r1@TTLL7	234	-	83999131	83999132	106,61,154	1	501	0
chr1	84077678	84078179	P:r1@PRKACB	231	+	84078078	84078079	106,61,154	1	501	0
chr1	84077802	84078357	P:r1@AL359504.2	100	-	84077902	84077903	106,61,154	1	555	0
chr1	84097923	84098424	D:r1@ADDG01084098323.F	7	+	84098323	84098324	255,127,0	1	501	0
chr1	84106029	84106530	D:r1@ADDG01084106427.F	6	+	84106429	84106430	255,127,0	1	501	0
chr1	84129110	84129611	D:r1@ADDG01084129507.F	7	+	84129510	84129511	255,127,0	1	501	0
chr1	84137496	84137997	D:r1@ADDG01084137896.F	12	+	84137896	84137897	255,127,0	1	501	0
chr1	84143870	84144371	P:r2@PRKACB	154	+	84144270	84144271	106,61,154	1	501	0
chr1	84298082	84298583	P:r1@SAMD13	46	+	84298482	84298483	106,61,154	1	501	0
chr1	84301306	84301807	P:r2@SAMD13	8	+	84301706	84301707	106,61,154	1	501	0
chr1	84478870	84479371	P:r1@RPF1	106	+	84479270	84479271	106,61,154	1	501	0
chr1	84479103	84479604	P:r1@ADDG01084479195.R	14	-	84479203	84479204	106,61,154	1	501	0
chr1	84505879	84506479	P:r1@SPATA1	129	+	84506331	84506332	106,61,154	1	600	0
chr1	84506082	84506978	P:r1@GNG5	439	-	84506182	84506183	106,61,154	1	896	0
chr1	84574184	84574685	P:r1@AL359762.1	17	+	84574584	84574585	106,61,154	1	501	0
chr1	84574320	84574821	P:r1@CTBS	201	-	84574420	84574421	106,61,154	1	501	0
chr1	84620933	84621434	D:r1@ADDG01084620992.R	93	-	84621033	84621034	255,127,0	1	501	0
chr1	84690320	84690977	P:r1@ADDG01084690800.F	64	+	84690876	84690877	106,61,154	1	657	0
chr1	84996965	84997466	P:r1@MCOLN2	41	-	84997065	84997066	106,61,154	1	501	0
chr1	85048368	85048970	P:r1@MCOLN3	112	-	85048468	85048469	106,61,154	1	602	0
chr1	85061950	85062451	P:r1@WDR63	54	+	85062350	85062351	106,61,154	1	501	0
chr1	85160101	85160602	D:r1@ADDG01085160198.R	6	-	85160201	85160202	255,127,0	1	501	0
chr1	85259541	85260042	P:r1@C1orf52	639	-	85259641	85259642	106,61,154	1	501	0
chr1	85271602	85272103	D:r1@ADDG01085271702.R	7	-	85271702	85271703	255,127,0	1	501	0
chr1	85276267	85277031	P:r1@BCL10	189	-	85276630	85276631	106,61,154	1	764	0
chr1	85276373	85276874	P:r1@AL078459.1	18	+	85276773	85276774	106,61,154	1	501	0
chr1	85435094	85435704	P:r1@Y_RNA.32	14	-	85435194	85435195	106,61,154	1	610	0
chr1	85443770	85444514	D:r1@ADDG01085444113.R	14	-	85444113	85444114	255,127,0	1	744	0
chr1	85458608	85459109	D:r1@ADDG01085458708.R	6	-	85458708	85458709	255,127,0	1	501	0
chr1	85464763	85465606	P:r1@DDAH1	173	-	85465158	85465159	106,61,154	1	843	0
chr1	85552428	85552929	D:r1@ADDG01085552528.R	10	-	85552528	85552529	255,127,0	1	501	0
chr1	85577002	85577503	P:r1@AC092807.3	16	-	85577102	85577103	106,61,154	1	501	0
chr1	85580360	85580861	P:r1@CCN1	521	+	85580760	85580761	106,61,154	1	501	0
chr1	85708332	85708833	P:r1@ZNHIT6	382	-	85708432	85708433	106,61,154	1	501	0
chr1	85992888	85993389	D:r1@ADDG01085992851.R	62	-	85992988	85992989	255,127,0	1	501	0
chr1	86296691	86297192	P:r1@LINC02795	19	-	86296791	86296792	106,61,154	1	501	0
chr1	86357487	86357988	P:r1@ADDG01086357587.R	7	-	86357587	86357588	106,61,154	1	501	0
chr1	86372497	86372998	P:r2@ODF2L	7	-	86372597	86372598	106,61,154	1	501	0
chr1	86395956	86396723	P:r1@ODF2L	694	-	86396322	86396323	106,61,154	1	767	0
chr1	86684498	86684999	D:r1@ADDG01086684593.R	8	-	86684598	86684599	255,127,0	1	501	0
chr1	86704201	86704997	P:r1@SH3GLB1	1038	+	86704601	86704602	106,61,154	1	796	0
chr1	86729047	86729548	D:r1@ADDG01086729447.F	6	+	86729447	86729448	255,127,0	1	501	0
chr1	86914015	86914770	P:r1@SELENOF	280	-	86914115	86914116	106,61,154	1	755	0
chr1	86914234	86914845	P:r1@HS2ST1	133	+	86914634	86914635	106,61,154	1	611	0
chr1	86954157	86954658	D:r1@ADDG01086954557.F	6	+	86954557	86954558	255,127,0	1	501	0
chr1	87015484	87015985	D:r1@ADDG01087015859.F	8	+	87015884	87015885	255,127,0	1	501	0
chr1	87029620	87030121	D:r1@ADDG01087030020.F	6	+	87030020	87030021	255,127,0	1	501	0
chr1	87328145	87329300	P:r1@LMO4	106	+	87328881	87328882	106,61,154	1	1155	0
chr1	87331321	87331822	P:r2@LMO4	13	+	87331721	87331722	106,61,154	1	501	0
chr1	88028813	88029314	D:r1@ADDG01088028860.R	6	-	88028913	88028914	255,127,0	1	501	0
chr1	88683840	88684668	P:r1@PKN2	1698	+	88684272	88684273	106,61,154	1	828	0
chr1	88684007	88684508	P:r1@ADDG01088684070.R	14	-	88684107	88684108	106,61,154	1	501	0
chr1	88684612	88685113	P:r1@ADDG01088684701.R	10	-	88684712	88684713	106,61,154	1	501	0
chr1	88768930	88769431	D:r1@ADDG01088769328.F	8	+	88769330	88769331	255,127,0	1	501	0
chr1	88816330	88816965	P:r1@RNU6-125P	27	+	88816864	88816865	106,61,154	1	635	0
chr1	88817396	88817897	D:r1@ADDG01088817796.F	10	+	88817796	88817797	255,127,0	1	501	0
chr1	88828398	88828899	P:r1@ELOCP19	10	+	88828798	88828799	106,61,154	1	501	0
chr1	88834455	88834956	D:r1@ADDG01088834853.F	6	+	88834855	88834856	255,127,0	1	501	0
chr1	88891466	88891967	P:r1@GTF2B	310	-	88891566	88891567	106,61,154	1	501	0
chr1	88991679	88992180	D:r3@ADDG01088993071.B	8	+	88992079	88992080	255,127,0	1	501	0
chr1	88992432	88993336	P:r1@ADDG01088993071.B,r1@KYAT3,r1@RBMXL1	412	-	88992628	88992629	106,61,154	1	904	0
chr1	88992470	88993273	P:r2@ADDG01088993071.B	185	+	88993172	88993173	106,61,154	1	803	0
chr1	89022251	89022752	P:r1@ADDG01089022643.F	6	+	89022651	89022652	106,61,154	1	501	0
chr1	89022765	89023266	P:r1@GBP3	72	-	89022865	89022866	106,61,154	1	501	0
chr1	89065130	89065631	P:r1@GBP1	103	-	89065230	89065231	106,61,154	1	501	0
chr1	89125984	89126485	P:r1@GBP2	87	-	89126084	89126085	106,61,154	1	501	0
chr1	89128015	89128516	P:r1@AC104459.1	27	+	89128415	89128416	106,61,154	1	501	0
chr1	89198841	89199342	P:r1@GBP4	27	-	89198941	89198942	106,61,154	1	501	0
chr1	89272759	89273260	P:r1@GBP5	40	-	89272859	89272860	106,61,154	1	501	0
chr1	89524486	89524987	P:r1@LRRC8B	49	+	89524886	89524887	106,61,154	1	501	0
chr1	89632801	89633302	P:r1@LRRC8C-DT	65	-	89632901	89632902	106,61,154	1	501	0
chr1	89661336	89661837	P:r1@ADDG01089661734.F	7	+	89661736	89661737	106,61,154	1	501	0
chr1	89703118	89703619	D:r1@ADDG01089703518.F	26	+	89703518	89703519	255,127,0	1	501	0
chr1	89820641	89821142	P:r1@LRRC8D	12	+	89821041	89821042	106,61,154	1	501	0
chr1	89821558	89822059	P:r2@LRRC8D	7	+	89821958	89821959	106,61,154	1	501	0
chr1	89841165	89841666	D:r1@ADDG01089841562.F	6	+	89841565	89841566	255,127,0	1	501	0
chr1	89856780	89857281	D:r1@ADDG01089857179.F	7	+	89857180	89857181	255,127,0	1	501	0
chr1	89868597	89869262	D:r1@ADDG01089869161.F	54	+	89869161	89869162	255,127,0	1	665	0
chr1	89869789	89870290	D:r1@ADDG01089870185.F	7	+	89870189	89870190	255,127,0	1	501	0
chr1	89932733	89933234	D:r1@ADDG01089933132.F	7	+	89933133	89933134	255,127,0	1	501	0
chr1	89935097	89935598	D:r1@ADDG01089935495.F	7	+	89935497	89935498	255,127,0	1	501	0
chr1	89994709	89995210	P:r1@ZNF326	429	+	89995109	89995110	106,61,154	1	501	0
chr1	90009321	90009822	D:r1@ADDG01090009719.F	6	+	90009721	90009722	255,127,0	1	501	0
chr1	90012423	90012924	D:r1@ADDG01090012823.F	7	+	90012823	90012824	255,127,0	1	501	0
chr1	90020670	90021171	D:r1@ADDG01090021070.F	6	+	90021070	90021071	255,127,0	1	501	0
chr1	90192697	90193198	D:r1@ADDG01090193051.F	85	+	90193097	90193098	255,127,0	1	501	0
chr1	90219068	90219833	D:r1@ADDG01090219630.F	66	+	90219732	90219733	255,127,0	1	765	0
chr1	90248279	90248813	D:r1@ADDG01090248712.F	14	+	90248712	90248713	255,127,0	1	534	0
chr1	90249276	90249777	D:r1@ADDG01090249676.F	6	+	90249676	90249677	255,127,0	1	501	0
chr1	90329878	90330379	D:r1@ADDG01090330254.F	6	+	90330278	90330279	255,127,0	1	501	0
chr1	90928495	90928996	D:r1@ADDG01090928595.R	7	-	90928595	90928596	255,127,0	1	501	0
chr1	90955026	90955527	D:r1@ADDG01090955125.R	11	-	90955126	90955127	255,127,0	1	501	0
chr1	91021864	91022690	P:r1@ZNF644	430	-	91022024	91022025	106,61,154	1	826	0
chr1	91341883	91342384	D:r1@ADDG01091341980.R	9	-	91341983	91341984	255,127,0	1	501	0
chr1	91386850	91387938	D:r1@ADDG01091387435.B	254172	.	91387250	91387251	255,127,0	1	1088	0
chr1	91404721	91405222	P:r1@HFM1	77	-	91404821	91404822	106,61,154	1	501	0
chr1	91500479	91500980	P:r1@CDC7	11	+	91500879	91500880	106,61,154	1	501	0
chr1	91681711	91682212	D:r1@ADDG01091681811.R	11	-	91681811	91681812	255,127,0	1	501	0
chr1	91699646	91700147	D:r1@ADDG01091699746.R	7	-	91699746	91699747	255,127,0	1	501	0
chr1	91846967	91847468	D:r1@ADDG01091847067.R	6	-	91847067	91847068	255,127,0	1	501	0
chr1	91856099	91856619	D:r1@ADDG01091856216.R	24	-	91856218	91856219	255,127,0	1	520	0
chr1	91885865	91886522	P:r1@TGFBR3	328	-	91886121	91886122	106,61,154	1	657	0
chr1	92079910	92080641	P:r1@BTBD8	106	+	92080344	92080345	106,61,154	1	731	0
chr1	92298658	92299159	P:r1@RPAP2	778	+	92299058	92299059	106,61,154	1	501	0
chr1	92298886	92299409	P:r1@GLMN	552	-	92298986	92298987	106,61,154	1	523	0
chr1	92305225	92305726	D:r1@ADDG01092305625.F	6	+	92305625	92305626	255,127,0	1	501	0
chr1	92347948	92348449	D:r1@ADDG01092348347.F	6	+	92348348	92348349	255,127,0	1	501	0
chr1	92542455	92542956	D:r1@ADDG01092542555.R	12	-	92542555	92542556	255,127,0	1	501	0
chr1	92553115	92553616	D:r1@ADDG01092553212.R	10	-	92553215	92553216	255,127,0	1	501	0
chr1	92558241	92558742	D:r1@ADDG01092558338.R	7	-	92558341	92558342	255,127,0	1	501	0
chr1	92566448	92566949	D:r1@ADDG01092566544.R	6	-	92566548	92566549	255,127,0	1	501	0
chr1	92587026	92587527	D:r1@ADDG01092587126.R	6	-	92587126	92587127	255,127,0	1	501	0
chr1	92589285	92589786	D:r1@ADDG01092589385.R	6	-	92589385	92589386	255,127,0	1	501	0
chr1	92636340	92636841	D:r1@ADDG01092636440.R	9	-	92636440	92636441	255,127,0	1	501	0
chr1	92651174	92651675	D:r1@ADDG01092651274.R	7	-	92651274	92651275	255,127,0	1	501	0
chr1	92662177	92662835	D:r1@ADDG01092662434.R	12	-	92662277	92662278	255,127,0	1	658	0
chr1	92785007	92785508	P:r1@EVI5	220	-	92785107	92785108	106,61,154	1	501	0
chr1	92831639	92832140	P:r1@RPL5	2449	+	92832039	92832040	106,61,154	1	501	0
chr1	92961361	92961862	P:r1@DIPK1A	44	-	92961461	92961462	106,61,154	1	501	0
chr1	93078806	93079419	P:r1@MTF2	635	+	93079282	93079283	106,61,154	1	613	0
chr1	93123939	93124440	D:r1@ADDG01093124339.F	7	+	93124339	93124340	255,127,0	1	501	0
chr1	93131196	93131697	D:r1@ADDG01093131596.F	7	+	93131596	93131597	255,127,0	1	501	0
chr1	93166932	93167433	D:r1@ADDG01093167032.R	9	-	93167032	93167033	255,127,0	1	501	0
chr1	93179516	93180046	P:r2@CCDC18	30	+	93179945	93179946	106,61,154	1	530	0
chr1	93180312	93180864	P:r1@TMED5	299	-	93180412	93180413	106,61,154	1	552	0
chr1	93180323	93180824	P:r1@CCDC18	84	+	93180723	93180724	106,61,154	1	501	0
chr1	93219367	93219868	D:r1@ADDG01093219767.F	7	+	93219767	93219768	255,127,0	1	501	0
chr1	93277405	93277906	D:r1@ADDG01093277498.R	12	-	93277505	93277506	255,127,0	1	501	0
chr1	93278807	93279589	P:r1@ADDG01093278905.R,r1@AL139421.1	26	-	93278907	93278908	106,61,154	1	782	0
chr1	93320294	93320795	D:r1@ADDG01093320392.R	8	-	93320394	93320395	255,127,0	1	501	0
chr1	93334099	93334600	D:r1@ADDG01093334199.R	17	-	93334199	93334200	255,127,0	1	501	0
chr1	93337128	93337629	P:r1@ADDG01093337228.R	7	-	93337228	93337229	106,61,154	1	501	0
chr1	93345506	93346007	P:r1@DR1	55	+	93345906	93345907	106,61,154	1	501	0
chr1	93345689	93346190	P:r1@CCDC18-AS1	2023	-	93345789	93345790	106,61,154	1	501	0
chr1	93447717	93448218	P:r1@FNBP1L	1187	+	93448117	93448118	106,61,154	1	501	0
chr1	93466544	93467045	D:r1@ADDG01093466938.F	10	+	93466944	93466945	255,127,0	1	501	0
chr1	93482296	93482797	D:r1@ADDG01093482689.F	16	+	93482696	93482697	255,127,0	1	501	0
chr1	93488812	93489313	D:r1@ADDG01093489212.F	10	+	93489212	93489213	255,127,0	1	501	0
chr1	93552357	93552858	D:r1@ADDG01093552757.F	7	+	93552757	93552758	255,127,0	1	501	0
chr1	93585034	93585535	P:r4@BCAR3	20	-	93585134	93585135	106,61,154	1	501	0
chr1	93591579	93592080	P:r1@AL109613.1	11	+	93591979	93591980	106,61,154	1	501	0
chr1	93592379	93592880	P:r1@ADDG01093592459.R	11	-	93592479	93592480	106,61,154	1	501	0
chr1	93614053	93614554	P:r2@BCAR3	40	-	93614153	93614154	106,61,154	1	501	0
chr1	93620021	93620522	D:r1@ADDG01093620119.R	7	-	93620121	93620122	255,127,0	1	501	0
chr1	93681736	93682237	P:r1@BCAR3	105	-	93681836	93681837	106,61,154	1	501	0
chr1	93845247	93845748	P:r1@ADDG01093845347.R	7	-	93845347	93845348	106,61,154	1	501	0
chr1	93846876	93847377	P:r1@AL049796.1	11	+	93847276	93847277	106,61,154	1	501	0
chr1	93847118	93847619	P:r3@BCAR3	28	-	93847218	93847219	106,61,154	1	501	0
chr1	93878873	93879374	P:r1@ADDG01093879258.F	8	+	93879273	93879274	106,61,154	1	501	0
chr1	93879073	93879574	P:r1@DNTTIP2	201	-	93879173	93879174	106,61,154	1	501	0
chr1	93909298	93909994	P:r1@GCLM	40	-	93909398	93909399	106,61,154	1	696	0
chr1	94121081	94121582	P:r1@ABCA4	11	-	94121181	94121182	106,61,154	1	501	0
chr1	94178041	94178542	D:r1@ADDG01094178141.R	8	-	94178141	94178142	255,127,0	1	501	0
chr1	94208079	94208580	D:r1@ADDG01094208178.R	11	-	94208179	94208180	255,127,0	1	501	0
chr1	94213363	94213864	D:r1@ADDG01094213461.R	13	-	94213463	94213464	255,127,0	1	501	0
chr1	94230269	94230770	D:r1@ADDG01094230369.R	9	-	94230369	94230370	255,127,0	1	501	0
chr1	94237483	94237984	P:r1@ARHGAP29	1307	-	94237583	94237584	106,61,154	1	501	0
chr1	94246660	94247161	D:r2@ADDG01094247586.B	8	+	94247060	94247061	255,127,0	1	501	0
chr1	94247645	94248146	P:r1@ADDG01094247586.B	486	-	94247745	94247746	106,61,154	1	501	0
chr1	94289232	94289897	D:r1@ADDG01094289496.R	27	-	94289332	94289333	255,127,0	1	665	0
chr1	94291710	94292211	D:r1@ADDG01094291810.R	16	-	94291810	94291811	255,127,0	1	501	0
chr1	94292264	94292785	D:r1@ADDG01094292384.R	15	-	94292364	94292365	255,127,0	1	521	0
chr1	94314491	94314992	D:r1@ADDG01094314521.R	617	-	94314591	94314592	255,127,0	1	501	0
chr1	94329976	94330477	D:r1@ADDG01094329991.R	15	-	94330076	94330077	255,127,0	1	501	0
chr1	94417850	94418573	P:r1@ABCD3	377	+	94418415	94418416	106,61,154	1	723	0
chr1	94418117	94418618	P:r1@AC118469.2	12	-	94418217	94418218	106,61,154	1	501	0
chr1	94428357	94428858	D:r1@ADDG01094428757.F	9	+	94428757	94428758	255,127,0	1	501	0
chr1	94433339	94433840	D:r1@ADDG01094433738.F	6	+	94433739	94433740	255,127,0	1	501	0
chr1	94509574	94510075	D:r1@ADDG01094509974.F	11	+	94509974	94509975	255,127,0	1	501	0
chr1	94541573	94542074	P:r1@ADDG01094541963.F	23	+	94541973	94541974	106,61,154	1	501	0
chr1	94541656	94542216	P:r1@F3	109	-	94541756	94541757	106,61,154	1	560	0
chr1	94562750	94563251	D:r1@ADDG01094563083.F	17	+	94563150	94563151	255,127,0	1	501	0
chr1	94721959	94722460	D:r1@ADDG01094722059.R	6	-	94722059	94722060	255,127,0	1	501	0
chr1	94754312	94754813	D:r1@ADDG01094754412.R	7	-	94754412	94754413	255,127,0	1	501	0
chr1	94755022	94755523	D:r1@ADDG01094755122.R	9	-	94755122	94755123	255,127,0	1	501	0
chr1	94786044	94786545	D:r1@ADDG01094786138.R	7	-	94786144	94786145	255,127,0	1	501	0
chr1	94814078	94814579	D:r1@ADDG01094814177.R	10	-	94814178	94814179	255,127,0	1	501	0
chr1	94819932	94820738	P:r1@SLC44A3	217	+	94820374	94820375	106,61,154	1	806	0
chr1	94820023	94820700	P:r1@SLC44A3-AS1	465	-	94820242	94820243	106,61,154	1	677	0
chr1	94855321	94855822	P:r2@SLC44A3-AS1	13	-	94855421	94855422	106,61,154	1	501	0
chr1	94875761	94876262	D:r1@ADDG01094876161.F	6	+	94876161	94876162	255,127,0	1	501	0
chr1	94880498	94880999	D:r1@ADDG01094880897.F	11	+	94880898	94880899	255,127,0	1	501	0
chr1	94897344	94897845	D:r1@ADDG01094897443.R	76	-	94897444	94897445	255,127,0	1	501	0
chr1	94906364	94906865	D:r1@ADDG01094906461.R	10	-	94906464	94906465	255,127,0	1	501	0
chr1	94907438	94907939	D:r1@ADDG01094907536.R	7	-	94907538	94907539	255,127,0	1	501	0
chr1	94915135	94915636	D:r1@ADDG01094915234.R	8	-	94915235	94915236	255,127,0	1	501	0
chr1	94922313	94922814	D:r1@ADDG01094922413.R	7	-	94922413	94922414	255,127,0	1	501	0
chr1	94926957	94927485	P:r1@CNN3	246	-	94927084	94927085	106,61,154	1	528	0
chr1	94926995	94927496	P:r1@AC105942.1	27	+	94927395	94927396	106,61,154	1	501	0
chr1	95072816	95073317	P:r1@ALG14	58	-	95072916	95072917	106,61,154	1	501	0
chr1	95233809	95234310	P:r1@RWDD3	141	+	95234209	95234210	106,61,154	1	501	0
chr1	95233872	95234373	P:r1@AC092802.1	50	-	95233972	95233973	106,61,154	1	501	0
chr1	95570125	95570626	D:r1@ADDG01095570205.R	10	-	95570225	95570226	255,127,0	1	501	0
chr1	96721383	96721884	P:r1@PTBP2	495	+	96721783	96721784	106,61,154	1	501	0
chr1	96789863	96790364	D:r1@ADDG01096790263.F	10	+	96790263	96790264	255,127,0	1	501	0
chr1	96790617	96791118	D:r1@ADDG01096791015.F	8	+	96791017	96791018	255,127,0	1	501	0
chr1	96794162	96795526	D:r1@ADDG01096795424.F	28	+	96794958	96794959	255,127,0	1	1364	0
chr1	96813987	96814488	D:r1@ADDG01096814387.F	7	+	96814387	96814388	255,127,0	1	501	0
chr1	97286761	97287262	D:r1@ADDG01097286861.R	7	-	97286861	97286862	255,127,0	1	501	0
chr1	97393317	97393818	D:r1@ADDG01097393411.R	8	-	97393417	97393418	255,127,0	1	501	0
chr1	97567601	97568102	D:r1@ADDG01097567701.R	8	-	97567701	97567702	255,127,0	1	501	0
chr1	97897836	97898337	D:r1@ADDG01097897925.R	7	-	97897936	97897937	255,127,0	1	501	0
chr1	97920933	97921434	P:r1@DPYD	439	-	97921033	97921034	106,61,154	1	501	0
chr1	98661394	98661927	P:r1@SNX7	49	+	98661794	98661795	106,61,154	1	533	0
chr1	98661499	98662000	P:r1@AC095031.1	211	-	98661599	98661600	106,61,154	1	501	0
chr1	98728587	98729088	D:r1@ADDG01098728982.F	8	+	98728987	98728988	255,127,0	1	501	0
chr1	99645663	99646415	P:r1@PALMD	104	+	99646063	99646064	106,61,154	1	752	0
chr1	99685947	99686448	D:r1@ADDG01099686329.F	6	+	99686347	99686348	255,127,0	1	501	0
chr1	99766526	99767027	P:r1@FRRS1	163	-	99766626	99766627	106,61,154	1	501	0
chr1	99849692	99850464	P:r1@AGL	344	+	99850125	99850126	106,61,154	1	772	0
chr1	99871009	99871510	D:r1@ADDG01099871409.F	9	+	99871409	99871410	255,127,0	1	501	0
chr1	99878342	99878843	D:r1@ADDG01099878742.F	8	+	99878742	99878743	255,127,0	1	501	0
chr1	99969336	99970121	P:r1@SLC35A3,r1@AC118553.2	177	+	99970020	99970021	106,61,154	1	785	0
chr1	99969834	99970335	P:r1@AC118553.1	40	-	99969934	99969935	106,61,154	1	501	0
chr1	99975033	99975534	D:r1@ADDG01099975413.F	8	+	99975433	99975434	255,127,0	1	501	0
chr1	100002527	100003028	D:r1@ADDG01100002927.F	6	+	100002927	100002928	255,127,0	1	501	0
chr1	100018719	100019220	D:r1@ADDG01100019117.F	8	+	100019119	100019120	255,127,0	1	501	0
chr1	100020274	100020775	D:r1@ADDG01100020674.F	7	+	100020674	100020675	255,127,0	1	501	0
chr1	100037694	100038195	P:r1@MFSD14A	100	+	100038094	100038095	106,61,154	1	501	0
chr1	100037907	100038408	P:r1@ADDG01100037968.R	53	-	100038007	100038008	106,61,154	1	501	0
chr1	100132762	100133320	P:r1@TRMT13	296	+	100133162	100133163	106,61,154	1	558	0
chr1	100132829	100133330	P:r1@SASS6	36	-	100132929	100132930	106,61,154	1	501	0
chr1	100147004	100147505	D:r1@ADDG01100147404.F	6	+	100147404	100147405	255,127,0	1	501	0
chr1	100158138	100158639	D:r1@ADDG01100158511.F	15	+	100158538	100158539	255,127,0	1	501	0
chr1	100191647	100192148	D:r1@ADDG01100191746.R	9	-	100191747	100191748	255,127,0	1	501	0
chr1	100211025	100211526	D:r1@ADDG01100211101.R	21	-	100211125	100211126	255,127,0	1	501	0
chr1	100249727	100250228	P:r1@DBT	26	-	100249827	100249828	106,61,154	1	501	0
chr1	100265837	100266338	P:r1@RTCA	103	+	100266237	100266238	106,61,154	1	501	0
chr1	100266015	100266516	P:r1@RTCA-AS1	112	-	100266115	100266116	106,61,154	1	501	0
chr1	100352106	100353037	P:r1@CDC14A	192	+	100352506	100352507	106,61,154	1	931	0
chr1	100360746	100361247	D:r1@ADDG01100361146.F	6	+	100361146	100361147	255,127,0	1	501	0
chr1	100362740	100363241	P:r2@CDC14A	30	+	100363140	100363141	106,61,154	1	501	0
chr1	100415621	100416122	D:r1@ADDG01100416020.F	8	+	100416021	100416022	255,127,0	1	501	0
chr1	100423972	100424473	P:r1@ADDG01100424068.R	19	-	100424072	100424073	106,61,154	1	501	0
chr1	100454351	100454852	D:r1@ADDG01100454751.F	7	+	100454751	100454752	255,127,0	1	501	0
chr1	100509265	100509766	D:r1@ADDG01100509363.R	7	-	100509365	100509366	255,127,0	1	501	0
chr1	100550793	100551294	D:r1@ADDG01100550893.R	7	-	100550893	100550894	255,127,0	1	501	0
chr1	100611305	100611806	D:r1@ADDG01100611405.R	7	-	100611405	100611406	255,127,0	1	501	0
chr1	100643693	100644194	D:r1@ADDG01100644087.F	7	+	100644093	100644094	255,127,0	1	501	0
chr1	100655900	100656401	D:r1@ADDG01100656234.F	107	+	100656300	100656301	255,127,0	1	501	0
chr1	100658827	100659380	D:r1@ADDG01100658955.R	227	-	100658927	100658928	255,127,0	1	553	0
chr1	100719341	100719842	P:r1@VCAM1	1222	+	100719741	100719742	106,61,154	1	501	0
chr1	100738313	100738814	D:r1@ADDG01100738712.F	7	+	100738713	100738714	255,127,0	1	501	0
chr1	100877844	100878345	D:r1@ADDG01100877941.R	6	-	100877944	100877945	255,127,0	1	501	0
chr1	100894513	100895014	P:r1@AC104506.1	98	+	100894913	100894914	106,61,154	1	501	0
chr1	100894679	100895608	P:r1@EXTL2	151	-	100894830	100894831	106,61,154	1	929	0
chr1	100895699	100896200	P:r1@SLC30A7	122	+	100896099	100896100	106,61,154	1	501	0
chr1	100950297	100950798	D:r1@ADDG01100950697.F	6	+	100950697	100950698	255,127,0	1	501	0
chr1	100975683	100976184	D:r1@ADDG01100976082.F	12	+	100976083	100976084	255,127,0	1	501	0
chr1	101025506	101026007	P:r1@AC093157.1	77	+	101025906	101025907	106,61,154	1	501	0
chr1	101025692	101026193	P:r1@DPH5	69	-	101025792	101025793	106,61,154	1	501	0
chr1	101236378	101237119	P:r1@S1PR1	41	+	101237018	101237019	106,61,154	1	741	0
chr1	103525322	103526430	P:r1@ADDG01103526310.F,r1@RNPC3	19251	+	103525722	103525723	106,61,154	1	1108	0
chr1	103525362	103525863	P:r1@AC095032.1	7	-	103525462	103525463	106,61,154	1	501	0
chr1	103531602	103532103	D:r1@ADDG01103531977.F	79	+	103532002	103532003	255,127,0	1	501	0
chr1	103532665	103533395	D:r1@ADDG01103533294.F	36	+	103533065	103533066	255,127,0	1	730	0
chr1	103533443	103533944	D:r1@ADDG01103533828.F	457	+	103533843	103533844	255,127,0	1	501	0
chr1	103536737	103537238	P:r2@RNPC3	18	+	103537137	103537138	106,61,154	1	501	0
chr1	103555233	103555734	D:r1@ADDG01103555631.F	19	+	103555633	103555634	255,127,0	1	501	0
chr1	103558906	103559407	D:r1@ADDG01103559306.F	16	+	103559306	103559307	255,127,0	1	501	0
chr1	104072634	104073135	P:r1@AC092506.1	49	+	104073034	104073035	106,61,154	1	501	0
chr1	106831204	106832097	D:r1@ADDG01106831646.R	34	-	106831696	106831697	255,127,0	1	893	0
chr1	107056273	107056774	P:r1@PRMT6	17	+	107056673	107056674	106,61,154	1	501	0
chr1	107139517	107140607	P:r1@ADDG01107140231.F,r1@NTNG1	604	+	107140234	107140235	106,61,154	1	1090	0
chr1	107140638	107141455	P:r2@NTNG1	149	+	107141038	107141039	106,61,154	1	817	0
chr1	107153500	107154001	D:r1@ADDG01107153900.F	6	+	107153900	107153901	255,127,0	1	501	0
chr1	107324270	107324771	D:r1@ADDG01107324670.F	9	+	107324670	107324671	255,127,0	1	501	0
chr1	107472544	107473045	D:r1@ADDG01107472943.F	6	+	107472944	107472945	255,127,0	1	501	0
chr1	107575053	107575554	D:r1@ADDG01107575153.R	6	-	107575153	107575154	255,127,0	1	501	0
chr1	107586057	107587091	D:r1@ADDG01107586689.R	36	-	107586606	107586607	255,127,0	1	1034	0
chr1	107590904	107591428	D:r1@ADDG01107591027.R	14	-	107591004	107591005	255,127,0	1	524	0
chr1	107606728	107607567	D:r1@ADDG01107607166.R	26	-	107606828	107606829	255,127,0	1	839	0
chr1	107612647	107613148	D:r1@ADDG01107612745.R	13	-	107612747	107612748	255,127,0	1	501	0
chr1	107641708	107642209	D:r1@ADDG01107641807.R	6	-	107641808	107641809	255,127,0	1	501	0
chr1	107670396	107670897	D:r1@ADDG01107670494.R	6	-	107670496	107670497	255,127,0	1	501	0
chr1	107688398	107688899	P:r1@VAV3	1391	-	107688498	107688499	106,61,154	1	501	0
chr1	107963952	107964453	P:r1@VAV3-AS1	9	+	107964352	107964353	106,61,154	1	501	0
chr1	108135778	108136279	D:r1@ADDG01108135878.R	6	-	108135878	108135879	255,127,0	1	501	0
chr1	108200012	108200513	P:r1@AL359258.2,r1@AL359258.3	9	+	108200412	108200413	106,61,154	1	501	0
chr1	108200049	108200773	P:r1@SLC25A24	190	-	108200173	108200174	106,61,154	1	724	0
chr1	108660992	108661493	P:r1@HENMT1	23	-	108661092	108661093	106,61,154	1	501	0
chr1	108691914	108692675	P:r1@PRPF38B	140	+	108692314	108692315	106,61,154	1	761	0
chr1	108692098	108692599	P:r1@ADDG01108692188.R	23	-	108692198	108692199	106,61,154	1	501	0
chr1	108698463	108698964	D:r1@ADDG01108698861.F	8	+	108698863	108698864	255,127,0	1	501	0
chr1	108746273	108746774	P:r1@STXBP3	192	+	108746673	108746674	106,61,154	1	501	0
chr1	108781599	108782100	P:r2@STXBP3	7	+	108781999	108782000	106,61,154	1	501	0
chr1	108808190	108808691	D:r1@ADDG01108808590.F	7	+	108808590	108808591	255,127,0	1	501	0
chr1	108876584	108877290	P:r1@GPSM2	57	+	108876984	108876985	106,61,154	1	706	0
chr1	108923361	108923862	D:r1@ADDG01108923461.R	8	-	108923461	108923462	255,127,0	1	501	0
chr1	108924103	108924604	D:r1@ADDG01108924159.R	7	-	108924203	108924204	255,127,0	1	501	0
chr1	108926137	108926650	D:r1@ADDG01108926248.R	20	-	108926249	108926250	255,127,0	1	513	0
chr1	108949217	108949844	D:r2@ADDG01108950141.R	15	-	108949443	108949444	255,127,0	1	627	0
chr1	108949498	108950543	P:r1@ADDG01108950141.R	20	-	108950142	108950143	106,61,154	1	1045	0
chr1	108950695	108951196	P:r2@CLCC1	7	-	108950795	108950796	106,61,154	1	501	0
chr1	108963383	108963884	P:r1@CLCC1,r1@AKNAD1	275	-	108963483	108963484	106,61,154	1	501	0
chr1	109041879	109042502	P:r1@WDR47	116	-	109042101	109042102	106,61,154	1	623	0
chr1	109075902	109076403	P:r1@TAF13	110	-	109076002	109076003	106,61,154	1	501	0
chr1	109086770	109087271	D:r1@ADDG01109086832.R	8	-	109086870	109086871	255,127,0	1	501	0
chr1	109090372	109090873	P:r1@TMEM167B	173	+	109090772	109090773	106,61,154	1	501	0
chr1	109090547	109091291	P:r1@AL356488.3	28	-	109090890	109090891	106,61,154	1	744	0
chr1	109213517	109214018	P:r1@SARS	799	+	109213917	109213918	106,61,154	1	501	0
chr1	109283044	109283545	P:r1@PSRC1	10	-	109283144	109283145	106,61,154	1	501	0
chr1	109316858	109317359	P:r2@SORT1	6	-	109316958	109316959	106,61,154	1	501	0
chr1	109366696	109367197	D:r1@ADDG01109366738.R	11	-	109366796	109366797	255,127,0	1	501	0
chr1	109397817	109398318	P:r1@SORT1	53	-	109397917	109397918	106,61,154	1	501	0
chr1	109426336	109426837	P:r1@PSMA5	191	-	109426436	109426437	106,61,154	1	501	0
chr1	109426412	109426913	P:r1@ADDG01109426774.F	107	+	109426812	109426813	106,61,154	1	501	0
chr1	109466168	109466669	P:r1@SYPL2	29	+	109466568	109466569	106,61,154	1	501	0
chr1	109483561	109484062	P:r1@ATXN7L2	14	+	109483961	109483962	106,61,154	1	501	0
chr1	109493690	109494191	P:r1@CYB561D1	166	+	109494090	109494091	106,61,154	1	501	0
chr1	109548214	109548715	P:r1@GNAI3	384	+	109548614	109548615	106,61,154	1	501	0
chr1	109548408	109548909	P:r1@ADDG01109548502.R	17	-	109548508	109548509	106,61,154	1	501	0
chr1	109599231	109599732	D:r1@ADDG01109599631.F	6	+	109599631	109599632	255,127,0	1	501	0
chr1	109619445	109619946	P:r1@AMPD2	26	+	109619845	109619846	106,61,154	1	501	0
chr1	109655709	109656429	P:r1@GSTM4	317	+	109656109	109656110	106,61,154	1	720	0
chr1	109667687	109668243	P:r1@GSTM2	732	+	109668087	109668088	106,61,154	1	556	0
chr1	109687445	109687946	P:r1@GSTM1	8	+	109687845	109687846	106,61,154	1	501	0
chr1	109721291	109721940	D:r1@ADDG01109721539.R	24	-	109721411	109721412	255,127,0	1	649	0
chr1	109723805	109724627	D:r1@ADDG01109724225.R	34	-	109724226	109724227	255,127,0	1	822	0
chr1	109728731	109729457	D:r1@ADDG01109728940.R	238	-	109729056	109729057	255,127,0	1	726	0
chr1	109740067	109740716	P:r1@GSTM3	261	-	109740315	109740316	106,61,154	1	649	0
chr1	109827918	109828419	P:r1@LINC01768	59	+	109828318	109828319	106,61,154	1	501	0
chr1	109984381	109985128	P:r2@AHCYL1	101	+	109985027	109985028	106,61,154	1	747	0
chr1	110003547	110004161	P:r1@AHCYL1	110	+	110004060	110004061	106,61,154	1	614	0
chr1	110034223	110034724	P:r1@STRIP1	98	+	110034623	110034624	106,61,154	1	501	0
chr1	110211125	110211626	P:r1@KCNC4	15	+	110211525	110211526	106,61,154	1	501	0
chr1	110339031	110339532	P:r1@RBM15	226	+	110339431	110339432	106,61,154	1	501	0
chr1	110344633	110345608	D:r1@ADDG01110345507.F	13	+	110345033	110345034	255,127,0	1	975	0
chr1	110350111	110350663	D:r1@ADDG01110350562.F	21	+	110350562	110350563	255,127,0	1	552	0
chr1	110362889	110363939	D:r1@ADDG01110363838.F	47	+	110363838	110363839	255,127,0	1	1050	0
chr1	110365007	110365701	D:r1@ADDG01110365595.F	40	+	110365407	110365408	255,127,0	1	694	0
chr1	110366303	110367338	D:r1@ADDG01110367237.F	61	+	110367170	110367171	255,127,0	1	1035	0
chr1	110368039	110368540	D:r1@ADDG01110368437.F	10	+	110368439	110368440	255,127,0	1	501	0
chr1	110368887	110369388	D:r1@ADDG01110369286.F	6	+	110369287	110369288	255,127,0	1	501	0
chr1	110378642	110379143	P:r1@ADDG01110379042.F	6	+	110379042	110379043	106,61,154	1	501	0
chr1	110390925	110391426	P:r1@SLC16A4	128	-	110391025	110391026	106,61,154	1	501	0
chr1	110407408	110407920	P:r1@LAMTOR5-AS1	20	+	110407819	110407820	106,61,154	1	512	0
chr1	110407593	110408324	P:r1@LAMTOR5	420	-	110407693	110407694	106,61,154	1	731	0
chr1	110872747	110873248	P:r1@CD53	257	+	110873147	110873148	106,61,154	1	501	0
chr1	110893123	110893624	D:r1@ADDG01110893523.F	6	+	110893523	110893524	255,127,0	1	501	0
chr1	110947195	110947696	D:r1@ADDG01110947288.R	6	-	110947295	110947296	255,127,0	1	501	0
chr1	110963821	110964322	P:r1@LRIF1	103	-	110963921	110963922	106,61,154	1	501	0
chr1	111139069	111139646	P:r2@CEPT1	46	+	111139498	111139499	106,61,154	1	577	0
chr1	111139814	111140340	P:r1@CEPT1	130	+	111140239	111140240	106,61,154	1	526	0
chr1	111140000	111140501	P:r1@DRAM2	128	-	111140100	111140101	106,61,154	1	501	0
chr1	111200545	111201046	P:r2@DENND2D	31	-	111200645	111200646	106,61,154	1	501	0
chr1	111204437	111204938	P:r1@DENND2D	41	-	111204537	111204538	106,61,154	1	501	0
chr1	111346213	111346714	P:r1@PIFO	28	+	111346613	111346614	106,61,154	1	501	0
chr1	111449075	111449576	P:r1@ATP5PB	266	+	111449475	111449476	106,61,154	1	501	0
chr1	111449155	111449656	P:r1@WDR77	73	-	111449255	111449256	106,61,154	1	501	0
chr1	111472162	111472663	D:r1@ADDG01111472526.F	7	+	111472562	111472563	255,127,0	1	501	0
chr1	111473583	111474084	P:r1@C1orf162	20	+	111473983	111473984	106,61,154	1	501	0
chr1	111613531	111614032	D:r1@ADDG01111613620.R	7	-	111613631	111613632	255,127,0	1	501	0
chr1	111619427	111619979	P:r1@RAP1A	208	+	111619827	111619828	106,61,154	1	552	0
chr1	111620294	111620795	D:r1@ADDG01111620388.R	10	-	111620394	111620395	255,127,0	1	501	0
chr1	111620846	111621347	D:r1@ADDG01111621246.F	6	+	111621246	111621247	255,127,0	1	501	0
chr1	111716933	111717682	D:r1@ADDG01111717581.F	41	+	111717391	111717392	255,127,0	1	749	0
chr1	111755502	111756003	P:r1@DDX20	42	+	111755902	111755903	106,61,154	1	501	0
chr1	111940809	111941310	D:r1@ADDG01111940909.R	6	-	111940909	111940910	255,127,0	1	501	0
chr1	112395813	112396558	P:r1@CTTNBP2NL	191	+	112396213	112396214	106,61,154	1	745	0
chr1	112472156	112472657	D:r1@ADDG01112472555.F	19	+	112472556	112472557	255,127,0	1	501	0
chr1	112493535	112494036	D:r1@ADDG01112493935.F	9	+	112493935	112493936	255,127,0	1	501	0
chr1	112618765	112619312	P:r1@ADDG01112619186.F	83	+	112619211	112619212	106,61,154	1	547	0
chr1	112619024	112619531	P:r1@ST7L	206	-	112619130	112619131	106,61,154	1	507	0
chr1	112619431	112619932	P:r1@CAPZA1	313	+	112619831	112619832	106,61,154	1	501	0
chr1	112651201	112651702	D:r1@ADDG01112651601.F	14	+	112651601	112651602	255,127,0	1	501	0
chr1	112705036	112705537	P:r2@RHOC	81	-	112705136	112705137	106,61,154	1	501	0
chr1	112707026	112707527	P:r1@RHOC	150	-	112707126	112707127	106,61,154	1	501	0
chr1	112955928	112956651	P:r1@SLC16A1-AS1	160	+	112956404	112956405	106,61,154	1	723	0
chr1	112956094	112956595	P:r1@SLC16A1	47	-	112956194	112956195	106,61,154	1	501	0
chr1	112971579	112972080	D:r1@ADDG01112971979.F	7	+	112971979	112971980	255,127,0	1	501	0
chr1	113072787	113073288	P:r1@LRIG2	127	+	113073187	113073188	106,61,154	1	501	0
chr1	113100932	113101433	D:r1@ADDG01113101331.F	8	+	113101332	113101333	255,127,0	1	501	0
chr1	113162000	113162501	D:r1@ADDG01113162097.R	15	-	113162100	113162101	255,127,0	1	501	0
chr1	113206110	113206611	D:r1@ADDG01113206171.R	26	-	113206210	113206211	255,127,0	1	501	0
chr1	113395579	113396384	D:r1@ADDG01113396282.F	14	+	113395979	113395980	255,127,0	1	805	0
chr1	113405837	113406612	D:r1@ADDG01113406511.F	44	+	113406278	113406279	255,127,0	1	775	0
chr1	113444226	113444727	D:r1@ADDG01113444624.F	6	+	113444626	113444627	255,127,0	1	501	0
chr1	113459339	113459846	D:r1@ADDG01113459745.F	12	+	113459745	113459746	255,127,0	1	507	0
chr1	113491173	113491674	D:r1@ADDG01113491573.F	7	+	113491573	113491574	255,127,0	1	501	0
chr1	113506470	113506971	D:r1@ADDG01113506868.F	7	+	113506870	113506871	255,127,0	1	501	0
chr1	113719691	113720192	D:r1@ADDG01113719791.R	7	-	113719791	113719792	255,127,0	1	501	0
chr1	113727554	113728055	D:r1@ADDG01113727635.R	6	-	113727654	113727655	255,127,0	1	501	0
chr1	113758821	113759886	P:r1@PHTF1	95	-	113758921	113758922	106,61,154	1	1065	0
chr1	113793672	113794173	D:r1@ADDG01113793772.R	6	-	113793772	113793773	255,127,0	1	501	0
chr1	113812174	113812675	P:r1@RSBN1	271	-	113812274	113812275	106,61,154	1	501	0
chr1	113842417	113842918	D:r1@ADDG01113842816.F	12	+	113842817	113842818	255,127,0	1	501	0
chr1	113871611	113872112	P:r1@PTPN22	78	-	113871711	113871712	106,61,154	1	501	0
chr1	113904698	113905199	P:r1@AP4B1	35	-	113904798	113904799	106,61,154	1	501	0
chr1	114238104	114238605	D:r1@ADDG01114238204.R	6	-	114238204	114238205	255,127,0	1	501	0
chr1	114261885	114263048	P:r1@ADDG01114261985.R,r1@AL121999.1	111	-	114262346	114262347	106,61,154	1	1163	0
chr1	114413415	114413916	D:r1@ADDG01114413515.R	6	-	114413515	114413516	255,127,0	1	501	0
chr1	114509686	114510187	D:r1@ADDG01114509786.R	6	-	114509786	114509787	255,127,0	1	501	0
chr1	114511067	114511568	P:r1@TRIM33	9	-	114511167	114511168	106,61,154	1	501	0
chr1	114581514	114582015	P:r1@BCAS2	171	-	114581614	114581615	106,61,154	1	501	0
chr1	114669933	114670434	P:r1@DENND2C	168	-	114670033	114670034	106,61,154	1	501	0
chr1	114695445	114695946	P:r1@AMPD1	9	-	114695545	114695546	106,61,154	1	501	0
chr1	114716645	114717146	P:r1@NRAS	88	-	114716745	114716746	106,61,154	1	501	0
chr1	114736247	114736748	D:r1@ADDG01114736345.R	19	-	114736347	114736348	255,127,0	1	501	0
chr1	114757882	114758383	P:r1@CSDE1	756	-	114757982	114757983	106,61,154	1	501	0
chr1	114773754	114774255	D:r1@ADDG01114773852.R	6	-	114773854	114773855	255,127,0	1	501	0
chr1	114780506	114781007	P:r1@SIKE1	184	-	114780606	114780607	106,61,154	1	501	0
chr1	115089392	115089893	P:r1@TSPAN2	155	-	115089492	115089493	106,61,154	1	501	0
chr1	115099246	115099747	P:r1@LINC01765	8	+	115099646	115099647	106,61,154	1	501	0
chr1	115338135	115338636	P:r1@NGF	15	-	115338235	115338236	106,61,154	1	501	0
chr1	115641569	115642070	P:r1@VANGL1	53	+	115641969	115641970	106,61,154	1	501	0
chr1	115976161	115976662	P:r1@SLC22A15	60	+	115976561	115976562	106,61,154	1	501	0
chr1	116041112	116041963	D:r1@ADDG01116041858.F	15	+	116041862	116041863	255,127,0	1	851	0
chr1	116050608	116051109	D:r1@ADDG01116051002.F	6	+	116051008	116051009	255,127,0	1	501	0
chr1	116052025	116052526	D:r1@ADDG01116052425.F	6	+	116052425	116052426	255,127,0	1	501	0
chr1	116057160	116057661	D:r1@ADDG01116057549.F	10	+	116057560	116057561	255,127,0	1	501	0
chr1	116059423	116059924	D:r1@ADDG01116059818.F	12	+	116059823	116059824	255,127,0	1	501	0
chr1	116060660	116061161	D:r1@ADDG01116061007.F	16	+	116061060	116061061	255,127,0	1	501	0
chr1	116070901	116071402	D:r1@ADDG01116071297.F	6	+	116071301	116071302	255,127,0	1	501	0
chr1	116111436	116112286	P:r1@ADDG01116112168.F	53	+	116112185	116112186	106,61,154	1	850	0
chr1	116124106	116124607	P:r1@ADDG01116124204.R	9	-	116124206	116124207	106,61,154	1	501	0
chr1	116372843	116373344	P:r1@ATP1A1	6308	+	116373243	116373244	106,61,154	1	501	0
chr1	116373535	116374036	P:r2@ATP1A1	40	+	116373935	116373936	106,61,154	1	501	0
chr1	116378828	116379329	D:r1@ADDG01116379227.F	10	+	116379228	116379229	255,127,0	1	501	0
chr1	116418490	116418991	P:r1@ATP1A1-AS1	132	-	116418590	116418591	106,61,154	1	501	0
chr1	116441062	116441563	D:r1@ADDG01116441161.R	78	-	116441162	116441163	255,127,0	1	501	0
chr1	116459531	116460032	D:r1@ADDG01116459627.R	6	-	116459631	116459632	255,127,0	1	501	0
chr1	116466090	116466591	P:r2@LINC01762	7	-	116466190	116466191	106,61,154	1	501	0
chr1	116471640	116472141	D:r1@ADDG01116471740.R	6	-	116471740	116471741	255,127,0	1	501	0
chr1	116478777	116479278	P:r1@LINC01762	419	-	116478877	116478878	106,61,154	1	501	0
chr1	116487894	116488410	D:r1@ADDG01116488304.F	18	+	116488294	116488295	255,127,0	1	516	0
chr1	116494787	116495288	D:r1@ADDG01116494835.R	24	-	116494887	116494888	255,127,0	1	501	0
chr1	116498916	116499552	P:r1@AL390066.1	14	-	116499151	116499152	106,61,154	1	636	0
chr1	116514983	116515484	D:r1@ADDG01116515082.R	6	-	116515083	116515084	255,127,0	1	501	0
chr1	116570925	116571426	P:r1@CD58	331	-	116571025	116571026	106,61,154	1	501	0
chr1	116623034	116623535	D:r1@ADDG01116623129.R	6	-	116623134	116623135	255,127,0	1	501	0
chr1	116667403	116668108	P:r1@ADDG01116667448.R,r1@IGSF3	63	-	116667707	116667708	106,61,154	1	705	0
chr1	116754063	116754564	P:r1@CD2	394	+	116754463	116754464	106,61,154	1	501	0
chr1	117001377	117001878	P:r1@CD101	21	+	117001777	117001778	106,61,154	1	501	0
chr1	117059361	117059862	P:r1@AL445231.1	15	-	117059461	117059462	106,61,154	1	501	0
chr1	117059924	117060425	P:r1@TTF2	321	+	117060324	117060325	106,61,154	1	501	0
chr1	117121636	117122137	P:r1@TRIM45	40	-	117121736	117121737	106,61,154	1	501	0
chr1	117210826	117211327	P:r1@VTCN1	12	-	117210926	117210927	106,61,154	1	501	0
chr1	117366491	117366992	D:r2@ADDG01117367298.B	6	+	117366891	117366892	255,127,0	1	501	0
chr1	117367061	117367562	P:r1@MAN1A2	253	+	117367461	117367462	106,61,154	1	501	0
chr1	117367198	117367699	P:r1@ADDG01117367298.B	12	-	117367298	117367299	106,61,154	1	501	0
chr1	117497576	117498077	D:r1@ADDG01117497976.F	6	+	117497976	117497977	255,127,0	1	501	0
chr1	117605647	117606148	P:r1@TENT5C	142	+	117606047	117606048	106,61,154	1	501	0
chr1	117606397	117606898	D:r1@ADDG01117606797.F	10	+	117606797	117606798	255,127,0	1	501	0
chr1	117778800	117779301	P:r1@PNRC2P1	10	-	117778900	117778901	106,61,154	1	501	0
chr1	117842155	117842656	D:r1@ADDG01117842246.R	8	-	117842255	117842256	255,127,0	1	501	0
chr1	117885290	117885791	D:r1@ADDG01117885390.R	6	-	117885390	117885391	255,127,0	1	501	0
chr1	117929341	117929842	P:r1@WDR3	57	+	117929741	117929742	106,61,154	1	501	0
chr1	117929501	117930002	P:r1@GDAP2	149	-	117929601	117929602	106,61,154	1	501	0
chr1	117954684	117955185	D:r1@ADDG01117955079.F	6	+	117955084	117955085	255,127,0	1	501	0
chr1	117955980	117956481	D:r1@ADDG01117956362.F	7	+	117956380	117956381	255,127,0	1	501	0
chr1	118185110	118185611	P:r1@SPAG17	562	-	118185210	118185211	106,61,154	1	501	0
chr1	119139297	119139798	D:r1@ADDG01119139395.R	7	-	119139397	119139398	255,127,0	1	501	0
chr1	119140009	119140868	P:r1@WARS2-AS1	185	+	119140416	119140417	106,61,154	1	859	0
chr1	119140546	119141053	P:r1@WARS2	164	-	119140652	119140653	106,61,154	1	507	0
chr1	119158024	119158525	D:r1@ADDG01119158424.F	7	+	119158424	119158425	255,127,0	1	501	0
chr1	119162418	119162919	D:r1@ADDG01119162816.F	12	+	119162818	119162819	255,127,0	1	501	0
chr1	119164867	119165368	D:r1@ADDG01119165265.F	28	+	119165267	119165268	255,127,0	1	501	0
chr1	119176912	119177413	D:r1@ADDG01119177312.F	7	+	119177312	119177313	255,127,0	1	501	0
chr1	119205760	119206261	D:r1@ADDG01119205859.R	6	-	119205860	119205861	255,127,0	1	501	0
chr1	119368408	119369123	P:r1@ADDG01119369019.F,r1@HAO2,r1@HAO2-IT1	376	+	119368808	119368809	106,61,154	1	715	0
chr1	119572762	119573263	D:r1@ADDG01119572860.R	9	-	119572862	119572863	255,127,0	1	501	0
chr1	119597928	119598429	D:r1@ADDG01119598028.R	7	-	119598028	119598029	255,127,0	1	501	0
chr1	119607058	119607559	D:r1@ADDG01119607157.R	6	-	119607158	119607159	255,127,0	1	501	0
chr1	119620126	119620627	D:r1@ADDG01119620224.R	6	-	119620226	119620227	255,127,0	1	501	0
chr1	119647949	119648450	P:r2@PHGDH	25	+	119648349	119648350	106,61,154	1	501	0
chr1	119648165	119648678	P:r1@ZNF697	306	-	119648265	119648266	106,61,154	1	513	0
chr1	119711535	119712036	P:r1@PHGDH	120	+	119711935	119711936	106,61,154	1	501	0
chr1	119768804	119769305	P:r1@HMGCS2	63	-	119768904	119768905	106,61,154	1	501	0
chr1	119949767	119950268	D:r1@ADDG01119949866.R	9	-	119949867	119949868	255,127,0	1	501	0
chr1	119982856	119983357	D:r1@ADDG01119982956.R	8	-	119982956	119982957	255,127,0	1	501	0
chr1	119988072	119988573	D:r1@ADDG01119988172.R	7	-	119988172	119988173	255,127,0	1	501	0
chr1	120005915	120006416	D:r1@ADDG01120006015.R	6	-	120006015	120006016	255,127,0	1	501	0
chr1	120026875	120027376	D:r1@ADDG01120026970.R	13	-	120026975	120026976	255,127,0	1	501	0
chr1	120069546	120070047	P:r1@NOTCH2	201	-	120069646	120069647	106,61,154	1	501	0
chr1	120153955	120154456	D:r1@ADDG01120154055.R	6	-	120154055	120154056	255,127,0	1	501	0
chr1	120176419	120176920	P:r1@SEC22B	325	-	120176519	120176520	106,61,154	1	501	0
chr1	120232580	120233081	D:r1@ADDG01120232934.F	91	+	120232980	120232981	255,127,0	1	501	0
chr1	120254040	120254947	D:r1@ADDG01120254543.B	19	.	120254546	120254547	255,127,0	1	907	0
chr1	120277305	120277806	D:r1@ADDG01120277697.F	26	+	120277705	120277706	255,127,0	1	501	0
chr1	120317397	120317898	D:r1@ADDG01120317787.F	7	+	120317797	120317798	255,127,0	1	501	0
chr1	120340666	120341440	P:r1@ADDG01120341336.F	77	+	120341111	120341112	106,61,154	1	774	0
chr1	120341827	120342405	P:r1@AC244669.1	106	-	120341927	120341928	106,61,154	1	578	0
chr1	120342901	120343402	D:r1@ADDG01120342960.R	27	-	120343001	120343002	255,127,0	1	501	0
chr1	120354336	120354837	P:r1@U1.5	9	+	120354736	120354737	106,61,154	1	501	0
chr1	120414626	120415127	D:r1@ADDG01120415000.F	77	+	120415026	120415027	255,127,0	1	501	0
chr1	120489817	120490318	D:r1@ADDG01120489913.R	6	-	120489917	120489918	255,127,0	1	501	0
chr1	120543912	120544413	D:r1@ADDG01120544010.R	9	-	120544012	120544013	255,127,0	1	501	0
chr1	120558288	120559290	D:r1@ADDG01120558855.B	121	.	120558549	120558550	255,127,0	1	1002	0
chr1	120589320	120589929	D:r1@ADDG01120589828.F	24	+	120589720	120589721	255,127,0	1	609	0
chr1	120591658	120592159	D:r1@ADDG01120592058.F	8	+	120592058	120592059	255,127,0	1	501	0
chr1	120601213	120602154	D:r1@ADDG01120602052.F	67	+	120602053	120602054	255,127,0	1	941	0
chr1	120603034	120603809	D:r1@ADDG01120603708.F	64	+	120603573	120603574	255,127,0	1	775	0
chr1	120605952	120606890	D:r1@ADDG01120606788.F	66	+	120606707	120606708	255,127,0	1	938	0
chr1	120610529	120611369	D:r1@ADDG01120611259.F	13	+	120610929	120610930	255,127,0	1	840	0
chr1	120613827	120614328	D:r1@ADDG01120614227.F	8	+	120614227	120614228	255,127,0	1	501	0
chr1	120620584	120621085	D:r1@ADDG01120620625.R	10	-	120620684	120620685	255,127,0	1	501	0
chr1	120621506	120622112	D:r1@ADDG01120622011.F	22	+	120621906	120621907	255,127,0	1	606	0
chr1	120634528	120635029	D:r1@ADDG01120634893.F	10	+	120634928	120634929	255,127,0	1	501	0
chr1	120640406	120640907	D:r1@ADDG01120640806.F	10	+	120640806	120640807	255,127,0	1	501	0
chr1	120642862	120643515	D:r1@ADDG01120643414.F	37	+	120643406	120643407	255,127,0	1	653	0
chr1	120654133	120654634	D:r1@ADDG01120654533.F	7	+	120654533	120654534	255,127,0	1	501	0
chr1	120665213	120665829	D:r1@ADDG01120665320.R	152	-	120665428	120665429	255,127,0	1	616	0
chr1	120680749	120681250	D:r1@ADDG01120681138.F	6	+	120681149	120681150	255,127,0	1	501	0
chr1	120723527	120724028	P:r1@NBPF26,r1@AC253572.1	100	+	120723927	120723928	106,61,154	1	501	0
chr1	120843949	120844450	D:r1@ADDG01120844318.F	14	+	120844349	120844350	255,127,0	1	501	0
chr1	120850884	120851385	P:r1@RNVU1-19,r1@AC253572.2	28	-	120850984	120850985	106,61,154	1	501	0
chr1	120911752	120912253	D:r1@ADDG01120912148.F	18	+	120912152	120912153	255,127,0	1	501	0
chr1	120912528	120913339	P:r1@LINC00623	231	+	120913238	120913239	106,61,154	1	811	0
chr1	120913970	120914495	P:r1@AC241377.3	75	-	120914094	120914095	106,61,154	1	525	0
chr1	120920492	120920993	D:r1@ADDG01120920892.F	6	+	120920892	120920893	255,127,0	1	501	0
chr1	120942193	120942694	P:r1@RNVU1-4	6	+	120942593	120942594	106,61,154	1	501	0
chr1	121017584	121018085	D:r1@ADDG01121017984.F	29	+	121017984	121017985	255,127,0	1	501	0
chr1	121118523	121119024	P:r1@HIST2H3DP1	20	-	121118623	121118624	106,61,154	1	501	0
chr1	121184614	121185115	P:r1@SRGAP2C	188	+	121185014	121185015	106,61,154	1	501	0
chr1	121241160	121241661	D:r1@ADDG01121241558.F	7	+	121241560	121241561	255,127,0	1	501	0
chr1	121267631	121268132	D:r1@ADDG01121268031.F	7	+	121268031	121268032	255,127,0	1	501	0
chr1	121284244	121284745	D:r1@ADDG01121284633.F	15	+	121284644	121284645	255,127,0	1	501	0
chr1	121293386	121293887	D:r1@ADDG01121293775.F	20	+	121293786	121293787	255,127,0	1	501	0
[truncated: 35,698 more rows]
