# Supplementary material for: Multimodal single cell sequencing implicates chromatin accessibility and genetic background in diabetic kidney disease progression
Source: Nat Commun. 2022 Sep 6;13:5253. doi: 10.1038/s41467-022-32972-z (PMC9448792; doi:10.1038/s41467-022-32972-z)
Supplement: Supplementary file 13 — Supplementary Dataset 10 [file 41467_2022_32972_MOESM13_ESM.xlsx]

## Sheet: tcre.macs2.PT_vs_PTVCAM1.marker
seqnames	start	end	width	avg_log2FC	p_val_adj	gene_id	gene_name	gene_biotype	seq_coord_system	symbol
chr15	63042632	63042851	220	0.812566	7.5e-198	ENSG00000140416	TPM1	protein_coding	chromosome	TPM1
chr10	3785108	3785281	174	0.742935	4.43e-144	ENSG00000067082	KLF6	protein_coding	chromosome	KLF6
chr17	59837487	59838590	1104	0.501862	4.45e-87	ENSG00000062716	VMP1	protein_coding	chromosome	VMP1
chr1	100719742	100719842	101	0.553475	1.1e-82	ENSG00000162692	VCAM1	protein_coding	chromosome	VCAM1
chr1	206052329	206052858	530	0.355885	1.46e-81	ENSG00000263961	C1orf186	protein_coding	chromosome	C1orf186
chr11	111911604	111912216	613	0.581851	4.67e-76	ENSG00000109846	CRYAB	protein_coding	chromosome	CRYAB
chr6	24357830	24358052	223	0.276507	1.31e-62	ENSG00000146038	DCDC2	protein_coding	chromosome	DCDC2
chr6	24357830	24358284	455	0.276507	1.31e-62	ENSG00000146049	KAAG1	protein_coding	chromosome	KAAG1
chr12	27523805	27524440	636	0.537088	8.3e-62	ENSG00000110841	PPFIBP1	protein_coding	chromosome	PPFIBP1
chr1	206061141	206061642	502	0.300597	3.21e-60	ENSG00000263961	C1orf186	protein_coding	chromosome	C1orf186
chr7	28685573	28686237	665	0.194611	3.11e-58	ENSG00000146592	CREB5	protein_coding	chromosome	CREB5
chr7	20341331	20341832	502	0.241016	9.86e-55	ENSG00000105855	ITGB8	protein_coding	chromosome	ITGB8
chr17	59839394	59839895	502	0.349012	2.02e-54	ENSG00000062716	VMP1	protein_coding	chromosome	VMP1
chr14	103136484	103136985	502	0.258706	1.26e-53	ENSG00000185215	TNFAIP2	protein_coding	chromosome	TNFAIP2
chr4	69051363	69051635	273	0.283718	6.13e-51	ENSG00000171234	UGT2B7	protein_coding	chromosome	UGT2B7
chr3	101849113	101849614	502	0.210803	8.75e-50	ENSG00000144802	NFKBIZ	protein_coding	chromosome	NFKBIZ
chr17	59839928	59840429	502	0.313433	1.21e-47	ENSG00000062716	VMP1	protein_coding	chromosome	VMP1
chr3	114745672	114746351	680	0.183418	9.97e-47	ENSG00000181722	ZBTB20	protein_coding	chromosome	ZBTB20
chr1	145996435	145996600	166	0.306049	6.75e-46	ENSG00000265972	TXNIP	protein_coding	chromosome	TXNIP
chr6	11226099	11227696	1598	0.345016	8.64e-46	ENSG00000111859	NEDD9	protein_coding	chromosome	NEDD9
chr1	206058269	206058770	502	0.189946	3.86e-45	ENSG00000263961	C1orf186	protein_coding	chromosome	C1orf186
chr1	202010118	202010687	570	0.218962	4.23e-43	ENSG00000163435	ELF3	protein_coding	chromosome	ELF3
chr2	84905228	84905802	575	0.259281	5.76e-43	ENSG00000186854	TRABD2A	protein_coding	chromosome	TRABD2A
chr2	84905625	84905802	178	0.259281	5.76e-43	ENSG00000034510	TMSB10	protein_coding	chromosome	TMSB10
chr6	26123771	26123926	156	0.209355	8.81e-43	ENSG00000180596	HIST1H2BC	protein_coding	chromosome	HIST1H2BC
chr6	26124145	26124272	128	0.209355	8.81e-43	ENSG00000180573	HIST1H2AC	protein_coding	chromosome	HIST1H2AC
chr7	20217251	20217404	154	0.201227	2.57e-42	ENSG00000183742	MACC1	protein_coding	chromosome	MACC1
chr17	50083049	50084720	1672	0.147698	1.62e-41	ENSG00000005884	ITGA3	protein_coding	chromosome	ITGA3
chr5	31193750	31193869	120	0.330095	5.71e-41	ENSG00000113361	CDH6	protein_coding	chromosome	CDH6
chr1	206074664	206075165	502	0.2625	1.03e-40	ENSG00000263961	C1orf186	protein_coding	chromosome	C1orf186
chr19	682567	683103	537	0.321577	3.44e-38	ENSG00000070404	FSTL3	protein_coding	chromosome	FSTL3
chr8	106580623	106581124	502	0.312614	9.45e-38	ENSG00000164830	OXR1	protein_coding	chromosome	OXR1
chr3	172523329	172523507	179	0.252938	1.17e-37	ENSG00000121858	TNFSF10	protein_coding	chromosome	TNFSF10
chr6	21593350	21593851	502	0.20323	1.61e-37	ENSG00000124766	SOX4	protein_coding	chromosome	SOX4
chr2	108377911	108378371	461	0.17221	7.39e-37	ENSG00000198075	SULT1C4	protein_coding	chromosome	SULT1C4
chr14	57493483	57493867	385	0.415719	2.5e-35	ENSG00000100557	C14orf105	protein_coding	chromosome	C14orf105
chr20	46630008	46630509	502	-0.587924	9.74e-33	ENSG00000158296	SLC13A3	protein_coding	chromosome	SLC13A3
chr4	85827228	85828037	810	0.161973	1.19e-29	ENSG00000138639	ARHGAP24	protein_coding	chromosome	ARHGAP24
chr11	96342916	96343180	265	0.360173	3.77e-29	ENSG00000184384	MAML2	protein_coding	chromosome	MAML2
chr16	494322	494879	558	-0.741005	5.55e-29	ENSG00000090565	RAB11FIP3	protein_coding	chromosome	RAB11FIP3
chr19	52690395	52690496	102	0.174863	1.05e-28	ENSG00000167766	ZNF83	protein_coding	chromosome	ZNF83
chr4	68951149	68951791	643	0.297955	2.25e-25	ENSG00000135220	UGT2A3	protein_coding	chromosome	UGT2A3
chr13	110306883	110307149	267	0.149458	5.22e-25	ENSG00000187498	COL4A1	protein_coding	chromosome	COL4A1
chr13	110306883	110307869	987	0.149458	5.22e-25	ENSG00000134871	COL4A2	protein_coding	chromosome	COL4A2
chr6	11228815	11230059	1245	0.156526	8.41e-25	ENSG00000111859	NEDD9	protein_coding	chromosome	NEDD9
chr9	76906006	76906087	82	0.208053	3.39e-24	ENSG00000106772	PRUNE2	protein_coding	chromosome	PRUNE2
chr12	124914549	124915050	502	0.313774	1.33e-23	ENSG00000150991	UBC	protein_coding	chromosome	UBC
chr13	106567979	106568164	186	0.287372	6.78e-23	ENSG00000134884	ARGLU1	protein_coding	chromosome	ARGLU1
chr4	69054320	69054821	502	0.13202	1.73e-22	ENSG00000171234	UGT2B7	protein_coding	chromosome	UGT2B7
chrM	8806	9207	402	0.314123	1.33e-21	ENSG00000198899	MT-ATP6	protein_coding	chromosome	MT-ATP6
chrM	9207	9307	101	0.314123	1.33e-21	ENSG00000198938	MT-CO3	protein_coding	chromosome	MT-CO3
chr16	20455079	20455580	502	-0.537667	4.02e-21	ENSG00000183747	ACSM2A	protein_coding	chromosome	ACSM2A
chr4	69051813	69052636	824	0.207186	1.46e-20	ENSG00000171234	UGT2B7	protein_coding	chromosome	UGT2B7
chr15	50354543	50355408	866	0.160722	2.15e-20	ENSG00000104064	GABPB1	protein_coding	chromosome	GABPB1
chr14	39175183	39175360	178	0.207368	2.26e-20	ENSG00000100941	PNN	protein_coding	chromosome	PNN
chr18	36297714	36297813	100	0.136422	1.73e-19	ENSG00000134775	FHOD3	protein_coding	chromosome	FHOD3
chr5	151028254	151028812	559	-0.508241	3.15e-19	ENSG00000211445	GPX3	protein_coding	chromosome	GPX3
chr8	731102	731603	502	0.191741	2.77e-18	ENSG00000104714	ERICH1	protein_coding	chromosome	ERICH1
chr18	58578897	58580587	1691	0.154332	3.86e-18	ENSG00000198796	ALPK2	protein_coding	chromosome	ALPK2
chr14	57487043	57487544	502	0.192106	5.66e-18	ENSG00000100557	C14orf105	protein_coding	chromosome	C14orf105
chr7	26200645	26201190	546	0.292902	6.08e-18	ENSG00000122566	HNRNPA2B1	protein_coding	chromosome	HNRNPA2B1
chr7	26201162	26201190	29	0.292902	6.08e-18	ENSG00000122565	CBX3	protein_coding	chromosome	CBX3
chrM	6705	7445	741	0.552814	1.84e-17	ENSG00000198804	MT-CO1	protein_coding	chromosome	MT-CO1
chrM	7586	7808	223	0.552814	1.84e-17	ENSG00000198712	MT-CO2	protein_coding	chromosome	MT-CO2
chr6	52044010	52044511	502	0.178674	2.01e-17	ENSG00000170927	PKHD1	protein_coding	chromosome	PKHD1
chr6	52087509	52087625	117	0.15471	1.58e-16	ENSG00000170927	PKHD1	protein_coding	chromosome	PKHD1
chrM	9583	9990	408	0.386018	1.76e-16	ENSG00000198938	MT-CO3	protein_coding	chromosome	MT-CO3
chrM	10059	10404	346	0.386018	1.76e-16	ENSG00000198840	MT-ND3	protein_coding	chromosome	MT-ND3
chrM	10470	10766	297	0.386018	1.76e-16	ENSG00000212907	MT-ND4L	protein_coding	chromosome	MT-ND4L
chrM	10760	10938	179	0.386018	1.76e-16	ENSG00000198886	MT-ND4	protein_coding	chromosome	MT-ND4
chr11	65502126	65502735	610	-0.396162	3.19e-16	ENSG00000279576	AP000769.1	protein_coding	chromosome	AP000769.1
chr4	71392562	71393181	620	-0.38844	1.58e-15	ENSG00000080493	SLC4A4	protein_coding	chromosome	SLC4A4
chr2	113278820	113278950	131	0.131142	2.05e-15	ENSG00000125618	PAX8	protein_coding	chromosome	PAX8
chr16	20569093	20569594	502	-0.424762	3.91e-15	ENSG00000066813	ACSM2B	protein_coding	chromosome	ACSM2B
chr14	23183559	23183674	116	-0.367689	4.97e-15	ENSG00000092068	SLC7A8	protein_coding	chromosome	SLC7A8
chrM	7849	8269	421	0.377394	5.27e-15	ENSG00000198712	MT-CO2	protein_coding	chromosome	MT-CO2
chrM	8366	8572	207	0.377394	5.27e-15	ENSG00000228253	MT-ATP8	protein_coding	chromosome	MT-ATP8
chrM	8527	8728	202	0.377394	5.27e-15	ENSG00000198899	MT-ATP6	protein_coding	chromosome	MT-ATP6
chr2	208542271	208542977	707	0.274534	6.47e-15	ENSG00000144407	PTH2R	protein_coding	chromosome	PTH2R
chr4	73485021	73485586	566	-0.327636	2.11e-14	ENSG00000079557	AFM	protein_coding	chromosome	AFM
chr1	23980154	23980727	574	0.175986	4.64e-14	ENSG00000188529	SRSF10	protein_coding	chromosome	SRSF10
chr10	16910181	16910682	502	-0.340323	4.8e-14	ENSG00000107611	CUBN	protein_coding	chromosome	CUBN
chr5	35031816	35032726	911	-0.318648	6.58e-14	ENSG00000113492	AGXT2	protein_coding	chromosome	AGXT2
chr6	25831930	25832059	130	0.176244	1.88e-13	ENSG00000124568	SLC17A1	protein_coding	chromosome	SLC17A1
chr3	4751047	4752073	1027	0.126956	2.72e-13	ENSG00000150995	ITPR1	protein_coding	chromosome	ITPR1
chr8	23528805	23529056	252	0.15437	5.68e-13	ENSG00000147454	SLC25A37	protein_coding	chromosome	SLC25A37
chr3	114678035	114678996	962	0.132918	1.16e-12	ENSG00000181722	ZBTB20	protein_coding	chromosome	ZBTB20
chr4	71393527	71394100	574	-0.328041	1.16e-12	ENSG00000080493	SLC4A4	protein_coding	chromosome	SLC4A4
chr19	8321099	8321379	281	0.125336	1.27e-12	ENSG00000167774	CTD-2550O8.5	protein_coding	chromosome	CTD-2550O8.5
chr19	8321099	8321396	298	0.125336	1.27e-12	ENSG00000267855	NDUFA7	protein_coding	chromosome	NDUFA7
chr19	8321158	8321600	443	0.125336	1.27e-12	ENSG00000233927	RPS28	protein_coding	chromosome	RPS28
chr21	38256340	38257268	929	0.240566	1.5e-12	ENSG00000157551	KCNJ15	protein_coding	chromosome	KCNJ15
chr10	17013256	17014094	839	-0.344982	1.64e-12	ENSG00000107611	CUBN	protein_coding	chromosome	CUBN
chr4	71506246	71507030	785	-0.351123	2.14e-12	ENSG00000080493	SLC4A4	protein_coding	chromosome	SLC4A4
chr10	16896549	16897343	795	-0.298767	2.18e-12	ENSG00000107611	CUBN	protein_coding	chromosome	CUBN
chr11	117824437	117825261	825	0.253257	1.26e-11	ENSG00000137731	FXYD2	protein_coding	chromosome	FXYD2
chr11	117824437	117825261	825	0.253257	1.26e-11	ENSG00000255245	FXYD6-FXYD2	protein_coding	chromosome	FXYD6-FXYD2
chr22	38506210	38506787	578	0.162561	3.8e-11	ENSG00000100201	DDX17	protein_coding	chromosome	DDX17
chr17	46164313	46164814	502	0.118019	1.03e-10	ENSG00000120071	KANSL1	protein_coding	chromosome	KANSL1
chrM	11683	12137	455	0.230831	1.2e-10	ENSG00000198886	MT-ND4	protein_coding	chromosome	MT-ND4
chrM	12337	12479	143	0.230831	1.2e-10	ENSG00000198786	MT-ND5	protein_coding	chromosome	MT-ND5
chr6	79234505	79234738	234	0.236929	1.54e-10	ENSG00000118418	HMGN3	protein_coding	chromosome	HMGN3
chr7	5527336	5527837	502	0.152548	1.55e-10	ENSG00000075624	ACTB	protein_coding	chromosome	ACTB
chr10	17129679	17129831	153	-0.340879	1.62e-10	ENSG00000107611	CUBN	protein_coding	chromosome	CUBN
chr4	71422965	71423577	613	-0.298171	3.24e-10	ENSG00000080493	SLC4A4	protein_coding	chromosome	SLC4A4
chr5	59167814	59168315	502	0.14472	9.38e-10	ENSG00000113448	PDE4D	protein_coding	chromosome	PDE4D
chr10	58531913	58532414	502	0.213238	5.16e-09	ENSG00000122870	BICC1	protein_coding	chromosome	BICC1
chr12	19307295	19307796	502	-0.364478	6.13e-09	ENSG00000052126	PLEKHA5	protein_coding	chromosome	PLEKHA5
chr16	20455738	20456239	502	-0.380215	6.38e-09	ENSG00000183747	ACSM2A	protein_coding	chromosome	ACSM2A
chr16	57587578	57588128	551	-0.262023	7.15e-09	ENSG00000159618	ADGRG5	protein_coding	chromosome	ADGRG5
chr6	51772213	51772714	502	0.145579	7.44e-09	ENSG00000170927	PKHD1	protein_coding	chromosome	PKHD1
chr7	102563390	102564147	758	0.114048	1.27e-08	ENSG00000168255	POLR2J3	protein_coding	chromosome	POLR2J3
chr7	102563390	102564147	758	0.114048	1.27e-08	ENSG00000270249	RP11-514P8.7	protein_coding	chromosome	RP11-514P8.7
chr9	34179005	34179438	434	0.10731	1.31e-08	ENSG00000165006	UBAP1	protein_coding	chromosome	UBAP1
chrM	14198	14673	476	0.128684	1.64e-08	ENSG00000198695	MT-ND6	protein_coding	chromosome	MT-ND6
chrM	14747	14847	101	0.128684	1.64e-08	ENSG00000198727	MT-CYB	protein_coding	chromosome	MT-CYB
chr6	11218265	11219082	818	0.114554	3.75e-08	ENSG00000111859	NEDD9	protein_coding	chromosome	NEDD9
chr6	54328298	54329090	793	-0.298373	5.38e-08	ENSG00000137251	TINAG	protein_coding	chromosome	TINAG
chr3	9397615	9397839	225	0.132669	7.35e-08	ENSG00000168137	SETD5	protein_coding	chromosome	SETD5
chr8	100309809	100310566	758	0.195021	9.8e-08	ENSG00000034677	RNF19A	protein_coding	chromosome	RNF19A
chr1	43189172	43190079	908	-0.222367	2.5e-07	ENSG00000117395	EBNA1BP2	protein_coding	chromosome	EBNA1BP2
chr1	43189172	43190079	908	-0.222367	2.5e-07	ENSG00000243710	CFAP57	protein_coding	chromosome	CFAP57
chr16	89560657	89560810	154	0.121128	5.96e-07	ENSG00000167526	RPL13	protein_coding	chromosome	RPL13
chr6	160733034	160733947	914	-0.182184	7.66e-07	ENSG00000122194	PLG	protein_coding	chromosome	PLG
chr3	155087862	155088363	502	-0.184621	1.07e-06	ENSG00000196549	MME	protein_coding	chromosome	MME
chrX	23783173	23783335	163	-0.320942	1.61e-06	ENSG00000130066	SAT1	protein_coding	chromosome	SAT1
chr9	130448937	130449443	507	-0.216247	1.62e-06	ENSG00000130707	ASS1	protein_coding	chromosome	ASS1
chr17	43304238	43304739	502	-0.194601	1.8e-06	ENSG00000236383	LINC00854	protein_coding	chromosome	LINC00854
chr16	2764027	2764539	513	-0.246172	2.27e-06	ENSG00000167978	SRRM2	protein_coding	chromosome	SRRM2
chr7	137513417	137513918	502	0.1061	2.43e-06	ENSG00000157680	DGKI	protein_coding	chromosome	DGKI
chr7	137513832	137513918	87	0.1061	2.43e-06	ENSG00000279483	AC090498.1	protein_coding	chromosome	AC090498.1
chr9	4248870	4249507	638	0.10167	2.62e-06	ENSG00000107249	GLIS3	protein_coding	chromosome	GLIS3
chr13	32538694	32538885	192	0.186118	5.28e-06	ENSG00000244754	N4BP2L2	protein_coding	chromosome	N4BP2L2
chr16	56608199	56608684	486	0.363958	6.66e-06	ENSG00000125148	MT2A	protein_coding	chromosome	MT2A
chrM	11067	11664	598	0.171423	6.99e-06	ENSG00000198886	MT-ND4	protein_coding	chromosome	MT-ND4
chr6	99425183	99425331	149	0.152429	7e-06	ENSG00000132424	PNISR	protein_coding	chromosome	PNISR
chr5	59586432	59587635	1204	0.228379	7.26e-06	ENSG00000113448	PDE4D	protein_coding	chromosome	PDE4D
chr10	58541293	58541794	502	0.130457	8.93e-06	ENSG00000122870	BICC1	protein_coding	chromosome	BICC1
chr17	43225569	43226070	502	-0.176415	9.83e-06	ENSG00000236383	LINC00854	protein_coding	chromosome	LINC00854
chr16	20436161	20437095	935	-0.204548	1.18e-05	ENSG00000183549	ACSM5	protein_coding	chromosome	ACSM5
chr6	75749192	75749339	148	0.0966681	1.48e-05	ENSG00000196586	MYO6	protein_coding	chromosome	MYO6
chr19	48965301	48965409	109	0.162198	1.48e-05	ENSG00000087086	FTL	protein_coding	chromosome	FTL
chr10	75528054	75528658	605	0.100035	2.04e-05	ENSG00000148655	C10orf11	protein_coding	chromosome	C10orf11
chr10	44959407	44959902	496	0.15948	2.21e-05	ENSG00000107551	RASSF4	protein_coding	chromosome	RASSF4
chr7	91940867	91941037	171	0.105383	2.41e-05	ENSG00000127914	AKAP9	protein_coding	chromosome	AKAP9
chr14	23221027	23221528	502	-0.180011	3.22e-05	ENSG00000215277	RNF212B	protein_coding	chromosome	RNF212B
chrM	15574	15887	314	0.0943972	4.1e-05	ENSG00000198727	MT-CYB	protein_coding	chromosome	MT-CYB
chr7	77230775	77231523	749	-0.185499	5.11e-05	ENSG00000135205	CCDC146	protein_coding	chromosome	CCDC146
chrX	17399102	17399964	863	0.12124	7.99e-05	ENSG00000188158	NHS	protein_coding	chromosome	NHS
chr15	34583534	34584088	555	0.112024	8.39e-05	ENSG00000215252	GOLGA8B	protein_coding	chromosome	GOLGA8B
chr6	54331662	54332669	1008	-0.235192	9.01e-05	ENSG00000137251	TINAG	protein_coding	chromosome	TINAG
chr5	59587396	59588522	1127	0.207144	9.4e-05	ENSG00000113448	PDE4D	protein_coding	chromosome	PDE4D
chr3	115147146	115147271	126	0.10938	9.49e-05	ENSG00000181722	ZBTB20	protein_coding	chromosome	ZBTB20
chr1	148596736	148597237	502	0.107012	9.74e-05	ENSG00000270629	NBPF14	protein_coding	chromosome	NBPF14	25832)
chr10	16976745	16977246	502	-0.173447	0.000161224	ENSG00000107611	CUBN	protein_coding	chromosome	CUBN
chrX	17394708	17395624	917	0.102764	0.000180275	ENSG00000188158	NHS	protein_coding	chromosome	NHS
chr16	21871840	21872341	502	0.148529	0.000248647	ENSG00000185864	NPIPB4	protein_coding	chromosome	NPIPB4
chr16	21429303	21429804	502	0.10214	0.000249561	ENSG00000169246	NPIPB3	protein_coding	chromosome	NPIPB3
chr2	177212563	177212860	298	0.105516	0.00025289	ENSG00000170144	HNRNPA3	protein_coding	chromosome	HNRNPA3
chr16	20571642	20572143	502	-0.267318	0.000345045	ENSG00000066813	ACSM2B	protein_coding	chromosome	ACSM2B
chr5	79127680	79128181	502	-0.254802	0.000403659	ENSG00000132837	DMGDH	protein_coding	chromosome	DMGDH
chr5	79127680	79128181	502	-0.254802	0.000403659	ENSG00000145692	BHMT	protein_coding	chromosome	BHMT
chr5	177388760	177389261	502	-0.186078	0.000570979	ENSG00000131183	SLC34A1	protein_coding	chromosome	SLC34A1
chr17	7012417	7012737	321	0.0937648	0.00060805	ENSG00000219200	RNASEK	protein_coding	chromosome	RNASEK
chr17	7012635	7012737	103	0.0937648	0.00060805	ENSG00000161939	RNASEK-C17orf49	protein_coding	chromosome	RNASEK-C17orf49
chr3	115100194	115100854	661	0.0904599	0.00079231	ENSG00000181722	ZBTB20	protein_coding	chromosome	ZBTB20
chr5	73813004	73813646	643	0.0865307	0.000821417	ENSG00000214944	ARHGEF28	protein_coding	chromosome	ARHGEF28
chr2	108288639	108289129	491	0.106216	0.00108528	ENSG00000198203	SULT1C2	protein_coding	chromosome	SULT1C2
chr20	46626224	46626725	502	-0.156556	0.00117152	ENSG00000158296	SLC13A3	protein_coding	chromosome	SLC13A3
chr6	158818134	158818690	557	0.0837222	0.00129165	ENSG00000092820	EZR	protein_coding	chromosome	EZR
chr1	18871546	18872047	502	-0.188967	0.00138021	ENSG00000255275	RP13-279N23.2	protein_coding	chromosome	RP13-279N23.2
chr1	18871546	18872047	502	-0.188967	0.00138021	ENSG00000159423	ALDH4A1	protein_coding	chromosome	ALDH4A1
chr2	44275458	44275674	217	0.0921326	0.00142211	ENSG00000138079	SLC3A1	protein_coding	chromosome	SLC3A1
chr3	152268231	152269807	1577	0.110558	0.00188696	ENSG00000152601	MBNL1	protein_coding	chromosome	MBNL1
chr3	114686811	114687626	816	0.0898976	0.00195791	ENSG00000181722	ZBTB20	protein_coding	chromosome	ZBTB20
chr9	65675527	65676028	502	0.0887814	0.00318905	ENSG00000147996	CBWD5	protein_coding	chromosome	CBWD5	220869)
chr12	254631	255321	691	-0.181539	0.00327207	ENSG00000010379	SLC6A13	protein_coding	chromosome	SLC6A13
chr11	27071838	27072339	502	-0.137268	0.00344308	ENSG00000129151	BBOX1	protein_coding	chromosome	BBOX1
chr5	79069130	79069869	740	-0.254988	0.00432276	ENSG00000132837	DMGDH	protein_coding	chromosome	DMGDH
chr5	79069717	79069869	153	-0.254988	0.00432276	ENSG00000132840	BHMT2	protein_coding	chromosome	BHMT2
chrM	5179	5511	333	0.140042	0.00490601	ENSG00000198763	MT-ND2	protein_coding	chromosome	MT-ND2
chrM	5904	5928	25	0.140042	0.00490601	ENSG00000198804	MT-CO1	protein_coding	chromosome	MT-CO1
chr12	102854270	102854771	502	-0.150685	0.00565854	ENSG00000171759	PAH	protein_coding	chromosome	PAH
chr6	25759142	25759643	502	-0.13931	0.00850484	ENSG00000146039	SLC17A4	protein_coding	chromosome	SLC17A4
chr17	50719544	50719703	160	0.164062	0.0090695	ENSG00000108848	LUC7L3	protein_coding	chromosome	LUC7L3
chr14	55579845	55580571	727	0.16473	0.0102382	ENSG00000126777	KTN1	protein_coding	chromosome	KTN1
chr1	207752057	207752264	208	0.0882197	0.0102666	ENSG00000117335	CD46	protein_coding	chromosome	CD46
chr10	17004707	17005331	625	-0.144959	0.0105667	ENSG00000107611	CUBN	protein_coding	chromosome	CUBN
chr3	46882126	46882169	44	-0.186358	0.0110598	ENSG00000160808	MYL3	protein_coding	chromosome	MYL3
chr3	46882126	46883374	1249	-0.186358	0.0110598	ENSG00000160801	PTH1R	protein_coding	chromosome	PTH1R
chr11	26701622	26702123	502	-0.172112	0.0112082	ENSG00000148942	SLC5A12	protein_coding	chromosome	SLC5A12
chr12	102917089	102917590	502	-0.191005	0.0130287	ENSG00000171759	PAH	protein_coding	chromosome	PAH
chr4	113352445	113353048	604	-0.151569	0.0149851	ENSG00000145362	ANK2	protein_coding	chromosome	ANK2
chr15	78944945	78945495	551	-0.143466	0.0170424	ENSG00000103811	CTSH	protein_coding	chromosome	CTSH
chr2	208812065	208812566	502	-0.218586	0.0216604	ENSG00000144407	PTH2R	protein_coding	chromosome	PTH2R
chr15	99565417	99566583	1167	0.0926738	0.0234837	ENSG00000068305	MEF2A	protein_coding	chromosome	MEF2A
chr15	57437910	57438411	502	-0.136185	0.025883	ENSG00000128849	CGNL1	protein_coding	chromosome	CGNL1
chr10	68956128	68956747	620	0.12049	0.0265772	ENSG00000165732	DDX21	protein_coding	chromosome	DDX21
chr3	64569951	64570452	502	0.127587	0.0347512	ENSG00000163638	ADAMTS9	protein_coding	chromosome	ADAMTS9
chr9	41189244	41189745	502	0.100827	0.0420348	ENSG00000215126	CBWD7	protein_coding	chromosome	CBWD7
chr7	102649656	102650275	620	0.0860011	0.0459406	ENSG00000267645	RP11-577H5.5	protein_coding	chromosome	RP11-577H5.5
chrM	3877	4262	386	0.117887	0.0473952	ENSG00000198888	MT-ND1	protein_coding	chromosome	MT-ND1
chrM	4470	4980	511	0.117887	0.0473952	ENSG00000198763	MT-ND2	protein_coding	chromosome	MT-ND2
chr2	108448805	108449306	502	0.107521	0.0488975	ENSG00000135968	GCC2	protein_coding	chromosome	GCC2
