# Supplementary material for: Multimodal single cell sequencing implicates chromatin accessibility and genetic background in diabetic kidney disease progression
Source: Nat Commun. 2022 Sep 6;13:5253. doi: 10.1038/s41467-022-32972-z (PMC9448792; doi:10.1038/s41467-022-32972-z)
Supplement: Supplementary file 14 — Supplementary Dataset 11 [file 41467_2022_32972_MOESM14_ESM.xlsx]

## Sheet: kidney_GR_peaks
chr1	10024	10360	kidney_GR_peak_1	195	.	4.49558	25.8144	19.5433	162
chr1	28984	29364	kidney_GR_peak_2	30	.	3.13042	6.78154	3.08115	253
chr1	1019637	1019922	kidney_GR_peak_3	49	.	4.40822	9.17402	4.99625	123
chr1	1116335	1116633	kidney_GR_peak_4	23	.	3.59752	5.88367	2.38318	167
chr1	1164763	1164986	kidney_GR_peak_5	80	.	6.21826	12.7941	8.04652	117
chr1	1249189	1249481	kidney_GR_peak_6	26	.	2.6141	6.19146	2.61154	108
chr1	1281781	1282001	kidney_GR_peak_7	32	.	4.19551	6.99731	3.21215	124
chr1	1308087	1308363	kidney_GR_peak_8	40	.	4.40739	7.96676	4.00304	182
chr1	1375321	1375678	kidney_GR_peak_9	13	.	2.77685	4.40478	1.34917	165
chr1	1505286	1505494	kidney_GR_peak_10	49	.	5.03383	9.12948	4.96165	125
chr1	1692677	1693475	kidney_GR_peak_11	98	.	5.38727	14.9206	9.88437	605
chr1	2050089	2050369	kidney_GR_peak_12	20	.	2.61193	5.41668	2.0326	192
chr1	2556189	2556401	kidney_GR_peak_13	37	.	4.54833	7.62782	3.74455	128
chr1	2586602	2586946	kidney_GR_peak_14	17	.	2.50745	4.94373	1.71419	2
chr1	2652224	2652439	kidney_GR_peak_15	130	.	2.30822	18.566	13.0976	104
chr1	2664727	2665039	kidney_GR_peak_16	78	.	3.69273	12.6113	7.8879	156
chr1	2748401	2748613	kidney_GR_peak_17	42	.	2.42856	8.31612	4.29752	100
chr1	3101358	3101566	kidney_GR_peak_18	30	.	4.06052	6.75124	3.05796	137
chr1	3423347	3423555	kidney_GR_peak_19	26	.	3.89424	6.188	2.60866	33
chr1	3776272	3776501	kidney_GR_peak_20	18	.	3.44522	5.14546	1.85107	156
chr1	3857297	3857587	kidney_GR_peak_21	41	.	4.50529	8.15251	4.14995	99
chr1	3900800	3901485	kidney_GR_peak_22	56	.	4.02126	9.98247	5.66971	350
chr1	5160188	5160412	kidney_GR_peak_23	21	.	3.32672	5.57282	2.14099	83
chr1	5992452	5992691	kidney_GR_peak_24	43	.	4.1584	8.33714	4.30903	127
chr1	6393510	6393740	kidney_GR_peak_25	57	.	4.8081	10.0255	5.70183	44
chr1	6602986	6603203	kidney_GR_peak_26	17	.	2.82978	5.0414	1.77373	97
chr1	6885575	6885864	kidney_GR_peak_27	31	.	4.27352	6.85785	3.11104	38
chr1	7149191	7149723	kidney_GR_peak_28	32	.	4.19551	6.99731	3.21215	262
chr1	7265903	7266339	kidney_GR_peak_29	91	.	6.2222	14.0387	9.11105	164
chr1	7783847	7784208	kidney_GR_peak_30	84	.	4.43477	13.2614	8.44064	176
chr1	8170024	8170299	kidney_GR_peak_31	83	.	6.41028	13.149	8.33921	171
chr1	8202974	8203488	kidney_GR_peak_32	56	.	5.32994	10.0121	5.69237	107
chr1	8258920	8260251	kidney_GR_peak_33	90	.	5.61384	13.9447	9.04037	721
chr1	8266444	8267253	kidney_GR_peak_34	75	.	6.10503	12.1817	7.52717	607
chr1	8373804	8374197	kidney_GR_peak_35	37	.	4.57877	7.68144	3.76812	224
chr1	8408371	8408587	kidney_GR_peak_36	67	.	5.79978	11.2352	6.71849	71
chr1	8420117	8420484	kidney_GR_peak_37	71	.	4.68594	11.7246	7.135	250
chr1	8878279	8879027	kidney_GR_peak_38	40	.	4.0307	8.05887	4.07981	604
chr1	8879287	8879570	kidney_GR_peak_39	32	.	3.59958	7.08801	3.29518	192
chr1	9129420	9129906	kidney_GR_peak_40	62	.	4.65115	10.6627	6.23549	50
chr1	9436040	9436788	kidney_GR_peak_41	83	.	6.41028	13.149	8.33921	292
chr1	9438344	9439467	kidney_GR_peak_42	109	.	7.32604	16.1678	10.968	264
chr1	9442893	9443164	kidney_GR_peak_43	41	.	4.68278	8.17249	4.16865	68
chr1	9444012	9444342	kidney_GR_peak_44	37	.	3.95048	7.6123	3.73041	55
chr1	9588386	9588721	kidney_GR_peak_45	67	.	5.79978	11.2352	6.71849	147
chr1	9796953	9797161	kidney_GR_peak_46	46	.	4.66665	8.77026	4.65879	72
chr1	9910271	9910719	kidney_GR_peak_47	132	.	7.19504	18.7236	13.2421	179
chr1	10032539	10033213	kidney_GR_peak_48	55	.	4.57424	9.84808	5.5529	181
chr1	10210064	10210343	kidney_GR_peak_49	26	.	3.53464	6.22898	2.61921	253
chr1	10686455	10686663	kidney_GR_peak_50	43	.	4.82258	8.42313	4.38824	73
chr1	11060118	11060327	kidney_GR_peak_51	44	.	4.35018	8.44921	4.40778	177
chr1	11262518	11262863	kidney_GR_peak_52	67	.	5.44443	11.3146	6.78622	152
chr1	11273256	11273598	kidney_GR_peak_53	59	.	5.31432	10.3385	5.96024	84
chr1	11805849	11806645	kidney_GR_peak_54	55	.	4.57424	9.84808	5.5529	186
chr1	11908592	11908947	kidney_GR_peak_55	37	.	4.57877	7.68144	3.76812	268
chr1	11979924	11980351	kidney_GR_peak_56	75	.	6.10503	12.1817	7.52717	311
chr1	12230001	12230230	kidney_GR_peak_57	25	.	3.96827	6.06351	2.50144	148
chr1	12454421	12454629	kidney_GR_peak_58	37	.	4.57877	7.68144	3.76812	60
chr1	12486283	12486747	kidney_GR_peak_59	27	.	3.88888	6.43406	2.78702	404
chr1	12496611	12496831	kidney_GR_peak_60	83	.	6.41028	13.149	8.33921	122
chr1	14304545	14304815	kidney_GR_peak_61	85	.	6.09539	13.3748	8.538	137
chr1	14553526	14553746	kidney_GR_peak_62	51	.	5.18928	9.40939	5.18393	148
chr1	15028086	15028539	kidney_GR_peak_63	40	.	4.57665	7.98041	4.01444	301
chr1	15153297	15153585	kidney_GR_peak_64	15	.	3.02302	4.74754	1.56647	184
chr1	15200462	15201154	kidney_GR_peak_65	118	.	7.63129	17.2102	11.894	114
chr1	15524111	15525202	kidney_GR_peak_66	102	.	4.78329	15.3305	10.2317	656
chr1	15617042	15617694	kidney_GR_peak_67	32	.	4.19551	6.99731	3.21215	319
chr1	15798991	15800539	kidney_GR_peak_68	172	.	9.17933	23.2562	17.2698	441
chr1	15834441	15834669	kidney_GR_peak_69	35	.	3.42552	7.36753	3.52474	169
chr1	16012818	16013262	kidney_GR_peak_70	25	.	3.29751	6.1591	2.58526	95
chr1	16666938	16667464	kidney_GR_peak_71	121	.	5.48572	17.4697	12.1302	142
chr1	16740061	16740669	kidney_GR_peak_72	97	.	4.69564	14.7193	9.71156	312
chr1	16765109	16765355	kidney_GR_peak_73	128	.	5.16513	18.333	12.8927	109
chr1	16872859	16873071	kidney_GR_peak_74	21	.	3.32672	5.57282	2.14099	14
chr1	16904958	16905176	kidney_GR_peak_75	72	.	5.53955	11.8763	7.26772	58
chr1	16914681	16914984	kidney_GR_peak_76	22	.	3.62962	5.70783	2.24222	129
chr1	17551814	17552243	kidney_GR_peak_77	30	.	4.24511	6.80834	3.09968	267
chr1	18480435	18480763	kidney_GR_peak_78	30	.	3.13042	6.78154	3.08115	188
chr1	18886077	18886458	kidney_GR_peak_79	16	.	3.2054	4.9121	1.69592	6
chr1	18907178	18907399	kidney_GR_peak_80	25	.	3.85179	6.11173	2.54654	106
chr1	18956594	18957369	kidney_GR_peak_81	32	.	4.19551	6.99731	3.21215	71
chr1	19079922	19080172	kidney_GR_peak_82	52	.	4.16528	9.50313	5.26307	76
chr1	19485697	19485933	kidney_GR_peak_83	83	.	5.75604	13.0868	8.3037	163
chr1	19824342	19824657	kidney_GR_peak_84	21	.	3.32672	5.57282	2.14099	121
chr1	19824856	19825156	kidney_GR_peak_85	44	.	4.88403	8.53249	4.4569	124
chr1	20212915	20213434	kidney_GR_peak_86	46	.	4.66665	8.77026	4.65879	362
chr1	20786633	20786985	kidney_GR_peak_87	41	.	3.73954	8.17313	4.16865	328
chr1	21262146	21262482	kidney_GR_peak_88	29	.	4.1455	6.63398	2.95097	77
chr1	21641911	21642246	kidney_GR_peak_89	40	.	4.40739	7.96676	4.00304	201
chr1	23167590	23167873	kidney_GR_peak_90	31	.	4.27352	6.85785	3.11104	111
chr1	23368112	23368823	kidney_GR_peak_91	55	.	4.45735	9.89805	5.5968	165
chr1	23484398	23484655	kidney_GR_peak_92	58	.	4.34457	10.2413	5.8965	136
chr1	23559348	23559672	kidney_GR_peak_93	31	.	3.74256	6.90921	3.15027	225
chr1	24642843	24643287	kidney_GR_peak_94	31	.	3.74256	6.90921	3.15027	249
chr1	24744875	24745355	kidney_GR_peak_95	26	.	2.99999	6.21894	2.61921	326
chr1	25247549	25247778	kidney_GR_peak_96	67	.	5.44443	11.3146	6.78622	107
chr1	25430635	25430877	kidney_GR_peak_97	60	.	3.91303	10.4975	6.09066	205
chr1	25736955	25737202	kidney_GR_peak_98	45	.	4.75491	8.61912	4.52904	112
chr1	25743414	25743622	kidney_GR_peak_99	32	.	4.19551	6.99731	3.21215	161
chr1	25773708	25773916	kidney_GR_peak_100	33	.	4.14814	7.18756	3.37517	124
chr1	25871280	25871488	kidney_GR_peak_101	26	.	3.53464	6.22898	2.61921	132
chr1	25998019	25998262	kidney_GR_peak_102	37	.	3.95048	7.6123	3.73041	143
chr1	26035220	26035428	kidney_GR_peak_103	43	.	4.1584	8.33714	4.30903	100
chr1	26036235	26036863	kidney_GR_peak_104	21	.	2.97871	5.59317	2.15681	144
chr1	26233728	26234297	kidney_GR_peak_105	35	.	3.64462	7.43843	3.57667	320
chr1	26336510	26336817	kidney_GR_peak_106	21	.	2.97871	5.59317	2.15681	153
chr1	26500347	26500560	kidney_GR_peak_107	33	.	4.14814	7.18756	3.37517	178
chr1	26500742	26500981	kidney_GR_peak_108	77	.	5.83037	12.4537	7.75217	53
chr1	26621054	26621483	kidney_GR_peak_109	77	.	4.58247	12.4265	7.73193	303
chr1	26692353	26692872	kidney_GR_peak_110	41	.	4.50529	8.15251	4.14995	333
chr1	26695518	26695789	kidney_GR_peak_111	21	.	3.12396	5.5513	2.13784	251
chr1	27528587	27529050	kidney_GR_peak_112	31	.	4.27352	6.85785	3.11104	204
chr1	27672260	27672518	kidney_GR_peak_113	13	.	2.91088	4.33829	1.31382	2
chr1	27959746	27959996	kidney_GR_peak_114	31	.	3.74256	6.90921	3.15027	62
chr1	28078852	28079060	kidney_GR_peak_115	25	.	3.96827	6.06351	2.50144	28
chr1	28246996	28247334	kidney_GR_peak_116	17	.	3.37036	5.01063	1.74711	327
chr1	28322254	28322670	kidney_GR_peak_117	59	.	5.49453	10.3107	5.93909	215
chr1	30718155	30718562	kidney_GR_peak_118	102	.	4.48238	15.3028	10.2068	150
chr1	30824267	30824650	kidney_GR_peak_119	31	.	3.01656	6.84334	3.11104	177
chr1	31364318	31364526	kidney_GR_peak_120	37	.	4.57877	7.68144	3.76812	74
chr1	31364718	31365008	kidney_GR_peak_121	62	.	5.30034	10.6694	6.23735	109
chr1	31373161	31373768	kidney_GR_peak_122	85	.	6.09539	13.3748	8.538	415
chr1	31575682	31576087	kidney_GR_peak_123	22	.	3.62962	5.70783	2.24222	230
chr1	31714989	31715436	kidney_GR_peak_124	67	.	5.59402	11.2317	6.71849	196
chr1	31715594	31715976	kidney_GR_peak_125	13	.	2.91088	4.33829	1.31382	185
chr1	31938420	31938843	kidney_GR_peak_126	29	.	3.72339	6.61857	2.94475	73
chr1	32179674	32180240	kidney_GR_peak_127	54	.	4.7967	9.67227	5.40416	422
chr1	32760050	32760298	kidney_GR_peak_128	40	.	4.40739	7.96676	4.00304	71
chr1	32817395	32817763	kidney_GR_peak_129	68	.	4.99008	11.435	6.88123	179
chr1	33026956	33027179	kidney_GR_peak_130	51	.	5.18928	9.40939	5.18393	90
chr1	33055303	33055567	kidney_GR_peak_131	22	.	3.62962	5.70783	2.24222	111
chr1	33127304	33127616	kidney_GR_peak_132	30	.	3.27658	6.75708	3.06018	131
chr1	35192887	35193331	kidney_GR_peak_133	13	.	2.77685	4.40478	1.34917	378
chr1	35641676	35642035	kidney_GR_peak_134	25	.	3.96827	6.06351	2.50144	37
chr1	35769973	35770181	kidney_GR_peak_135	24	.	3.42609	6.00106	2.48631	35
chr1	37476666	37476899	kidney_GR_peak_136	13	.	2.91088	4.33829	1.31382	177
chr1	39408381	39408898	kidney_GR_peak_137	51	.	4.78416	9.31996	5.11878	107
chr1	40691946	40692437	kidney_GR_peak_138	49	.	4.36632	9.0827	4.92353	65
chr1	41361098	41361450	kidney_GR_peak_139	31	.	3.74256	6.90921	3.15027	153
chr1	41502992	41503200	kidney_GR_peak_140	37	.	4.28056	7.72361	3.79294	116
chr1	42766940	42767288	kidney_GR_peak_141	117	.	7.27222	16.9994	11.7113	163
chr1	42817129	42817362	kidney_GR_peak_142	72	.	5.53955	11.8763	7.26772	90
chr1	43348996	43349468	kidney_GR_peak_143	68	.	4.99008	11.435	6.88123	355
chr1	43650031	43650336	kidney_GR_peak_144	37	.	2.50138	7.61818	3.7358	51
chr1	44632078	44632326	kidney_GR_peak_145	31	.	3.74256	6.90921	3.15027	118
chr1	44674259	44674600	kidney_GR_peak_146	150	.	5.53406	20.7091	15.0256	79
chr1	44775770	44776193	kidney_GR_peak_147	23	.	3.71024	5.85534	2.36456	197
chr1	44799959	44800181	kidney_GR_peak_148	65	.	4.51836	10.9827	6.51337	151
chr1	44807614	44807856	kidney_GR_peak_149	34	.	4.07719	7.32753	3.49958	178
chr1	45583574	45583823	kidney_GR_peak_150	21	.	2.97871	5.59317	2.15681	76
chr1	45686668	45687448	kidney_GR_peak_151	85	.	5.22572	13.4062	8.56649	254
chr1	46132656	46132866	kidney_GR_peak_152	35	.	3.26086	7.36133	3.52255	174
chr1	46183397	46183662	kidney_GR_peak_153	40	.	4.40739	7.96676	4.00304	187
chr1	46301972	46302188	kidney_GR_peak_154	59	.	5.49453	10.3107	5.93909	125
chr1	46394428	46394654	kidney_GR_peak_155	37	.	3.95048	7.6123	3.73041	66
chr1	47178075	47178296	kidney_GR_peak_156	36	.	4.30812	7.48702	3.62051	139
chr1	47190183	47190410	kidney_GR_peak_157	68	.	4.99008	11.435	6.88123	150
chr1	47190795	47191014	kidney_GR_peak_158	41	.	4.48176	8.10802	4.11342	105
chr1	47191256	47191604	kidney_GR_peak_159	56	.	5.08875	9.91067	5.60761	161
chr1	48069889	48070101	kidney_GR_peak_160	39	.	4.55086	7.9335	3.98561	70
chr1	48677577	48677795	kidney_GR_peak_161	37	.	4.28056	7.72361	3.79294	113
chr1	48680554	48680762	kidney_GR_peak_162	29	.	3.97525	6.59429	2.92444	182
chr1	48948027	48948235	kidney_GR_peak_163	34	.	4.3648	7.30202	3.48425	171
chr1	50333450	50333733	kidney_GR_peak_164	50	.	4.57914	9.22696	5.03971	187
chr1	50968133	50968669	kidney_GR_peak_165	46	.	4.66665	8.77026	4.65879	365
chr1	51617126	51617543	kidney_GR_peak_166	59	.	4.6353	10.3036	5.93909	94
chr1	52366119	52366377	kidney_GR_peak_167	25	.	3.12765	6.16536	2.58783	218
chr1	52552931	52553628	kidney_GR_peak_168	27	.	3.88888	6.43406	2.78702	678
chr1	52702853	52703366	kidney_GR_peak_169	90	.	5.99587	13.9861	9.07285	424
chr1	52921165	52921375	kidney_GR_peak_170	45	.	4.75491	8.61912	4.52904	125
chr1	52926863	52927162	kidney_GR_peak_171	33	.	4.14814	7.18756	3.37517	171
chr1	53146065	53146287	kidney_GR_peak_172	94	.	5.64298	14.4	9.42179	140
chr1	53542272	53542548	kidney_GR_peak_173	59	.	5.49453	10.3107	5.93909	128
chr1	54199820	54200347	kidney_GR_peak_174	40	.	4.40739	7.96676	4.00304	192
chr1	54273042	54273502	kidney_GR_peak_175	62	.	5.30034	10.6694	6.23735	240
chr1	54277925	54278133	kidney_GR_peak_176	37	.	4.57582	7.67624	3.76812	157
chr1	54581508	54581829	kidney_GR_peak_177	75	.	5.198	12.2549	7.57142	239
chr1	54865459	54865842	kidney_GR_peak_178	35	.	4.44161	7.43892	3.57667	254
chr1	54887246	54887549	kidney_GR_peak_179	30	.	3.13042	6.78154	3.08115	159
chr1	58457315	58457650	kidney_GR_peak_180	27	.	3.88888	6.43406	2.78702	110
chr1	58784326	58784657	kidney_GR_peak_181	58	.	4.33883	10.2271	5.88333	250
chr1	59296486	59297261	kidney_GR_peak_182	71	.	4.68594	11.7246	7.135	332
chr1	59815105	59815535	kidney_GR_peak_183	42	.	4.73772	8.27129	4.25508	87
chr1	62436409	62436659	kidney_GR_peak_184	83	.	4.22156	13.1819	8.36926	63
chr1	63011087	63011347	kidney_GR_peak_185	25	.	3.96827	6.06351	2.50144	60
chr1	63593420	63593735	kidney_GR_peak_186	24	.	3.50437	5.93419	2.42626	260
chr1	64898262	64898680	kidney_GR_peak_187	99	.	6.48146	14.9828	9.936	284
chr1	65152957	65153165	kidney_GR_peak_188	17	.	3.37036	5.01063	1.74711	159
chr1	65419883	65420640	kidney_GR_peak_189	65	.	4.17694	10.9865	6.51677	602
chr1	66924969	66925353	kidney_GR_peak_190	100	.	5.06381	15.1381	10.0646	44
chr1	66930030	66930499	kidney_GR_peak_191	59	.	5.31432	10.3385	5.96024	304
chr1	67521909	67522146	kidney_GR_peak_192	53	.	4.92591	9.59681	5.33657	166
chr1	67537250	67537619	kidney_GR_peak_193	46	.	4.66665	8.77026	4.65879	306
chr1	67609331	67609892	kidney_GR_peak_194	83	.	5.75604	13.0868	8.3037	169
chr1	67736606	67736822	kidney_GR_peak_195	37	.	4.57877	7.68144	3.76812	174
chr1	69567353	69567563	kidney_GR_peak_196	27	.	3.88888	6.43406	2.78702	124
chr1	77682762	77682976	kidney_GR_peak_197	48	.	4.97546	9.02357	4.87588	148
chr1	84690351	84690573	kidney_GR_peak_198	44	.	3.86399	8.48329	4.43913	93
chr1	85607208	85607431	kidney_GR_peak_199	35	.	3.64462	7.43843	3.57667	136
chr1	87335208	87335454	kidney_GR_peak_200	25	.	3.96827	6.06351	2.50144	150
chr1	88992431	88993007	kidney_GR_peak_201	84	.	4.43477	13.2614	8.44064	370
chr1	91827068	91827376	kidney_GR_peak_202	31	.	4.27352	6.85785	3.11104	78
chr1	93584911	93585156	kidney_GR_peak_203	31	.	3.74256	6.90921	3.15027	187
chr1	93592138	93592436	kidney_GR_peak_204	83	.	5.96295	13.1121	8.31525	206
chr1	93672370	93672601	kidney_GR_peak_205	52	.	5.03462	9.46728	5.23409	45
chr1	93909177	93909385	kidney_GR_peak_206	37	.	4.57877	7.68144	3.76812	174
chr1	94045904	94046168	kidney_GR_peak_207	67	.	5.79978	11.2352	6.71849	95
chr1	94863877	94864173	kidney_GR_peak_208	64	.	5.62604	10.9178	6.4621	75
chr1	94926558	94926771	kidney_GR_peak_209	23	.	3.71024	5.85534	2.36456	145
chr1	94927311	94927572	kidney_GR_peak_210	85	.	5.22572	13.4062	8.56649	90
chr1	109154509	109154991	kidney_GR_peak_211	37	.	4.57877	7.68144	3.76812	134
chr1	109181536	109181929	kidney_GR_peak_212	33	.	4.14814	7.18756	3.37517	134
chr1	109263627	109263835	kidney_GR_peak_213	13	.	2.77685	4.40478	1.34917	207
chr1	109426338	109426722	kidney_GR_peak_214	30	.	3.47106	6.78847	3.08197	295
chr1	109483987	109484205	kidney_GR_peak_215	21	.	2.97871	5.59317	2.15681	45
chr1	109927742	109927975	kidney_GR_peak_216	14	.	2.68084	4.51098	1.40721	178
chr1	109929469	109929822	kidney_GR_peak_217	37	.	4.57877	7.68144	3.76812	63
chr1	109984401	109984980	kidney_GR_peak_218	21	.	3.12396	5.5513	2.13784	160
chr1	109985134	109985439	kidney_GR_peak_219	49	.	5.03383	9.12948	4.96165	100
chr1	110338559	110339344	kidney_GR_peak_220	37	.	2.50138	7.61818	3.7358	483
chr1	110394279	110394538	kidney_GR_peak_221	35	.	4.24027	7.36054	3.52255	192
chr1	111346331	111346547	kidney_GR_peak_222	49	.	4.36632	9.0827	4.92353	55
chr1	111508109	111508318	kidney_GR_peak_223	42	.	4.73772	8.27129	4.25508	66
chr1	111755671	111755909	kidney_GR_peak_224	26	.	3.53464	6.22898	2.61921	60
chr1	112700688	112700900	kidney_GR_peak_225	21	.	3.35865	5.6383	2.19727	192
chr1	112707200	112707420	kidney_GR_peak_226	83	.	5.96295	13.1121	8.31525	130
chr1	112715313	112715598	kidney_GR_peak_227	25	.	3.29751	6.1591	2.58526	172
chr1	112955838	112956109	kidney_GR_peak_228	21	.	3.12396	5.5513	2.13784	124
chr1	113389995	113390590	kidney_GR_peak_229	46	.	3.99172	8.79655	4.67458	351
chr1	113904840	113905312	kidney_GR_peak_230	90	.	5.04024	14.0088	9.09307	332
chr1	114757687	114757968	kidney_GR_peak_231	40	.	4.40739	7.96676	4.00304	159
chr1	114780431	114780835	kidney_GR_peak_232	44	.	4.88403	8.53249	4.4569	98
chr1	115714737	115714946	kidney_GR_peak_233	32	.	3.68216	7.02904	3.24071	66
chr1	116110176	116110424	kidney_GR_peak_234	18	.	3.53257	5.07837	1.80765	141
chr1	116123104	116123374	kidney_GR_peak_235	31	.	4.27352	6.85785	3.11104	125
chr1	116475352	116475824	kidney_GR_peak_236	38	.	3.77956	7.75685	3.82318	121
chr1	116484026	116484442	kidney_GR_peak_237	109	.	6.04605	16.148	10.9591	143
chr1	116485224	116485601	kidney_GR_peak_238	44	.	4.88403	8.53249	4.4569	237
chr1	116493838	116494046	kidney_GR_peak_239	24	.	3.91835	5.97754	2.46645	107
chr1	116570659	116570992	kidney_GR_peak_240	28	.	3.35999	6.52557	2.87184	199
chr1	117121923	117122134	kidney_GR_peak_241	65	.	3.82872	11.0356	6.55468	100
chr1	117605762	117606175	kidney_GR_peak_242	14	.	2.68084	4.51098	1.40721	251
chr1	119140421	119140765	kidney_GR_peak_243	62	.	4.1702	10.6764	6.24059	159
chr1	119631673	119631892	kidney_GR_peak_244	25	.	3.12765	6.16536	2.58783	76
chr1	120068989	120069346	kidney_GR_peak_245	26	.	3.77697	6.22451	2.61921	267
chr1	120069741	120069964	kidney_GR_peak_246	43	.	4.1584	8.33714	4.30903	147
chr1	120289551	120289787	kidney_GR_peak_247	97	.	6.81047	14.7505	9.73523	102
chr1	120608536	120608805	kidney_GR_peak_248	17	.	3.37036	5.01063	1.74711	83
chr1	120609036	120609263	kidney_GR_peak_249	68	.	5.27637	11.3414	6.80559	163
chr1	120615277	120615610	kidney_GR_peak_250	27	.	3.88888	6.43406	2.78702	37
chr1	121184415	121184852	kidney_GR_peak_251	96	.	3.92115	14.6069	9.61034	180
chr1	143972031	143972516	kidney_GR_peak_252	55	.	3.13792	9.86671	5.57054	202
chr1	145095456	145095834	kidney_GR_peak_253	105	.	4.33716	15.7011	10.5666	198
chr1	145161200	145161452	kidney_GR_peak_254	77	.	6.00685	12.3982	7.70621	129
chr1	145425317	145425537	kidney_GR_peak_255	44	.	4.88403	8.53249	4.4569	133
chr1	145707429	145707884	kidney_GR_peak_256	111	.	7.19176	16.3781	11.1606	298
chr1	145859616	145859839	kidney_GR_peak_257	46	.	4.66665	8.77026	4.65879	52
chr1	145958022	145958268	kidney_GR_peak_258	37	.	4.28056	7.72361	3.79294	104
chr1	145986208	145986607	kidney_GR_peak_259	17	.	3.1188	4.94209	1.71324	101
chr1	146035711	146035919	kidney_GR_peak_260	40	.	4.40739	7.96676	4.00304	77
chr1	146298191	146298413	kidney_GR_peak_261	67	.	5.79978	11.2352	6.71849	112
chr1	146376762	146376971	kidney_GR_peak_262	25	.	3.96827	6.06351	2.50144	146
chr1	147172241	147172737	kidney_GR_peak_263	13	.	2.77685	4.40478	1.34917	319
chr1	147541265	147542022	kidney_GR_peak_264	83	.	6.15342	13.0799	8.3037	556
chr1	147579509	147579912	kidney_GR_peak_265	17	.	3.37036	5.01063	1.74711	249
chr1	147599410	147599641	kidney_GR_peak_266	41	.	4.50529	8.15251	4.14995	92
chr1	147599812	147600316	kidney_GR_peak_267	116	.	6.99998	16.9211	11.6447	159
chr1	147928156	147928491	kidney_GR_peak_268	44	.	4.88403	8.53249	4.4569	107
chr1	148901145	148901738	kidney_GR_peak_269	63	.	5.03705	10.8439	6.39713	508
chr1	149229089	149229348	kidney_GR_peak_270	29	.	2.70124	6.66911	2.98204	86
chr1	149235383	149235617	kidney_GR_peak_271	80	.	5.79135	12.7677	8.02873	79
chr1	149899563	149899796	kidney_GR_peak_272	67	.	5.79978	11.2352	6.71849	108
chr1	150363727	150364202	kidney_GR_peak_273	99	.	6.48146	14.9828	9.936	162
chr1	150561098	150562038	kidney_GR_peak_274	51	.	3.87233	9.30405	5.10959	544
chr1	150568010	150568714	kidney_GR_peak_275	25	.	3.29751	6.1591	2.58526	367
chr1	150629280	150629686	kidney_GR_peak_276	31	.	2.61565	6.96476	3.19016	102
chr1	150697219	150697427	kidney_GR_peak_277	62	.	4.82805	10.7341	6.29437	121
chr1	150876755	150876979	kidney_GR_peak_278	41	.	3.81817	8.10806	4.11342	42
chr1	150974058	150974342	kidney_GR_peak_279	21	.	3.57872	5.61412	2.17673	7
chr1	150982596	150982848	kidney_GR_peak_280	37	.	4.57877	7.68144	3.76812	93
chr1	151281333	151282405	kidney_GR_peak_281	25	.	2.34017	6.17388	2.59513	767
chr1	151511106	151511442	kidney_GR_peak_282	38	.	4.47521	7.79533	3.85381	198
chr1	151513863	151514194	kidney_GR_peak_283	17	.	2.82978	5.0414	1.77373	3
chr1	151539898	151540322	kidney_GR_peak_284	90	.	5.61384	13.9447	9.04037	172
chr1	151611902	151612138	kidney_GR_peak_285	46	.	4.66665	8.77026	4.65879	57
chr1	151790430	151790924	kidney_GR_peak_286	54	.	3.44775	9.74561	5.47376	157
chr1	151815049	151815279	kidney_GR_peak_287	29	.	3.97525	6.59429	2.92444	91
chr1	152048344	152048772	kidney_GR_peak_288	29	.	3.72339	6.61857	2.94475	126
chr1	152410598	152411037	kidney_GR_peak_289	31	.	4.27352	6.85785	3.11104	18
chr1	153671375	153671729	kidney_GR_peak_290	31	.	4.27352	6.85785	3.11104	188
chr1	153727708	153727937	kidney_GR_peak_291	28	.	2.75565	6.53409	2.87945	191
chr1	154220742	154221040	kidney_GR_peak_292	44	.	4.35018	8.44921	4.40778	41
chr1	154427676	154427969	kidney_GR_peak_293	43	.	4.1584	8.33714	4.30903	171
chr1	154974265	154975082	kidney_GR_peak_294	13	.	2.26555	4.4224	1.3651	237
chr1	155001722	155002054	kidney_GR_peak_295	18	.	2.73912	5.14803	1.8518	313
chr1	155017300	155017667	kidney_GR_peak_296	30	.	3.47106	6.78847	3.08197	315
chr1	155125979	155126191	kidney_GR_peak_297	59	.	4.81851	10.3795	5.99454	88
chr1	155127927	155128135	kidney_GR_peak_298	31	.	3.89227	6.96029	3.18708	97
chr1	155128820	155129180	kidney_GR_peak_299	35	.	4.41571	7.39285	3.5472	163
chr1	155273644	155273867	kidney_GR_peak_300	59	.	5.49453	10.3107	5.93909	107
chr1	155323918	155324657	kidney_GR_peak_301	35	.	3.64462	7.43843	3.57667	67
chr1	155934467	155934696	kidney_GR_peak_302	38	.	4.47521	7.79533	3.85381	73
chr1	156115858	156116066	kidney_GR_peak_303	33	.	4.14814	7.18756	3.37517	93
chr1	156122574	156122810	kidney_GR_peak_304	32	.	4.19551	6.99731	3.21215	186
chr1	156338186	156338852	kidney_GR_peak_305	56	.	4.61814	9.94459	5.63768	485
chr1	156591637	156592030	kidney_GR_peak_306	75	.	6.10503	12.1817	7.52717	192
chr1	156660180	156660388	kidney_GR_peak_307	17	.	3.1188	4.94209	1.71324	125
chr1	159215451	159215659	kidney_GR_peak_308	25	.	3.96827	6.06351	2.50144	169
chr1	159753444	159753897	kidney_GR_peak_309	37	.	4.57877	7.68144	3.76812	343
chr1	161013462	161013726	kidney_GR_peak_310	26	.	3.91581	6.22666	2.61921	104
chr1	161132557	161132770	kidney_GR_peak_311	46	.	3.99172	8.79655	4.67458	111
chr1	161177219	161177457	kidney_GR_peak_312	34	.	4.07719	7.32753	3.49958	101
chr1	161314587	161314795	kidney_GR_peak_313	14	.	3.35777	4.57111	1.40721	147
chr1	161390024	161390395	kidney_GR_peak_314	21	.	3.12396	5.5513	2.13784	156
chr1	161471531	161471811	kidney_GR_peak_315	20	.	2.41378	5.45174	2.06537	101
chr1	161726843	161727324	kidney_GR_peak_316	32	.	4.19551	6.99731	3.21215	83
chr1	164558736	164559129	kidney_GR_peak_317	37	.	3.95048	7.6123	3.73041	215
chr1	165630766	165631135	kidney_GR_peak_318	115	.	7.40269	16.7801	11.5181	234
chr1	167044104	167044363	kidney_GR_peak_319	32	.	4.19551	6.99731	3.21215	66
chr1	167066408	167066621	kidney_GR_peak_320	26	.	3.91581	6.22666	2.61921	88
chr1	167220273	167220992	kidney_GR_peak_321	52	.	5.03462	9.46728	5.23409	54
chr1	167553276	167553756	kidney_GR_peak_322	71	.	5.26601	11.6814	7.10401	157
chr1	169146791	169147118	kidney_GR_peak_323	67	.	5.44443	11.3146	6.78622	138
chr1	169485854	169486127	kidney_GR_peak_324	30	.	3.13042	6.78154	3.08115	131
chr1	171313634	171314031	kidney_GR_peak_325	107	.	6.74072	15.9438	10.7743	258
chr1	171344164	171344506	kidney_GR_peak_326	17	.	3.37036	5.01063	1.74711	297
chr1	171360042	171360345	kidney_GR_peak_327	31	.	4.27352	6.85785	3.11104	113
chr1	172532927	172533332	kidney_GR_peak_328	19	.	2.6685	5.27525	1.92587	127
chr1	173190408	173190633	kidney_GR_peak_329	60	.	5.03653	10.4969	6.09066	102
chr1	173868132	173868612	kidney_GR_peak_330	99	.	4.90129	15.0122	9.96064	354
chr1	176207329	176207537	kidney_GR_peak_331	46	.	4.23223	8.78761	4.67251	132
chr1	178037945	178038159	kidney_GR_peak_332	37	.	4.57877	7.68144	3.76812	109
chr1	179365764	179366239	kidney_GR_peak_333	46	.	4.66665	8.77026	4.65879	377
chr1	180154966	180155318	kidney_GR_peak_334	17	.	3.37036	5.01063	1.74711	9
chr1	180580181	180580567	kidney_GR_peak_335	17	.	3.37036	5.01063	1.74711	26
chr1	181142313	181142521	kidney_GR_peak_336	25	.	3.96827	6.06351	2.50144	112
chr1	182029766	182029980	kidney_GR_peak_337	94	.	5.20798	14.4539	9.47207	122
chr1	183635666	183636149	kidney_GR_peak_338	80	.	6.21826	12.7941	8.04652	291
chr1	184754773	184755156	kidney_GR_peak_339	62	.	4.1702	10.6764	6.24059	188
chr1	185570879	185571159	kidney_GR_peak_340	13	.	2.91088	4.33829	1.31382	110
chr1	186375405	186375688	kidney_GR_peak_341	52	.	4.16528	9.50313	5.26307	117
chr1	193121664	193122063	kidney_GR_peak_342	33	.	4.14814	7.18756	3.37517	270
chr1	200669439	200669944	kidney_GR_peak_343	42	.	3.66598	8.23714	4.22879	412
chr1	200894814	200895071	kidney_GR_peak_344	14	.	3.11785	4.54866	1.40721	248
chr1	201170608	201171038	kidney_GR_peak_345	17	.	2.9504	4.96613	1.73009	402
chr1	201396918	201397266	kidney_GR_peak_346	34	.	4.03882	7.25189	3.43711	57
chr1	202009821	202010522	kidney_GR_peak_347	56	.	4.61814	9.94459	5.63768	468
chr1	202132904	202133283	kidney_GR_peak_348	36	.	4.49434	7.53244	3.66337	187
chr1	202204504	202204712	kidney_GR_peak_349	25	.	3.29751	6.1591	2.58526	136
chr1	202888587	202888860	kidney_GR_peak_350	51	.	4.78416	9.31996	5.11878	125
chr1	203267488	203267710	kidney_GR_peak_351	31	.	3.74256	6.90921	3.15027	111
chr1	203306317	203306614	kidney_GR_peak_352	26	.	3.66331	6.25148	2.63624	145
chr1	203771757	203771965	kidney_GR_peak_353	59	.	5.49453	10.3107	5.93909	125
chr1	203795626	203796303	kidney_GR_peak_354	67	.	5.79978	11.2352	6.71849	103
chr1	204073141	204073457	kidney_GR_peak_355	32	.	4.19551	6.99731	3.21215	70
chr1	204128345	204128553	kidney_GR_peak_356	20	.	3.63611	5.48515	2.08781	192
chr1	204150417	204150721	kidney_GR_peak_357	35	.	3.64462	7.43843	3.57667	177
chr1	204411594	204411945	kidney_GR_peak_358	17	.	3.1188	4.94209	1.71324	106
chr1	204417202	204417622	kidney_GR_peak_359	52	.	5.03462	9.46728	5.23409	315
chr1	204807109	204807400	kidney_GR_peak_360	91	.	6.43312	14.033	9.11105	140
chr1	205211476	205211699	kidney_GR_peak_361	25	.	3.96827	6.06351	2.50144	53
chr1	205285073	205285281	kidney_GR_peak_362	42	.	4.73772	8.27129	4.25508	159
chr1	205321701	205321998	kidney_GR_peak_363	77	.	4.85949	12.497	7.7869	125
chr1	205328412	205328620	kidney_GR_peak_364	13	.	2.91088	4.33829	1.31382	31
chr1	205505294	205506006	kidney_GR_peak_365	51	.	5.00687	9.41546	5.18973	176
chr1	205750069	205750482	kidney_GR_peak_366	45	.	4.75491	8.61912	4.52904	141
chr1	205782994	205783202	kidney_GR_peak_367	44	.	4.88403	8.53249	4.4569	96
chr1	205826109	205826317	kidney_GR_peak_368	31	.	4.02877	6.96122	3.18708	51
chr1	206202913	206203714	kidney_GR_peak_369	95	.	3.46728	14.4928	9.50906	388
chr1	207751994	207752250	kidney_GR_peak_370	31	.	4.27352	6.85785	3.11104	156
chr1	207824169	207824531	kidney_GR_peak_371	34	.	4.21813	7.3191	3.49958	45
chr1	207866719	207866940	kidney_GR_peak_372	31	.	4.27076	6.85304	3.11104	173
chr1	207963472	207963959	kidney_GR_peak_373	90	.	5.61384	13.9447	9.04037	318
chr1	208058990	208059205	kidney_GR_peak_374	13	.	2.77685	4.40478	1.34917	88
chr1	209653061	209653705	kidney_GR_peak_375	33	.	4.14814	7.18756	3.37517	119
chr1	211515391	211515649	kidney_GR_peak_376	62	.	4.49947	10.6213	6.20616	112
chr1	211579173	211579511	kidney_GR_peak_377	18	.	2.73912	5.14803	1.8518	160
chr1	212228733	212228957	kidney_GR_peak_378	37	.	3.95048	7.6123	3.73041	64
chr1	212284801	212285723	kidney_GR_peak_379	100	.	5.04093	15.0724	10.0154	144
chr1	212608146	212608672	kidney_GR_peak_380	19	.	2.6685	5.27525	1.92587	458
chr1	218380440	218380747	kidney_GR_peak_381	19	.	3.66302	5.30048	1.92587	117
chr1	219173750	219174094	kidney_GR_peak_382	34	.	4.07719	7.32753	3.49958	302
chr1	220046520	220046728	kidney_GR_peak_383	15	.	3.35641	4.77481	1.58158	1
chr1	220094125	220094337	kidney_GR_peak_384	43	.	4.1584	8.33714	4.30903	31
chr1	222814845	222815186	kidney_GR_peak_385	46	.	4.66665	8.77026	4.65879	165
chr1	222996511	222996743	kidney_GR_peak_386	52	.	5.03462	9.46728	5.23409	106
chr1	223007360	223007599	kidney_GR_peak_387	51	.	5.18928	9.40939	5.18393	105
chr1	223364434	223364653	kidney_GR_peak_388	35	.	4.24027	7.36054	3.52255	129
chr1	223707449	223707824	kidney_GR_peak_389	48	.	4.7703	8.96881	4.82396	173
chr1	223738666	223738874	kidney_GR_peak_390	54	.	4.7967	9.67227	5.40416	73
chr1	225735721	225736086	kidney_GR_peak_391	33	.	4.14814	7.18756	3.37517	180
chr1	225777904	225778299	kidney_GR_peak_392	51	.	5.18928	9.40939	5.18393	250
chr1	225999395	225999629	kidney_GR_peak_393	40	.	4.40739	7.96676	4.00304	89
chr1	226939842	226940157	kidney_GR_peak_394	24	.	2.71641	5.90597	2.40282	254
chr1	226974706	226975068	kidney_GR_peak_395	46	.	4.66665	8.77026	4.65879	258
chr1	227563541	227563896	kidney_GR_peak_396	71	.	5.26601	11.6814	7.10401	158
chr1	228139629	228140404	kidney_GR_peak_397	35	.	3.42552	7.36753	3.52474	464
chr1	228165708	228165962	kidney_GR_peak_398	118	.	5.49896	17.124	11.8211	151
chr1	228608670	228608884	kidney_GR_peak_399	24	.	2.22434	5.97134	2.46129	148
chr1	228609180	228609905	kidney_GR_peak_400	27	.	1.8822	6.3905	2.76237	591
chr1	228613599	228613925	kidney_GR_peak_401	14	.	1.7109	4.54059	1.40721	96
chr1	228614838	228615177	kidney_GR_peak_402	40	.	2.46134	7.96331	4.00304	181
chr1	228621070	228621587	kidney_GR_peak_403	80	.	3.36313	12.8204	8.07119	407
chr1	228622357	228622659	kidney_GR_peak_404	83	.	2.71718	13.0828	8.3037	132
chr1	228626208	228626465	kidney_GR_peak_405	20	.	2.1496	5.38774	2.00576	65
chr1	228628446	228628822	kidney_GR_peak_406	24	.	2.26869	5.95905	2.4495	54
chr1	228633902	228634261	kidney_GR_peak_407	31	.	2.47491	6.93016	3.17002	70
chr1	228634712	228635188	kidney_GR_peak_408	37	.	2.50138	7.61818	3.7358	213
chr1	228638174	228638402	kidney_GR_peak_409	62	.	2.47058	10.624	6.20768	134
chr1	228639317	228639610	kidney_GR_peak_410	38	.	2.48031	7.78963	3.85381	68
chr1	228640449	228640786	kidney_GR_peak_411	19	.	1.82738	5.32728	1.95066	90
chr1	228645057	228645470	kidney_GR_peak_412	35	.	2.15209	7.37331	3.53041	284
chr1	229561445	229561702	kidney_GR_peak_413	27	.	3.88888	6.43406	2.78702	168
chr1	230978753	230979197	kidney_GR_peak_414	83	.	6.41028	13.149	8.33921	254
chr1	231337601	231337874	kidney_GR_peak_415	30	.	3.47106	6.78847	3.08197	102
chr1	233327094	233327637	kidney_GR_peak_416	55	.	4.57424	9.84808	5.5529	370
chr1	234523429	234523637	kidney_GR_peak_417	37	.	4.57877	7.68144	3.76812	119
chr1	234611171	234611527	kidney_GR_peak_418	41	.	3.81817	8.10806	4.11342	99
chr1	234721870	234722125	kidney_GR_peak_419	66	.	5.76122	11.1651	6.67675	139
chr1	234723967	234724190	kidney_GR_peak_420	31	.	3.74256	6.90921	3.15027	82
chr1	234724421	234724847	kidney_GR_peak_421	119	.	7.15546	17.2352	11.9175	276
chr1	234817071	234817468	kidney_GR_peak_422	18	.	2.73912	5.14803	1.8518	172
chr1	234955206	234955681	kidney_GR_peak_423	67	.	5.79978	11.2352	6.71849	254
chr1	234997118	234997937	kidney_GR_peak_424	37	.	4.57877	7.68144	3.76812	274
chr1	235083509	235083989	kidney_GR_peak_425	67	.	5.79978	11.2352	6.71849	157
chr1	235504586	235505021	kidney_GR_peak_426	72	.	4.85246	11.8007	7.20518	181
chr1	235866881	235867326	kidney_GR_peak_427	40	.	4.40739	7.96676	4.00304	275
chr1	236149499	236149710	kidney_GR_peak_428	49	.	5.03383	9.12948	4.96165	75
chr1	236523675	236524135	kidney_GR_peak_429	31	.	4.27352	6.85785	3.11104	124
chr1	241640530	241640760	kidney_GR_peak_430	29	.	4.1455	6.63398	2.95097	78
chr1	243255334	243255765	kidney_GR_peak_431	49	.	4.36632	9.0827	4.92353	130
chr1	243944279	243944684	kidney_GR_peak_432	37	.	4.57877	7.68144	3.76812	130
chr1	244048179	244048574	kidney_GR_peak_433	86	.	4.07461	13.539	8.68637	226
chr1	244065366	244065832	kidney_GR_peak_434	51	.	4.78416	9.31996	5.11878	61
chr1	244652757	244653284	kidney_GR_peak_435	35	.	3.42552	7.36753	3.52474	163
chr1	244835157	244835652	kidney_GR_peak_436	55	.	5.03532	9.80816	5.5268	390
chr1	244970291	244970976	kidney_GR_peak_437	50	.	4.57914	9.22696	5.03971	194
chr1	246566237	246566575	kidney_GR_peak_438	14	.	2.68084	4.51098	1.40721	148
chr1	246785764	246785978	kidney_GR_peak_439	44	.	4.53236	8.51028	4.4569	80
chr1	247171727	247171964	kidney_GR_peak_440	25	.	3.35939	6.08032	2.51616	115
chr10	372829	373037	kidney_GR_peak_441	34	.	4.07719	7.32753	3.49958	149
chr10	379961	380511	kidney_GR_peak_442	44	.	4.88403	8.53249	4.4569	175
chr10	649729	650229	kidney_GR_peak_443	83	.	5.75604	13.0868	8.3037	84
chr10	856587	856800	kidney_GR_peak_444	51	.	5.18928	9.40939	5.18393	89
chr10	1048292	1048500	kidney_GR_peak_445	26	.	3.91581	6.22666	2.61921	90
chr10	1049077	1049383	kidney_GR_peak_446	71	.	3.94474	11.6887	7.10909	161
chr10	2079722	2080190	kidney_GR_peak_447	60	.	5.18517	10.4453	6.04765	120
chr10	3107490	3107991	kidney_GR_peak_448	66	.	4.04346	11.1685	6.67803	155
chr10	3172903	3173354	kidney_GR_peak_449	78	.	4.86592	12.5133	7.80173	339
chr10	3785232	3785552	kidney_GR_peak_450	49	.	3.48065	9.15439	4.98149	159
chr10	3809881	3810679	kidney_GR_peak_451	40	.	4.40739	7.96676	4.00304	392
chr10	3852200	3852685	kidney_GR_peak_452	59	.	5.49453	10.3107	5.93909	159
chr10	3886807	3887028	kidney_GR_peak_453	68	.	4.31913	11.3853	6.84125	115
chr10	3887866	3888370	kidney_GR_peak_454	26	.	3.77697	6.22451	2.61921	41
chr10	5071621	5071883	kidney_GR_peak_455	59	.	5.49453	10.3107	5.93909	144
chr10	5072081	5072345	kidney_GR_peak_456	19	.	3.66302	5.30048	1.92587	84
chr10	5195902	5196110	kidney_GR_peak_457	37	.	4.57877	7.68144	3.76812	39
chr10	5507922	5508290	kidney_GR_peak_458	33	.	4.14814	7.18756	3.37517	61
chr10	5630000	5630208	kidney_GR_peak_459	22	.	3.62962	5.70783	2.24222	57
chr10	5632322	5632530	kidney_GR_peak_460	44	.	4.88403	8.53249	4.4569	38
chr10	5813099	5814001	kidney_GR_peak_461	93	.	6.36041	14.3142	9.3472	573
chr10	5889842	5890346	kidney_GR_peak_462	35	.	3.42552	7.36753	3.52474	186
chr10	7696551	7696906	kidney_GR_peak_463	45	.	4.75491	8.61912	4.52904	245
chr10	11898465	11898760	kidney_GR_peak_464	26	.	3.53464	6.22898	2.61921	93
chr10	12042944	12043152	kidney_GR_peak_465	77	.	4.58247	12.4265	7.73193	90
chr10	12129302	12129639	kidney_GR_peak_466	21	.	3.12396	5.5513	2.13784	196
chr10	13718124	13718332	kidney_GR_peak_467	53	.	4.59949	9.58569	5.33424	96
chr10	14954185	14954415	kidney_GR_peak_468	51	.	4.78416	9.31996	5.11878	176
chr10	14959375	14959639	kidney_GR_peak_469	87	.	4.76594	13.597	8.73379	73
chr10	15168339	15168622	kidney_GR_peak_470	67	.	5.79978	11.2352	6.71849	92
chr10	16436571	16436870	kidney_GR_peak_471	63	.	5.03705	10.8439	6.39713	122
chr10	21724976	21725226	kidney_GR_peak_472	42	.	4.73772	8.27129	4.25508	112
chr10	23068278	23068531	kidney_GR_peak_473	22	.	3.62962	5.70783	2.24222	154
chr10	24415568	24415835	kidney_GR_peak_474	22	.	3.62962	5.70783	2.24222	131
chr10	24721639	24721847	kidney_GR_peak_475	25	.	3.96827	6.06351	2.50144	128
chr10	25016256	25016470	kidney_GR_peak_476	31	.	3.74256	6.90921	3.15027	79
chr10	25016697	25016905	kidney_GR_peak_477	41	.	3.81817	8.10806	4.11342	116
chr10	26697513	26697836	kidney_GR_peak_478	19	.	3.66302	5.30048	1.92587	288
chr10	27504441	27504669	kidney_GR_peak_479	19	.	3.28535	5.27531	1.92587	37
chr10	28302731	28303274	kidney_GR_peak_480	15	.	2.55248	4.78714	1.59262	518
chr10	28678283	28678491	kidney_GR_peak_481	26	.	3.77697	6.22451	2.61921	138
chr10	29758391	29758799	kidney_GR_peak_482	29	.	3.83736	6.59279	2.92444	42
chr10	29811660	29811910	kidney_GR_peak_483	44	.	4.88403	8.53249	4.4569	148
chr10	29946970	29947324	kidney_GR_peak_484	52	.	4.16528	9.50313	5.26307	284
chr10	29957730	29958286	kidney_GR_peak_485	100	.	7.02079	15.143	10.0646	288
chr10	31032103	31032317	kidney_GR_peak_486	34	.	3.46534	7.23899	3.4245	104
chr10	31928271	31928479	kidney_GR_peak_487	37	.	4.57877	7.68144	3.76812	36
chr10	32346162	32346378	kidney_GR_peak_488	47	.	4.55686	8.86846	4.73304	154
chr10	33335716	33336439	kidney_GR_peak_489	37	.	3.95048	7.6123	3.73041	294
chr10	34697136	34697465	kidney_GR_peak_490	25	.	3.96827	6.06351	2.50144	199
chr10	35585024	35585237	kidney_GR_peak_491	44	.	4.88403	8.53249	4.4569	153
chr10	36748790	36749127	kidney_GR_peak_492	17	.	3.37036	5.01063	1.74711	52
chr10	37679524	37679842	kidney_GR_peak_493	42	.	4.55309	8.24264	4.234	136
chr10	38010548	38011145	kidney_GR_peak_494	107	.	6.74072	15.9438	10.7743	195
chr10	38402841	38403057	kidney_GR_peak_495	31	.	3.74256	6.90921	3.15027	89
chr10	43362376	43362584	kidney_GR_peak_496	46	.	4.38046	8.81172	4.68509	99
chr10	43420597	43421096	kidney_GR_peak_497	67	.	5.79978	11.2352	6.71849	118
chr10	43455447	43455727	kidney_GR_peak_498	14	.	2.68084	4.51098	1.40721	141
chr10	44910880	44911318	kidney_GR_peak_499	37	.	4.37818	7.61682	3.73464	343
chr10	44932928	44933148	kidney_GR_peak_500	35	.	4.24027	7.36054	3.52255	12
chr10	44964151	44964540	kidney_GR_peak_501	65	.	4.51238	10.9678	6.5008	190
chr10	45672480	45673111	kidney_GR_peak_502	49	.	4.36632	9.0827	4.92353	362
chr10	46023294	46023620	kidney_GR_peak_503	30	.	3.27658	6.75708	3.06018	126
chr10	46786524	46786755	kidney_GR_peak_504	40	.	4.60273	8.02775	4.0559	98
chr10	47919424	47919731	kidney_GR_peak_505	13	.	2.77685	4.40478	1.34917	174
chr10	48306576	48306867	kidney_GR_peak_506	45	.	3.72339	8.64168	4.54551	143
chr10	53030166	53030374	kidney_GR_peak_507	44	.	4.88403	8.53249	4.4569	69
chr10	59036473	59036752	kidney_GR_peak_508	26	.	3.53464	6.22898	2.61921	225
chr10	60130165	60130373	kidney_GR_peak_509	25	.	3.96827	6.06351	2.50144	111
chr10	60778323	60778634	kidney_GR_peak_510	35	.	3.64462	7.43843	3.57667	127
chr10	62049220	62049428	kidney_GR_peak_511	22	.	3.62962	5.70783	2.24222	156
chr10	62816436	62816686	kidney_GR_peak_512	83	.	6.15342	13.0799	8.3037	129
chr10	63712277	63712743	kidney_GR_peak_513	40	.	4.40739	7.96676	4.00304	146
chr10	68261173	68261537	kidney_GR_peak_514	25	.	3.96827	6.06351	2.50144	204
chr10	68600467	68600720	kidney_GR_peak_515	13	.	2.91088	4.33829	1.31382	60
chr10	69408582	69408973	kidney_GR_peak_516	40	.	4.40739	7.96676	4.00304	128
chr10	69481166	69481374	kidney_GR_peak_517	43	.	4.65182	8.4276	4.39163	72
chr10	69685936	69686176	kidney_GR_peak_518	26	.	3.77697	6.22451	2.61921	95
chr10	71319665	71319929	kidney_GR_peak_519	31	.	4.27352	6.85785	3.11104	109
chr10	71526909	71527117	kidney_GR_peak_520	30	.	4.24511	6.80834	3.09968	125
chr10	71527308	71527516	kidney_GR_peak_521	30	.	4.21976	6.76409	3.06645	115
chr10	71638411	71639011	kidney_GR_peak_522	34	.	3.94242	7.32709	3.49958	328
chr10	71836192	71836600	kidney_GR_peak_523	38	.	4.47521	7.79533	3.85381	213
chr10	72215843	72216262	kidney_GR_peak_524	110	.	6.89044	16.2451	11.0381	283
chr10	72248502	72249268	kidney_GR_peak_525	62	.	4.78216	10.6324	6.20768	114
chr10	72254783	72255544	kidney_GR_peak_526	68	.	4.31913	11.3853	6.84125	270
chr10	72334852	72335315	kidney_GR_peak_527	50	.	4.57914	9.22696	5.03971	338
chr10	73785318	73785549	kidney_GR_peak_528	75	.	5.87372	12.1458	7.50808	90
chr10	74150876	74151377	kidney_GR_peak_529	74	.	4.46807	12.1086	7.4789	372
chr10	74826211	74826905	kidney_GR_peak_530	79	.	3.43771	12.7191	7.98859	176
chr10	75401622	75402227	kidney_GR_peak_531	18	.	2.73912	5.14803	1.8518	465
chr10	75402512	75402720	kidney_GR_peak_532	14	.	2.60869	4.64124	1.47035	44
chr10	76092218	76092447	kidney_GR_peak_533	62	.	5.30034	10.6694	6.23735	129
chr10	76298014	76298448	kidney_GR_peak_534	75	.	6.10503	12.1817	7.52717	341
chr10	77898790	77899059	kidney_GR_peak_535	29	.	4.1455	6.63398	2.95097	153
chr10	78973010	78973301	kidney_GR_peak_536	37	.	4.28056	7.72361	3.79294	143
chr10	79071085	79071307	kidney_GR_peak_537	49	.	4.36632	9.0827	4.92353	18
chr10	79079625	79079833	kidney_GR_peak_538	37	.	4.54833	7.62782	3.74455	190
chr10	79083974	79084216	kidney_GR_peak_539	37	.	3.95048	7.6123	3.73041	202
chr10	79084581	79084789	kidney_GR_peak_540	38	.	4.47521	7.79533	3.85381	69
chr10	79084994	79085204	kidney_GR_peak_541	50	.	4.92545	9.26272	5.07346	58
chr10	79102401	79102609	kidney_GR_peak_542	37	.	4.57877	7.68144	3.76812	189
chr10	79147041	79147308	kidney_GR_peak_543	31	.	3.74256	6.90921	3.15027	154
chr10	79157768	79157976	kidney_GR_peak_544	18	.	2.73912	5.14803	1.8518	102
chr10	79445222	79446046	kidney_GR_peak_545	51	.	5.18928	9.40939	5.18393	151
chr10	79852068	79852276	kidney_GR_peak_546	16	.	3.27337	4.83454	1.629	95
chr10	80196531	80196739	kidney_GR_peak_547	90	.	5.99587	13.9861	9.07285	107
chr10	80491798	80492036	kidney_GR_peak_548	55	.	4.57424	9.84808	5.5529	89
chr10	81874669	81875000	kidney_GR_peak_549	67	.	5.44443	11.3146	6.78622	158
chr10	86163701	86164037	kidney_GR_peak_550	40	.	3.91929	8.08101	4.09901	55
chr10	86711218	86711595	kidney_GR_peak_551	27	.	3.88888	6.43406	2.78702	193
chr10	86971255	86971806	kidney_GR_peak_552	25	.	3.12765	6.16536	2.58783	8
chr10	87092883	87093303	kidney_GR_peak_553	51	.	5.18928	9.40939	5.18393	314
chr10	87342674	87343035	kidney_GR_peak_554	38	.	3.69599	7.81161	3.86886	126
chr10	87863098	87863335	kidney_GR_peak_555	38	.	4.47521	7.79533	3.85381	115
chr10	88385493	88386283	kidney_GR_peak_556	27	.	3.88888	6.43406	2.78702	617
chr10	89351714	89352058	kidney_GR_peak_557	65	.	5.28775	11.004	6.5284	192
chr10	89352235	89352470	kidney_GR_peak_558	67	.	5.79978	11.2352	6.71849	78
chr10	89476699	89477362	kidney_GR_peak_559	75	.	6.10503	12.1817	7.52717	122
chr10	91632802	91633288	kidney_GR_peak_560	47	.	4.55686	8.86846	4.73304	207
chr10	92123349	92123571	kidney_GR_peak_561	31	.	4.27352	6.85785	3.11104	33
chr10	92291006	92291276	kidney_GR_peak_562	43	.	4.19831	8.42327	4.38824	76
chr10	93445532	93445756	kidney_GR_peak_563	59	.	5.49453	10.3107	5.93909	145
chr10	93458840	93459222	kidney_GR_peak_564	14	.	2.68084	4.51098	1.40721	202
chr10	93465841	93466298	kidney_GR_peak_565	67	.	5.44443	11.3146	6.78622	194
chr10	95517633	95517877	kidney_GR_peak_566	33	.	4.14814	7.18756	3.37517	128
chr10	96832329	96833013	kidney_GR_peak_567	55	.	4.57424	9.84808	5.5529	486
chr10	97275370	97275600	kidney_GR_peak_568	44	.	4.88403	8.53249	4.4569	112
chr10	97292418	97292729	kidney_GR_peak_569	37	.	3.95048	7.6123	3.73041	190
chr10	97498232	97499014	kidney_GR_peak_570	66	.	4.04346	11.1685	6.67803	363
chr10	97572513	97572823	kidney_GR_peak_571	31	.	4.27352	6.85785	3.11104	67
chr10	97687195	97687438	kidney_GR_peak_572	52	.	4.29256	9.51513	5.273	115
chr10	98446495	98446703	kidney_GR_peak_573	19	.	3.66302	5.30048	1.92587	169
chr10	99620434	99621133	kidney_GR_peak_574	107	.	4.64087	15.8557	10.7009	372
chr10	100286369	100286672	kidney_GR_peak_575	31	.	4.27352	6.85785	3.11104	238
chr10	100433916	100434226	kidney_GR_peak_576	27	.	3.88888	6.43406	2.78702	81
chr10	100997701	100998194	kidney_GR_peak_577	67	.	5.44443	11.3146	6.78622	363
chr10	101817870	101818327	kidney_GR_peak_578	37	.	3.95048	7.6123	3.73041	329
chr10	101818581	101818841	kidney_GR_peak_579	34	.	3.46534	7.23899	3.4245	60
chr10	102132668	102133166	kidney_GR_peak_580	71	.	4.68594	11.7246	7.135	152
chr10	102421164	102421372	kidney_GR_peak_581	47	.	4.91843	8.91964	4.78151	100
chr10	102514961	102515241	kidney_GR_peak_582	37	.	3.95048	7.6123	3.73041	144
chr10	102642161	102642675	kidney_GR_peak_583	49	.	4.36632	9.0827	4.92353	154
chr10	102643434	102643745	kidney_GR_peak_584	25	.	3.94189	6.01811	2.50144	108
chr10	102666189	102666570	kidney_GR_peak_585	37	.	3.95048	7.6123	3.73041	125
chr10	102714141	102714853	kidney_GR_peak_586	26	.	3.53464	6.22898	2.61921	196
chr10	102775491	102775754	kidney_GR_peak_587	26	.	3.53464	6.22898	2.61921	85
chr10	102776176	102776410	kidney_GR_peak_588	46	.	4.66665	8.77026	4.65879	78
chr10	102776848	102777101	kidney_GR_peak_589	33	.	4.14814	7.18756	3.37517	181
chr10	103241420	103241964	kidney_GR_peak_590	43	.	4.1584	8.33714	4.30903	377
chr10	104121704	104122074	kidney_GR_peak_591	55	.	4.57424	9.84808	5.5529	229
chr10	110225914	110226313	kidney_GR_peak_592	35	.	3.64462	7.43843	3.57667	195
chr10	110226508	110227123	kidney_GR_peak_593	46	.	4.66665	8.77026	4.65879	352
chr10	110366593	110366801	kidney_GR_peak_594	23	.	3.8494	5.85826	2.36456	125
chr10	112949630	112950139	kidney_GR_peak_595	64	.	5.62604	10.9178	6.4621	348
chr10	114174332	114174816	kidney_GR_peak_596	34	.	3.46534	7.23899	3.4245	140
chr10	114181967	114182292	kidney_GR_peak_597	37	.	4.57877	7.68144	3.76812	143
chr10	114684545	114684937	kidney_GR_peak_598	60	.	5.18517	10.4453	6.04765	333
chr10	116627479	116627810	kidney_GR_peak_599	17	.	3.37036	5.01063	1.74711	13
chr10	116720608	116721019	kidney_GR_peak_600	29	.	4.1455	6.63398	2.95097	146
chr10	116742936	116743172	kidney_GR_peak_601	64	.	5.62604	10.9178	6.4621	156
chr10	117375373	117375804	kidney_GR_peak_602	33	.	4.14814	7.18756	3.37517	289
chr10	117542398	117542684	kidney_GR_peak_603	43	.	4.1584	8.33714	4.30903	149
chr10	117719458	117719701	kidney_GR_peak_604	37	.	3.95048	7.6123	3.73041	159
chr10	117804628	117804843	kidney_GR_peak_605	71	.	4.68594	11.7246	7.135	47
chr10	117804985	117805205	kidney_GR_peak_606	40	.	4.31703	8.08651	4.09901	52
chr10	118046566	118046925	kidney_GR_peak_607	35	.	3.42552	7.36753	3.52474	294
chr10	118754980	118755253	kidney_GR_peak_608	94	.	5.64298	14.4	9.42179	169
chr10	119596712	119597228	kidney_GR_peak_609	44	.	3.52173	8.57001	4.48871	399
chr10	119725675	119726167	kidney_GR_peak_610	21	.	3.32672	5.57282	2.14099	360
chr10	120580935	120581143	kidney_GR_peak_611	44	.	4.50987	8.46641	4.42457	168
chr10	121510354	121510614	kidney_GR_peak_612	52	.	4.16528	9.50313	5.26307	126
chr10	122019384	122019711	kidney_GR_peak_613	132	.	7.19504	18.7236	13.2421	134
chr10	122121065	122121327	kidney_GR_peak_614	40	.	4.40739	7.96676	4.00304	111
chr10	122141404	122141612	kidney_GR_peak_615	25	.	3.96827	6.06351	2.50144	131
chr10	122348628	122348914	kidney_GR_peak_616	33	.	4.31506	7.21291	3.39949	158
chr10	124418693	124419014	kidney_GR_peak_617	52	.	5.03462	9.46728	5.23409	139
chr10	124736285	124737373	kidney_GR_peak_618	58	.	5.03596	10.1515	5.81709	511
chr10	125083332	125083621	kidney_GR_peak_619	30	.	4.21976	6.76409	3.06645	196
chr10	126042027	126042270	kidney_GR_peak_620	60	.	5.18517	10.4453	6.04765	127
chr10	130136397	130136605	kidney_GR_peak_621	25	.	3.96827	6.06351	2.50144	7
chr10	130301460	130301668	kidney_GR_peak_622	44	.	4.53236	8.51028	4.4569	124
chr10	132205165	132205458	kidney_GR_peak_623	23	.	3.72982	5.891	2.39021	162
chr10	132308220	132308468	kidney_GR_peak_624	40	.	4.40739	7.96676	4.00304	64
chr10	132537468	132537801	kidney_GR_peak_625	100	.	5.59899	15.072	10.0154	169
chr10	132821477	132821685	kidney_GR_peak_626	25	.	3.96827	6.06351	2.50144	21
chr10	133373453	133373738	kidney_GR_peak_627	27	.	3.88888	6.43406	2.78702	86
chr10	133664571	133665050	kidney_GR_peak_628	29	.	1.7248	6.62208	2.94775	251
chr10	133667514	133668180	kidney_GR_peak_629	107	.	1.77915	15.9251	10.7638	129
chr10	133671020	133671578	kidney_GR_peak_630	84	.	2.17576	13.2165	8.40213	169
chr10	133674351	133674836	kidney_GR_peak_631	23	.	1.58777	5.88509	2.38459	271
chr10	133677698	133678157	kidney_GR_peak_632	53	.	1.9204	9.64682	5.38433	55
chr10	133740735	133741135	kidney_GR_peak_633	72	.	2.11815	11.7948	7.20139	259
chr10	133747254	133747730	kidney_GR_peak_634	46	.	1.84447	8.77698	4.66541	336
chr10	133750627	133751076	kidney_GR_peak_635	75	.	2.06265	12.1458	7.50808	253
chr10	133753643	133754290	kidney_GR_peak_636	107	.	1.79599	15.8668	10.7102	112
chr10	133757157	133757518	kidney_GR_peak_637	38	.	1.82208	7.83367	3.89025	202
chr10	133760434	133761021	kidney_GR_peak_638	22	.	1.59605	5.69097	2.24222	393
chr10	133786607	133786853	kidney_GR_peak_639	35	.	3.64462	7.43843	3.57667	70
chr11	355525	355990	kidney_GR_peak_640	97	.	6.81047	14.7505	9.73523	336
chr11	535652	535883	kidney_GR_peak_641	31	.	3.89227	6.96029	3.18708	159
chr11	560476	560991	kidney_GR_peak_642	25	.	2.66062	6.04387	2.50144	469
chr11	568352	568619	kidney_GR_peak_643	44	.	4.53236	8.51028	4.4569	207
chr11	576202	576421	kidney_GR_peak_644	78	.	5.49497	12.537	7.82113	119
chr11	707470	708153	kidney_GR_peak_645	105	.	6.02968	15.697	10.5629	236
chr11	910910	911133	kidney_GR_peak_646	53	.	4.92591	9.59681	5.33657	153
chr11	911522	911801	kidney_GR_peak_647	44	.	4.88403	8.53249	4.4569	105
chr11	952141	952580	kidney_GR_peak_648	30	.	3.47106	6.78847	3.08197	308
chr11	1763019	1763227	kidney_GR_peak_649	41	.	4.68278	8.17249	4.16865	143
chr11	2257292	2257687	kidney_GR_peak_650	44	.	4.88403	8.53249	4.4569	91
chr11	2463300	2463706	kidney_GR_peak_651	26	.	3.93763	6.26568	2.64872	83
chr11	2902047	2902330	kidney_GR_peak_652	79	.	5.23991	12.7122	7.98239	114
chr11	3159533	3159789	kidney_GR_peak_653	30	.	4.06052	6.75124	3.05796	123
chr11	3422521	3423141	kidney_GR_peak_654	147	.	5.04311	20.4106	14.7525	306
chr11	3808389	3808684	kidney_GR_peak_655	22	.	3.62962	5.70783	2.24222	129
chr11	3855172	3855557	kidney_GR_peak_656	25	.	3.12765	6.16536	2.58783	304
chr11	4607998	4608488	kidney_GR_peak_657	46	.	3.99172	8.79655	4.67458	181
chr11	6234703	6235294	kidney_GR_peak_658	69	.	3.61085	11.5393	6.97767	99
chr11	6683402	6683714	kidney_GR_peak_659	13	.	2.91088	4.33829	1.31382	164
chr11	8234099	8234318	kidney_GR_peak_660	35	.	4.24027	7.36054	3.52255	96
chr11	9460729	9461035	kidney_GR_peak_661	36	.	2.94569	7.55679	3.6862	183
chr11	9613413	9613723	kidney_GR_peak_662	52	.	5.03462	9.46728	5.23409	187
chr11	9758457	9759062	kidney_GR_peak_663	53	.	4.92591	9.59681	5.33657	238
chr11	10293617	10293884	kidney_GR_peak_664	43	.	4.1584	8.33714	4.30903	118
chr11	10934031	10934239	kidney_GR_peak_665	29	.	3.97525	6.59429	2.92444	78
chr11	11553467	11553675	kidney_GR_peak_666	23	.	3.71024	5.85534	2.36456	189
chr11	11622103	11622495	kidney_GR_peak_667	64	.	5.41403	10.8887	6.43938	258
chr11	12044159	12044656	kidney_GR_peak_668	43	.	4.1584	8.33714	4.30903	320
chr11	12828130	12828421	kidney_GR_peak_669	60	.	5.03653	10.4969	6.09066	151
chr11	12853781	12854093	kidney_GR_peak_670	297	.	12.8206	37.1114	29.7756	178
chr11	14381128	14381495	kidney_GR_peak_671	35	.	3.42552	7.36753	3.52474	86
chr11	16788496	16788704	kidney_GR_peak_672	25	.	3.96827	6.06351	2.50144	145
chr11	16986667	16986921	kidney_GR_peak_673	33	.	4.14814	7.18756	3.37517	169
chr11	17013119	17013345	kidney_GR_peak_674	37	.	4.28056	7.72361	3.79294	89
chr11	17528364	17528572	kidney_GR_peak_675	37	.	4.40204	7.66085	3.76812	135
chr11	18395933	18396265	kidney_GR_peak_676	46	.	3.99172	8.79655	4.67458	106
chr11	18526701	18527167	kidney_GR_peak_677	59	.	5.49453	10.3107	5.93909	130
chr11	22625711	22625937	kidney_GR_peak_678	45	.	4.75491	8.61912	4.52904	47
chr11	27088547	27088787	kidney_GR_peak_679	67	.	5.79978	11.2352	6.71849	110
chr11	27162250	27162649	kidney_GR_peak_680	44	.	4.35018	8.44921	4.40778	126
chr11	27468088	27468649	kidney_GR_peak_681	83	.	6.41028	13.149	8.33921	446
chr11	30423684	30424233	kidney_GR_peak_682	37	.	4.57877	7.68144	3.76812	357
chr11	31509727	31509987	kidney_GR_peak_683	104	.	6.54674	15.5485	10.4302	59
chr11	33039333	33039558	kidney_GR_peak_684	34	.	3.94242	7.32709	3.49958	103
chr11	33257515	33257794	kidney_GR_peak_685	40	.	4.31703	8.08651	4.09901	112
chr11	33695463	33695715	kidney_GR_peak_686	48	.	4.7703	8.96881	4.82396	82
chr11	33700901	33701328	kidney_GR_peak_687	14	.	2.40298	4.48773	1.40721	166
chr11	34205117	34205325	kidney_GR_peak_688	46	.	4.8082	8.71748	4.61801	135
chr11	34223404	34223612	kidney_GR_peak_689	19	.	3.61694	5.22227	1.91284	35
chr11	34307805	34308058	kidney_GR_peak_690	28	.	4.09744	6.54936	2.8935	78
chr11	34438984	34439347	kidney_GR_peak_691	51	.	3.87233	9.30405	5.10959	236
chr11	34916227	34916513	kidney_GR_peak_692	59	.	4.81851	10.3795	5.99454	149
chr11	36222883	36223265	kidney_GR_peak_693	40	.	4.40739	7.96676	4.00304	346
chr11	44095551	44095869	kidney_GR_peak_694	13	.	2.77685	4.40478	1.34917	302
chr11	44565022	44565663	kidney_GR_peak_695	31	.	3.01656	6.84334	3.11104	289
chr11	45847869	45848077	kidney_GR_peak_696	31	.	4.27352	6.85785	3.11104	8
chr11	45858434	45858673	kidney_GR_peak_697	67	.	5.59402	11.2317	6.71849	113
chr11	45918045	45918408	kidney_GR_peak_698	25	.	3.12765	6.16536	2.58783	32
chr11	47176970	47177332	kidney_GR_peak_699	21	.	3.43436	5.56824	2.14099	325
chr11	47214612	47214893	kidney_GR_peak_700	40	.	4.16144	8.05851	4.07981	173
chr11	47409097	47409347	kidney_GR_peak_701	31	.	4.27352	6.85785	3.11104	83
chr11	47642295	47642873	kidney_GR_peak_702	22	.	2.86956	5.67419	2.22923	319
chr11	47990626	47990857	kidney_GR_peak_703	25	.	3.96827	6.06351	2.50144	25
chr11	48109633	48109877	kidney_GR_peak_704	40	.	4.40739	7.96676	4.00304	141
chr11	57324885	57325528	kidney_GR_peak_705	91	.	6.2222	14.0387	9.11105	328
chr11	57499685	57499974	kidney_GR_peak_706	72	.	5.53955	11.8763	7.26772	100
chr11	57741483	57741908	kidney_GR_peak_707	26	.	3.77697	6.22451	2.61921	114
chr11	57778382	57778597	kidney_GR_peak_708	44	.	4.88403	8.53249	4.4569	128
chr11	58028752	58029197	kidney_GR_peak_709	37	.	4.54833	7.62782	3.74455	37
chr11	58578168	58578577	kidney_GR_peak_710	26	.	2.90054	6.30398	2.68253	353
chr11	58730601	58730910	kidney_GR_peak_711	22	.	3.62962	5.70783	2.24222	153
chr11	58927237	58927489	kidney_GR_peak_712	29	.	4.1455	6.63398	2.95097	168
chr11	58927847	58928055	kidney_GR_peak_713	25	.	3.29751	6.1591	2.58526	128
chr11	59615775	59616308	kidney_GR_peak_714	53	.	2.70078	9.57889	5.33003	183
chr11	59669122	59669497	kidney_GR_peak_715	46	.	3.99701	8.8094	4.68509	262
chr11	59755393	59755747	kidney_GR_peak_716	74	.	5.25655	12.0233	7.40571	192
chr11	60905943	60906151	kidney_GR_peak_717	37	.	4.57877	7.68144	3.76812	29
chr11	60996531	60996750	kidney_GR_peak_718	44	.	4.88403	8.53249	4.4569	79
chr11	61161290	61161608	kidney_GR_peak_719	27	.	3.48836	6.36359	2.73706	136
chr11	61529885	61530324	kidney_GR_peak_720	59	.	5.49453	10.3107	5.93909	95
chr11	61551950	61552186	kidney_GR_peak_721	38	.	4.47521	7.79533	3.85381	157
chr11	61700152	61700495	kidney_GR_peak_722	34	.	3.94242	7.32709	3.49958	91
chr11	61971583	61971837	kidney_GR_peak_723	113	.	6.23761	16.5953	11.3492	149
chr11	62508651	62508859	kidney_GR_peak_724	31	.	4.27352	6.85785	3.11104	69
chr11	62553337	62553553	kidney_GR_peak_725	62	.	5.30034	10.6694	6.23735	115
chr11	62612285	62612699	kidney_GR_peak_726	23	.	3.8494	5.85826	2.36456	46
chr11	62727378	62727925	kidney_GR_peak_727	125	.	6.44912	17.9525	12.5622	440
chr11	62753947	62754192	kidney_GR_peak_728	147	.	5.5462	20.3618	14.7099	137
chr11	62831798	62832054	kidney_GR_peak_729	80	.	4.72546	12.8177	8.06857	130
chr11	62881279	62881634	kidney_GR_peak_730	35	.	4.44161	7.43892	3.57667	270
chr11	62889973	62890364	kidney_GR_peak_731	19	.	3.66302	5.30048	1.92587	107
chr11	63769107	63769355	kidney_GR_peak_732	25	.	3.96571	6.0591	2.50144	56
chr11	63938569	63938862	kidney_GR_peak_733	50	.	3.65216	9.19775	5.01536	162
chr11	64164949	64165569	kidney_GR_peak_734	31	.	4.27352	6.85785	3.11104	549
chr11	64185837	64186147	kidney_GR_peak_735	35	.	2.52492	7.44939	3.58605	97
chr11	64241049	64241623	kidney_GR_peak_736	90	.	4.18454	13.9375	9.04037	143
chr11	64285432	64285944	kidney_GR_peak_737	43	.	4.1584	8.33714	4.30903	154
chr11	64305233	64305458	kidney_GR_peak_738	77	.	4.85949	12.497	7.7869	89
chr11	64317713	64317963	kidney_GR_peak_739	79	.	5.23991	12.7122	7.98239	104
chr11	64778631	64779099	kidney_GR_peak_740	44	.	3.23879	8.57913	4.49635	60
chr11	64878468	64878768	kidney_GR_peak_741	46	.	4.10592	8.78862	4.67251	183
chr11	64917233	64917531	kidney_GR_peak_742	72	.	5.92215	11.8455	7.24497	117
chr11	65040954	65041293	kidney_GR_peak_743	29	.	3.97525	6.59429	2.92444	61
chr11	65418466	65419058	kidney_GR_peak_744	75	.	5.198	12.2549	7.57142	514
chr11	65419871	65420379	kidney_GR_peak_745	72	.	5.33865	11.8346	7.23774	379
chr11	65421446	65421670	kidney_GR_peak_746	56	.	4.61814	9.94459	5.63768	157
chr11	65471946	65472194	kidney_GR_peak_747	44	.	4.88403	8.53249	4.4569	135
chr11	65487445	65487757	kidney_GR_peak_748	21	.	3.12396	5.5513	2.13784	285
chr11	65497414	65498039	kidney_GR_peak_749	29	.	3.97525	6.59429	2.92444	87
chr11	65507558	65508327	kidney_GR_peak_750	21	.	3.32672	5.57282	2.14099	415
chr11	65577429	65577640	kidney_GR_peak_751	30	.	4.24511	6.80834	3.09968	183
chr11	65615249	65615941	kidney_GR_peak_752	83	.	5.40592	13.0918	8.3037	341
chr11	65663082	65663302	kidney_GR_peak_753	21	.	3.35865	5.6383	2.19727	77
chr11	66607546	66607754	kidney_GR_peak_754	27	.	3.88888	6.43406	2.78702	29
chr11	66616275	66616991	kidney_GR_peak_755	58	.	4.33883	10.2271	5.88333	333
chr11	66638365	66638588	kidney_GR_peak_756	62	.	4.1702	10.6764	6.24059	165
chr11	66843430	66843736	kidney_GR_peak_757	19	.	3.66302	5.30048	1.92587	120
chr11	66958485	66958790	kidney_GR_peak_758	103	.	4.82607	15.4661	10.3563	116
chr11	67317364	67317666	kidney_GR_peak_759	29	.	3.83736	6.59279	2.92444	247
chr11	67317889	67318097	kidney_GR_peak_760	40	.	4.31703	8.08651	4.09901	157
chr11	67374589	67374797	kidney_GR_peak_761	62	.	5.30034	10.6694	6.23735	100
chr11	67483034	67483294	kidney_GR_peak_762	85	.	5.72393	13.4102	8.56649	136
chr11	67505838	67506316	kidney_GR_peak_763	40	.	4.31703	8.08651	4.09901	123
chr11	67508319	67508649	kidney_GR_peak_764	60	.	3.71269	10.3953	6.00775	162
chr11	67558700	67558939	kidney_GR_peak_765	17	.	3.1188	4.94209	1.71324	119
chr11	67630360	67630763	kidney_GR_peak_766	27	.	3.20773	6.36838	2.7413	19
chr11	67805373	67805970	kidney_GR_peak_767	71	.	3.14018	11.7145	7.13127	408
chr11	67955744	67956034	kidney_GR_peak_768	17	.	3.1188	4.94209	1.71324	1
chr11	68030681	68031148	kidney_GR_peak_769	68	.	4.99008	11.435	6.88123	101
chr11	68121405	68121779	kidney_GR_peak_770	41	.	3.81817	8.10806	4.11342	157
chr11	69122848	69123314	kidney_GR_peak_771	75	.	5.87372	12.1458	7.50808	198
chr11	69639236	69639497	kidney_GR_peak_772	46	.	4.66665	8.77026	4.65879	119
chr11	70203033	70203264	kidney_GR_peak_773	37	.	3.95048	7.6123	3.73041	131
chr11	70842822	70843124	kidney_GR_peak_774	13	.	3.1802	4.46664	1.399	36
chr11	71253352	71253576	kidney_GR_peak_775	25	.	3.29751	6.1591	2.58526	72
chr11	71786889	71787377	kidney_GR_peak_776	121	.	4.46605	17.4491	12.1122	325
chr11	72080551	72080764	kidney_GR_peak_777	37	.	3.51323	7.59597	3.72318	178
chr11	72112187	72112710	kidney_GR_peak_778	165	.	7.55695	22.436	16.5546	387
chr11	72793807	72794015	kidney_GR_peak_779	46	.	3.99701	8.8094	4.68509	118
chr11	72822169	72822413	kidney_GR_peak_780	31	.	3.74256	6.90921	3.15027	174
chr11	73257586	73257831	kidney_GR_peak_781	88	.	5.21939	13.7547	8.87376	127
chr11	73307627	73308518	kidney_GR_peak_782	30	.	3.47106	6.78847	3.08197	748
chr11	73760855	73761670	kidney_GR_peak_783	68	.	5.27637	11.3414	6.80559	153
chr11	73779613	73779866	kidney_GR_peak_784	72	.	5.03837	11.8924	7.28069	119
chr11	73876709	73877272	kidney_GR_peak_785	59	.	5.49453	10.3107	5.93909	135
chr11	74170941	74171457	kidney_GR_peak_786	40	.	4.16144	8.05851	4.07981	106
chr11	75562415	75562767	kidney_GR_peak_787	44	.	4.88403	8.53249	4.4569	275
chr11	75761021	75761252	kidney_GR_peak_788	83	.	6.41028	13.149	8.33921	136
chr11	75814553	75814778	kidney_GR_peak_789	43	.	3.54268	8.39115	4.3613	153
chr11	76235059	76235295	kidney_GR_peak_790	31	.	4.14953	6.91381	3.15443	183
chr11	76444504	76445392	kidney_GR_peak_791	35	.	4.24027	7.36054	3.52255	325
chr11	76445649	76445883	kidney_GR_peak_792	51	.	5.18928	9.40939	5.18393	111
chr11	77066405	77067020	kidney_GR_peak_793	67	.	5.44443	11.3146	6.78622	453
chr11	77994798	77995066	kidney_GR_peak_794	17	.	2.9504	4.96613	1.73009	79
chr11	78079666	78079984	kidney_GR_peak_795	27	.	3.88888	6.43406	2.78702	147
chr11	83156672	83156880	kidney_GR_peak_796	23	.	2.37208	5.80873	2.33414	136
chr11	86068951	86069627	kidney_GR_peak_797	74	.	5.25655	12.0233	7.40571	550
chr11	86955268	86956040	kidney_GR_peak_798	75	.	6.10503	12.1817	7.52717	174
chr11	93197734	93198053	kidney_GR_peak_799	27	.	3.88888	6.43406	2.78702	285
chr11	93741682	93741995	kidney_GR_peak_800	45	.	4.75491	8.61912	4.52904	205
chr11	94237847	94238171	kidney_GR_peak_801	36	.	2.3514	7.48056	3.61523	70
chr11	94543715	94544096	kidney_GR_peak_802	43	.	4.1584	8.33714	4.30903	200
chr11	95231155	95231582	kidney_GR_peak_803	50	.	3.23076	9.19037	5.0106	266
chr11	95789259	95790052	kidney_GR_peak_804	91	.	6.43312	14.033	9.11105	404
chr11	96156294	96156834	kidney_GR_peak_805	44	.	4.88403	8.53249	4.4569	107
chr11	96243144	96243515	kidney_GR_peak_806	40	.	4.40739	7.96676	4.00304	298
chr11	96339106	96339373	kidney_GR_peak_807	23	.	3.8494	5.85826	2.36456	140
chr11	96389776	96390153	kidney_GR_peak_808	29	.	3.62763	6.66454	2.97798	39
chr11	102452952	102453187	kidney_GR_peak_809	23	.	3.8494	5.85826	2.36456	84
chr11	106022155	106022728	kidney_GR_peak_810	35	.	3.26086	7.36133	3.52255	265
chr11	108121550	108121787	kidney_GR_peak_811	32	.	3.68216	7.02904	3.24071	133
chr11	108222825	108223324	kidney_GR_peak_812	40	.	4.0307	8.05887	4.07981	84
chr11	111766466	111766782	kidney_GR_peak_813	45	.	4.75491	8.61912	4.52904	115
chr11	111879087	111879460	kidney_GR_peak_814	97	.	5.82176	14.8133	9.78848	173
chr11	111911933	111912154	kidney_GR_peak_815	41	.	3.81817	8.10806	4.11342	67
chr11	111926976	111927415	kidney_GR_peak_816	36	.	3.02984	7.46647	3.60141	184
chr11	111976723	111976996	kidney_GR_peak_817	31	.	4.27352	6.85785	3.11104	186
chr11	113773614	113773869	kidney_GR_peak_818	59	.	5.49453	10.3107	5.93909	72
chr11	114159283	114160092	kidney_GR_peak_819	71	.	5.26601	11.6814	7.10401	682
chr11	114162708	114163525	kidney_GR_peak_820	168	.	6.94213	22.815	16.8776	403
chr11	114164054	114164770	kidney_GR_peak_821	67	.	5.79978	11.2352	6.71849	354
chr11	114171193	114171983	kidney_GR_peak_822	56	.	4.02126	9.98247	5.66971	303
chr11	114176055	114176352	kidney_GR_peak_823	59	.	5.49453	10.3107	5.93909	172
chr11	114179269	114179885	kidney_GR_peak_824	14	.	2.60869	4.64124	1.47035	134
chr11	114180253	114180586	kidney_GR_peak_825	25	.	3.96827	6.06351	2.50144	141
chr11	117144223	117144431	kidney_GR_peak_826	17	.	3.37036	5.01063	1.74711	183
chr11	117511891	117512239	kidney_GR_peak_827	53	.	4.92591	9.59681	5.33657	106
chr11	117814602	117815129	kidney_GR_peak_828	31	.	3.74256	6.90921	3.15027	320
chr11	117817687	117818024	kidney_GR_peak_829	37	.	3.98839	7.69326	3.77333	84
chr11	118436182	118436468	kidney_GR_peak_830	75	.	5.5162	12.205	7.53564	177
chr11	118533779	118534190	kidney_GR_peak_831	25	.	3.96827	6.06351	2.50144	39
chr11	118611036	118611246	kidney_GR_peak_832	19	.	3.66302	5.30048	1.92587	6
chr11	118620789	118620997	kidney_GR_peak_833	31	.	4.27352	6.85785	3.11104	155
chr11	118634667	118634901	kidney_GR_peak_834	31	.	4.27352	6.85785	3.11104	66
chr11	118870171	118870729	kidney_GR_peak_835	44	.	4.88403	8.53249	4.4569	106
chr11	118917644	118917909	kidney_GR_peak_836	51	.	4.83237	9.4145	5.18887	129
chr11	118919659	118919876	kidney_GR_peak_837	85	.	5.72393	13.4102	8.56649	142
chr11	118924607	118924894	kidney_GR_peak_838	29	.	3.83736	6.59279	2.92444	189
chr11	118928239	118928517	kidney_GR_peak_839	31	.	3.41436	6.88218	3.13372	187
chr11	119018450	119018680	kidney_GR_peak_840	77	.	5.83037	12.4537	7.75217	137
chr11	119057190	119057530	kidney_GR_peak_841	51	.	3.87233	9.30405	5.10959	187
chr11	119102123	119102342	kidney_GR_peak_842	13	.	3.1111	4.34447	1.31382	14
chr11	119121218	119121650	kidney_GR_peak_843	40	.	3.57446	7.99596	4.02603	236
chr11	119367459	119369335	kidney_GR_peak_844	126	.	6.86871	18.0167	12.6191	644
chr11	119381442	119381837	kidney_GR_peak_845	75	.	5.5162	12.205	7.53564	116
chr11	119420031	119420611	kidney_GR_peak_846	72	.	5.74636	11.9021	7.28948	461
chr11	120185335	120185564	kidney_GR_peak_847	71	.	4.68594	11.7246	7.135	167
chr11	121655666	121656086	kidney_GR_peak_848	13	.	2.91088	4.33829	1.31382	403
chr11	122363553	122363807	kidney_GR_peak_849	83	.	6.41028	13.149	8.33921	119
chr11	123062291	123062527	kidney_GR_peak_850	93	.	4.89267	14.2977	9.33718	82
chr11	123062752	123063090	kidney_GR_peak_851	21	.	3.32672	5.57282	2.14099	30
chr11	124029639	124029847	kidney_GR_peak_852	40	.	4.40739	7.96676	4.00304	150
chr11	124739914	124740161	kidney_GR_peak_853	19	.	3.66302	5.30048	1.92587	197
chr11	124746861	124747274	kidney_GR_peak_854	22	.	3.62962	5.70783	2.24222	159
chr11	126063013	126063297	kidney_GR_peak_855	59	.	4.6353	10.3036	5.93909	110
chr11	126269061	126269338	kidney_GR_peak_856	17	.	2.9504	4.96613	1.73009	10
chr11	128210368	128210622	kidney_GR_peak_857	75	.	5.87372	12.1458	7.50808	69
chr11	128522464	128522735	kidney_GR_peak_858	60	.	5.18517	10.4453	6.04765	100
chr11	130002674	130003127	kidney_GR_peak_859	167	.	5.99998	22.6698	16.7591	363
chr11	130069077	130069360	kidney_GR_peak_860	40	.	4.31703	8.08651	4.09901	191
chr11	130216692	130216975	kidney_GR_peak_861	41	.	4.50529	8.15251	4.14995	151
chr11	133956966	133957254	kidney_GR_peak_862	21	.	3.32672	5.57282	2.14099	109
chr11	134224087	134224513	kidney_GR_peak_863	18	.	2.73912	5.14803	1.8518	308
chr11	134224696	134224904	kidney_GR_peak_864	26	.	3.77697	6.22451	2.61921	162
chr11	134332039	134332342	kidney_GR_peak_865	22	.	3.62962	5.70783	2.24222	53
chr11	134375685	134376014	kidney_GR_peak_866	22	.	3.62962	5.70783	2.24222	267
chr12	145529	146032	kidney_GR_peak_867	44	.	4.85155	8.47475	4.43207	327
chr12	212825	214164	kidney_GR_peak_868	108	.	6.99252	15.9935	10.8177	263
chr12	401393	401812	kidney_GR_peak_869	40	.	4.40739	7.96676	4.00304	155
chr12	2812681	2812920	kidney_GR_peak_870	105	.	6.02968	15.697	10.5629	112
chr12	2890693	2891283	kidney_GR_peak_871	68	.	4.99008	11.435	6.88123	182
chr12	3077038	3077271	kidney_GR_peak_872	21	.	3.12396	5.5513	2.13784	118
chr12	3119614	3120723	kidney_GR_peak_873	67	.	5.79978	11.2352	6.71849	124
chr12	3300078	3300286	kidney_GR_peak_874	37	.	4.42617	7.70528	3.78476	94
chr12	3873150	3873390	kidney_GR_peak_875	59	.	5.49453	10.3107	5.93909	118
chr12	6335209	6335453	kidney_GR_peak_876	53	.	4.59949	9.58569	5.33424	106
chr12	6336204	6336771	kidney_GR_peak_877	80	.	4.61701	12.846	8.0918	312
chr12	6370967	6371484	kidney_GR_peak_878	66	.	5.76122	11.1651	6.67675	428
chr12	6375739	6376850	kidney_GR_peak_879	130	.	7.30214	18.4758	13.0153	401
chr12	6533629	6534287	kidney_GR_peak_880	30	.	3.47106	6.78847	3.08197	625
chr12	6753311	6753519	kidney_GR_peak_881	50	.	3.85483	9.25662	5.06758	88
chr12	6852127	6852644	kidney_GR_peak_882	90	.	3.83401	13.9711	9.06513	73
chr12	6946271	6946752	kidney_GR_peak_883	60	.	5.18517	10.4453	6.04765	274
chr12	7018646	7019063	kidney_GR_peak_884	66	.	4.04346	11.1685	6.67803	134
chr12	7130086	7130296	kidney_GR_peak_885	97	.	4.69564	14.7193	9.71156	134
chr12	7188430	7188814	kidney_GR_peak_886	16	.	3.2054	4.9121	1.69592	248
chr12	8243065	8243724	kidney_GR_peak_887	176	.	5.05392	23.6645	17.6465	331
chr12	10212228	10212475	kidney_GR_peak_888	46	.	3.99172	8.79655	4.67458	160
chr12	10212629	10212837	kidney_GR_peak_889	26	.	2.99999	6.21894	2.61921	111
chr12	10722297	10722789	kidney_GR_peak_890	26	.	3.53464	6.22898	2.61921	351
chr12	11171173	11171598	kidney_GR_peak_891	27	.	3.88888	6.43406	2.78702	276
chr12	12916341	12916549	kidney_GR_peak_892	20	.	3.63611	5.48515	2.08781	28
chr12	12927374	12927689	kidney_GR_peak_893	27	.	3.88888	6.43406	2.78702	142
chr12	13196140	13196552	kidney_GR_peak_894	59	.	5.49453	10.3107	5.93909	88
chr12	13982271	13982479	kidney_GR_peak_895	25	.	3.96827	6.06351	2.50144	16
chr12	14365124	14365400	kidney_GR_peak_896	20	.	3.63611	5.48515	2.08781	94
chr12	14365696	14365905	kidney_GR_peak_897	63	.	5.03705	10.8439	6.39713	117
chr12	14770447	14770691	kidney_GR_peak_898	40	.	4.40739	7.96676	4.00304	100
chr12	15188121	15188434	kidney_GR_peak_899	172	.	9.17933	23.2562	17.2698	153
chr12	15221049	15221641	kidney_GR_peak_900	21	.	3.12396	5.5513	2.13784	317
chr12	15629156	15629509	kidney_GR_peak_901	67	.	5.79978	11.2352	6.71849	94
chr12	21437724	21437932	kidney_GR_peak_902	31	.	4.27352	6.85785	3.11104	38
chr12	25958636	25958941	kidney_GR_peak_903	51	.	5.18928	9.40939	5.18393	115
chr12	26114078	26114448	kidney_GR_peak_904	13	.	2.43646	4.31746	1.31382	170
chr12	26832515	26833093	kidney_GR_peak_905	51	.	4.78416	9.31996	5.11878	99
chr12	26937875	26938283	kidney_GR_peak_906	30	.	3.27658	6.75708	3.06018	300
chr12	31659124	31659346	kidney_GR_peak_907	40	.	4.31703	8.08651	4.09901	165
chr12	32896981	32897228	kidney_GR_peak_908	53	.	4.92591	9.59681	5.33657	163
chr12	37456197	37456405	kidney_GR_peak_909	37	.	4.57877	7.68144	3.76812	129
chr12	39443463	39443700	kidney_GR_peak_910	40	.	3.91929	8.08101	4.09901	106
chr12	42144480	42144829	kidney_GR_peak_911	44	.	4.88403	8.53249	4.4569	186
chr12	46373543	46373757	kidney_GR_peak_912	31	.	3.74256	6.90921	3.15027	99
chr12	47758946	47759374	kidney_GR_peak_913	69	.	5.56536	11.5516	6.98347	113
chr12	47763652	47763948	kidney_GR_peak_914	107	.	6.74072	15.9438	10.7743	157
chr12	47812822	47813050	kidney_GR_peak_915	35	.	4.41571	7.39285	3.5472	113
chr12	47905175	47905390	kidney_GR_peak_916	72	.	5.53955	11.8763	7.26772	38
chr12	49265140	49265614	kidney_GR_peak_917	21	.	2.97871	5.59317	2.15681	316
chr12	49323045	49323263	kidney_GR_peak_918	40	.	3.39129	7.95768	4.00304	133
chr12	49347551	49347980	kidney_GR_peak_919	26	.	3.53464	6.22898	2.61921	392
chr12	49556626	49556980	kidney_GR_peak_920	37	.	4.57877	7.68144	3.76812	185
chr12	49741293	49741793	kidney_GR_peak_921	25	.	3.12765	6.16536	2.58783	207
chr12	49828284	49828742	kidney_GR_peak_922	18	.	3.35769	5.20171	1.89581	291
chr12	49967378	49967834	kidney_GR_peak_923	26	.	3.66331	6.25148	2.63624	67
chr12	50110371	50110698	kidney_GR_peak_924	53	.	4.92591	9.59681	5.33657	139
chr12	50110997	50111212	kidney_GR_peak_925	30	.	3.47106	6.78847	3.08197	50
chr12	50111704	50112219	kidney_GR_peak_926	45	.	3.70657	8.59653	4.51276	276
chr12	50924584	50925277	kidney_GR_peak_927	52	.	4.16528	9.50313	5.26307	158
chr12	51026294	51026609	kidney_GR_peak_928	14	.	2.68084	4.51098	1.40721	6
chr12	51172917	51173172	kidney_GR_peak_929	63	.	5.03705	10.8439	6.39713	115
chr12	51238911	51239119	kidney_GR_peak_930	63	.	5.03705	10.8439	6.39713	103
chr12	51855900	51856627	kidney_GR_peak_931	67	.	5.59402	11.2317	6.71849	275
chr12	51864083	51864412	kidney_GR_peak_932	61	.	4.25291	10.6061	6.19282	168
chr12	51951134	51951389	kidney_GR_peak_933	25	.	3.96827	6.06351	2.50144	169
chr12	52032892	52033162	kidney_GR_peak_934	17	.	3.1188	4.94209	1.71324	65
chr12	52036725	52037027	kidney_GR_peak_935	33	.	4.14814	7.18756	3.37517	109
chr12	52069738	52070199	kidney_GR_peak_936	43	.	4.1584	8.33714	4.30903	48
chr12	52087525	52087733	kidney_GR_peak_937	19	.	3.66302	5.30048	1.92587	98
chr12	53321374	53321612	kidney_GR_peak_938	88	.	5.6946	13.7372	8.85802	75
chr12	53371065	53371275	kidney_GR_peak_939	49	.	4.03199	9.17303	4.99625	100
chr12	53371424	53371632	kidney_GR_peak_940	40	.	3.57446	7.99596	4.02603	165
chr12	53379397	53380030	kidney_GR_peak_941	152	.	4.40924	20.9465	15.2469	490
chr12	54017998	54018233	kidney_GR_peak_942	14	.	2.40298	4.48773	1.40721	91
chr12	54279909	54280118	kidney_GR_peak_943	77	.	4.1043	12.4993	7.78895	92
chr12	54280306	54280705	kidney_GR_peak_944	66	.	3.93533	11.1108	6.6248	61
chr12	54359223	54359678	kidney_GR_peak_945	29	.	3.72339	6.61857	2.94475	156
chr12	55973734	55974180	kidney_GR_peak_946	41	.	3.04071	8.08843	4.10004	155
chr12	56079026	56079285	kidney_GR_peak_947	49	.	4.03199	9.17303	4.99625	160
chr12	56104223	56104628	kidney_GR_peak_948	30	.	3.47106	6.78847	3.08197	177
chr12	56224025	56224488	kidney_GR_peak_949	37	.	3.95048	7.6123	3.73041	341
chr12	56316109	56316400	kidney_GR_peak_950	72	.	5.92215	11.8455	7.24497	180
chr12	56360225	56360551	kidney_GR_peak_951	35	.	3.64462	7.43843	3.57667	96
chr12	56634891	56635355	kidney_GR_peak_952	26	.	3.91581	6.22666	2.61921	182
chr12	56636619	56637196	kidney_GR_peak_953	30	.	3.47106	6.78847	3.08197	121
chr12	57111772	57112047	kidney_GR_peak_954	27	.	3.48836	6.36359	2.73706	231
chr12	57368597	57368999	kidney_GR_peak_955	31	.	4.27352	6.85785	3.11104	205
chr12	57522610	57522958	kidney_GR_peak_956	26	.	3.53464	6.22898	2.61921	156
chr12	57772237	57773002	kidney_GR_peak_957	35	.	3.82916	7.35085	3.51929	82
chr12	57893633	57894063	kidney_GR_peak_958	31	.	4.27352	6.85785	3.11104	391
chr12	59596413	59596621	kidney_GR_peak_959	42	.	4.73772	8.27129	4.25508	69
chr12	62259998	62260243	kidney_GR_peak_960	44	.	3.95953	8.4454	4.40773	162
chr12	62602473	62602999	kidney_GR_peak_961	46	.	3.99172	8.79655	4.67458	140
chr12	62603137	62603353	kidney_GR_peak_962	23	.	3.59752	5.88367	2.38318	26
chr12	63779821	63780033	kidney_GR_peak_963	14	.	2.60869	4.64124	1.47035	26
chr12	63843792	63844452	kidney_GR_peak_964	26	.	3.53464	6.22898	2.61921	19
chr12	64221784	64222021	kidney_GR_peak_965	23	.	3.8494	5.85826	2.36456	98
chr12	64222332	64222622	kidney_GR_peak_966	51	.	4.78416	9.31996	5.11878	104
chr12	64404258	64404736	kidney_GR_peak_967	27	.	3.88888	6.43406	2.78702	57
chr12	64759301	64759661	kidney_GR_peak_968	27	.	3.48836	6.36359	2.73706	68
chr12	64780477	64780758	kidney_GR_peak_969	40	.	4.31703	8.08651	4.09901	103
chr12	66302077	66302520	kidney_GR_peak_970	29	.	3.97525	6.59429	2.92444	427
chr12	68365057	68365329	kidney_GR_peak_971	93	.	5.95288	14.3002	9.33718	151
chr12	68610522	68610907	kidney_GR_peak_972	22	.	3.62962	5.70783	2.24222	289
chr12	68808238	68808906	kidney_GR_peak_973	34	.	4.07719	7.32753	3.49958	263
chr12	69182502	69182710	kidney_GR_peak_974	43	.	4.82258	8.42313	4.38824	56
chr12	69738901	69739278	kidney_GR_peak_975	32	.	3.68216	7.02904	3.24071	142
chr12	71663428	71663640	kidney_GR_peak_976	31	.	4.02877	6.96122	3.18708	195
chr12	71754899	71755226	kidney_GR_peak_977	34	.	4.07719	7.32753	3.49958	126
chr12	75978091	75978336	kidney_GR_peak_978	62	.	4.78216	10.6324	6.20768	137
chr12	76763898	76764490	kidney_GR_peak_979	60	.	5.03653	10.4969	6.09066	143
chr12	79690520	79690975	kidney_GR_peak_980	51	.	5.18928	9.40939	5.18393	269
chr12	84363093	84363343	kidney_GR_peak_981	80	.	5.98754	12.7602	8.02643	159
chr12	88141814	88142064	kidney_GR_peak_982	46	.	4.23223	8.78761	4.67251	165
chr12	89353464	89354263	kidney_GR_peak_983	22	.	3.29456	5.72092	2.25283	50
chr12	89389928	89390177	kidney_GR_peak_984	59	.	5.49453	10.3107	5.93909	124
chr12	92574625	92574833	kidney_GR_peak_985	37	.	4.57877	7.68144	3.76812	40
chr12	92929316	92929626	kidney_GR_peak_986	37	.	3.95048	7.6123	3.73041	166
chr12	93127474	93127771	kidney_GR_peak_987	37	.	4.57877	7.68144	3.76812	114
chr12	93377954	93378266	kidney_GR_peak_988	25	.	3.12765	6.16536	2.58783	132
chr12	93569964	93570218	kidney_GR_peak_989	26	.	3.77697	6.22451	2.61921	58
chr12	93777216	93777436	kidney_GR_peak_990	22	.	3.62962	5.70783	2.24222	87
chr12	93784465	93784673	kidney_GR_peak_991	31	.	4.27352	6.85785	3.11104	48
chr12	93785141	93785477	kidney_GR_peak_992	31	.	4.27352	6.85785	3.11104	236
chr12	94459717	94460193	kidney_GR_peak_993	31	.	3.74256	6.90921	3.15027	103
chr12	95073398	95073659	kidney_GR_peak_994	51	.	5.18928	9.40939	5.18393	101
chr12	95217758	95218194	kidney_GR_peak_995	44	.	3.78037	8.53446	4.45821	127
chr12	95634821	95635365	kidney_GR_peak_996	37	.	4.57877	7.68144	3.76812	350
chr12	95947989	95948206	kidney_GR_peak_997	44	.	4.88403	8.53249	4.4569	39
chr12	98491107	98491421	kidney_GR_peak_998	26	.	3.91581	6.22666	2.61921	154
chr12	100266805	100267043	kidney_GR_peak_999	60	.	3.71269	10.3953	6.00775	67
chr12	102824782	102825087	kidney_GR_peak_1000	13	.	3.1111	4.34447	1.31382	298
chr12	103929499	103930400	kidney_GR_peak_1001	152	.	6.59502	20.9745	15.2664	725
chr12	103965852	103966063	kidney_GR_peak_1002	44	.	4.88403	8.53249	4.4569	138
chr12	104064046	104064346	kidney_GR_peak_1003	27	.	3.88888	6.43406	2.78702	152
chr12	104958250	104958669	kidney_GR_peak_1004	69	.	5.56536	11.5516	6.98347	193
chr12	105281440	105281653	kidney_GR_peak_1005	67	.	5.79978	11.2352	6.71849	64
chr12	105318169	105318387	kidney_GR_peak_1006	67	.	5.79978	11.2352	6.71849	143
chr12	106302768	106302976	kidney_GR_peak_1007	24	.	3.50437	5.93419	2.42626	80
chr12	106774122	106774512	kidney_GR_peak_1008	75	.	5.198	12.2549	7.57142	235
chr12	106987011	106987290	kidney_GR_peak_1009	25	.	3.29751	6.1591	2.58526	134
chr12	108731767	108732274	kidney_GR_peak_1010	97	.	5.04072	14.7176	9.71156	170
chr12	109111077	109111349	kidney_GR_peak_1011	109	.	7.32604	16.1678	10.968	157
chr12	109115682	109116306	kidney_GR_peak_1012	17	.	2.9504	4.96613	1.73009	280
chr12	109573414	109573782	kidney_GR_peak_1013	14	.	2.68084	4.51098	1.40721	177
chr12	109713395	109713823	kidney_GR_peak_1014	17	.	3.37036	5.01063	1.74711	324
chr12	109951286	109951794	kidney_GR_peak_1015	29	.	3.97525	6.59429	2.92444	486
chr12	109999161	109999560	kidney_GR_peak_1016	59	.	5.31432	10.3385	5.96024	125
chr12	110124306	110124610	kidney_GR_peak_1017	48	.	4.7703	8.96881	4.82396	156
chr12	110247497	110247907	kidney_GR_peak_1018	88	.	6.04315	13.6773	8.8042	182
chr12	111397463	111397737	kidney_GR_peak_1019	31	.	4.27352	6.85785	3.11104	82
chr12	111405471	111405759	kidney_GR_peak_1020	91	.	5.2066	14.0863	9.14985	125
chr12	112012694	112013082	kidney_GR_peak_1021	59	.	5.31432	10.3385	5.96024	195
chr12	113204597	113204988	kidney_GR_peak_1022	38	.	4.47521	7.79533	3.85381	271
chr12	113221020	113221543	kidney_GR_peak_1023	74	.	4.46807	12.1086	7.4789	246
chr12	113221792	113222192	kidney_GR_peak_1024	53	.	4.92591	9.59681	5.33657	204
chr12	113245824	113246477	kidney_GR_peak_1025	29	.	3.83736	6.59279	2.92444	366
chr12	113247521	113247857	kidney_GR_peak_1026	37	.	4.57877	7.68144	3.76812	199
chr12	116427150	116427389	kidney_GR_peak_1027	37	.	4.57877	7.68144	3.76812	70
chr12	118126355	118126629	kidney_GR_peak_1028	27	.	3.88888	6.43406	2.78702	115
chr12	118135821	118136078	kidney_GR_peak_1029	18	.	3.55329	5.11379	1.8269	84
chr12	118372801	118373165	kidney_GR_peak_1030	22	.	2.86956	5.67419	2.22923	172
chr12	119681170	119681684	kidney_GR_peak_1031	42	.	4.73772	8.27129	4.25508	133
chr12	119682172	119682633	kidney_GR_peak_1032	53	.	4.92591	9.59681	5.33657	182
chr12	119684073	119684325	kidney_GR_peak_1033	51	.	5.18928	9.40939	5.18393	188
chr12	119684979	119685187	kidney_GR_peak_1034	40	.	4.40739	7.96676	4.00304	77
chr12	119710323	119710888	kidney_GR_peak_1035	49	.	5.03383	9.12948	4.96165	381
chr12	119716429	119716708	kidney_GR_peak_1036	106	.	7.10658	15.7565	10.6114	179
chr12	119965244	119965498	kidney_GR_peak_1037	69	.	5.56536	11.5516	6.98347	180
chr12	119988844	119989127	kidney_GR_peak_1038	141	.	7.43488	19.7155	14.1287	121
chr12	120224735	120225203	kidney_GR_peak_1039	27	.	3.982	6.34482	2.72123	288
chr12	120291890	120292105	kidney_GR_peak_1040	44	.	4.88403	8.53249	4.4569	59
chr12	120317502	120317715	kidney_GR_peak_1041	18	.	2.73912	5.14803	1.8518	153
chr12	120538487	120538954	kidney_GR_peak_1042	44	.	4.88403	8.53249	4.4569	153
chr12	120581339	120581555	kidney_GR_peak_1043	22	.	3.62962	5.70783	2.24222	19
chr12	120686306	120686996	kidney_GR_peak_1044	69	.	3.48547	11.5262	6.96643	606
chr12	120961874	120962239	kidney_GR_peak_1045	51	.	5.18928	9.40939	5.18393	117
chr12	120973044	120973355	kidney_GR_peak_1046	46	.	3.99172	8.79655	4.67458	124
chr12	121296556	121297050	kidney_GR_peak_1047	17	.	3.1188	4.94209	1.71324	290
chr12	121686854	121687062	kidney_GR_peak_1048	26	.	3.53464	6.22898	2.61921	86
chr12	121797020	121797402	kidney_GR_peak_1049	69	.	5.37858	11.5506	6.98347	187
chr12	121859031	121859378	kidney_GR_peak_1050	43	.	4.19831	8.42327	4.38824	226
chr12	121898292	121898581	kidney_GR_peak_1051	31	.	4.27352	6.85785	3.11104	173
chr12	122226136	122226380	kidney_GR_peak_1052	97	.	4.69564	14.7193	9.71156	152
chr12	122526724	122527282	kidney_GR_peak_1053	128	.	7.93654	18.2695	12.8417	162
chr12	122834648	122834933	kidney_GR_peak_1054	27	.	3.88888	6.43406	2.78702	105
chr12	122862689	122862898	kidney_GR_peak_1055	42	.	4.71009	8.22165	4.21428	82
chr12	122888581	122888824	kidney_GR_peak_1056	55	.	5.03532	9.80816	5.5268	122
chr12	123164491	123164909	kidney_GR_peak_1057	37	.	4.57877	7.68144	3.76812	361
chr12	123250930	123251228	kidney_GR_peak_1058	29	.	4.1455	6.63398	2.95097	200
chr12	123436384	123436741	kidney_GR_peak_1059	49	.	5.03383	9.12948	4.96165	236
chr12	123972675	123973005	kidney_GR_peak_1060	37	.	4.28056	7.72361	3.79294	202
chr12	124745876	124746411	kidney_GR_peak_1061	26	.	3.53464	6.22898	2.61921	289
chr12	124852416	124852681	kidney_GR_peak_1062	31	.	4.27352	6.85785	3.11104	127
chr12	131896213	131896690	kidney_GR_peak_1063	31	.	3.89227	6.96029	3.18708	341
chr12	131949599	131949945	kidney_GR_peak_1064	37	.	4.12123	7.69328	3.77333	234
chr12	132083963	132084455	kidney_GR_peak_1065	67	.	5.79978	11.2352	6.71849	91
chr12	132148965	132149181	kidney_GR_peak_1066	74	.	4.46807	12.1086	7.4789	83
chr12	133080284	133080764	kidney_GR_peak_1067	40	.	3.39129	7.95768	4.00304	381
chr13	17432436	17432661	kidney_GR_peak_1068	59	.	3.55223	10.3481	5.96688	144
chr13	17678767	17678984	kidney_GR_peak_1069	149	.	3.29943	20.5853	14.9086	125
chr13	20505568	20505780	kidney_GR_peak_1070	44	.	4.88087	8.52688	4.4569	89
chr13	20521320	20521575	kidney_GR_peak_1071	46	.	4.66665	8.77026	4.65879	118
chr13	20566740	20567608	kidney_GR_peak_1072	46	.	4.66665	8.77026	4.65879	788
chr13	21377299	21377507	kidney_GR_peak_1073	82	.	4.17678	13.0316	8.2635	71
chr13	22112890	22113828	kidney_GR_peak_1074	152	.	6.59502	20.9745	15.2664	421
chr13	23375464	23375749	kidney_GR_peak_1075	65	.	4.66582	11.0218	6.54312	128
chr13	24160263	24160588	kidney_GR_peak_1076	33	.	4.14814	7.18756	3.37517	42
chr13	24512333	24512551	kidney_GR_peak_1077	34	.	3.94242	7.32709	3.49958	41
chr13	26253843	26254371	kidney_GR_peak_1078	35	.	3.64462	7.43843	3.57667	488
chr13	27171939	27172181	kidney_GR_peak_1079	46	.	4.66665	8.77026	4.65879	83
chr13	27183302	27184161	kidney_GR_peak_1080	33	.	4.14814	7.18756	3.37517	646
chr13	27424736	27425002	kidney_GR_peak_1081	45	.	4.75491	8.61912	4.52904	123
chr13	28718804	28719029	kidney_GR_peak_1082	44	.	4.53236	8.51028	4.4569	165
chr13	29849929	29850291	kidney_GR_peak_1083	21	.	3.32672	5.57282	2.14099	275
chr13	30464776	30465005	kidney_GR_peak_1084	35	.	4.44161	7.43892	3.57667	72
chr13	30674064	30674327	kidney_GR_peak_1085	40	.	4.40739	7.96676	4.00304	234
chr13	31161947	31162368	kidney_GR_peak_1086	207	.	8.92932	27.1684	20.7596	282
chr13	36297486	36297760	kidney_GR_peak_1087	33	.	4.14814	7.18756	3.37517	165
chr13	37059410	37059865	kidney_GR_peak_1088	21	.	3.32672	5.57282	2.14099	250
chr13	40221215	40221454	kidney_GR_peak_1089	55	.	5.03532	9.80816	5.5268	125
chr13	40236152	40236436	kidney_GR_peak_1090	31	.	4.27352	6.85785	3.11104	112
chr13	40771013	40771482	kidney_GR_peak_1091	35	.	4.24027	7.36054	3.52255	330
chr13	41061568	41062036	kidney_GR_peak_1092	45	.	3.70657	8.59653	4.51276	98
chr13	42048920	42049224	kidney_GR_peak_1093	31	.	4.27352	6.85785	3.11104	160
chr13	43023604	43023865	kidney_GR_peak_1094	75	.	5.70369	12.2038	7.53564	115
chr13	44577260	44577805	kidney_GR_peak_1095	26	.	2.99999	6.21894	2.61921	457
chr13	44848957	44849926	kidney_GR_peak_1096	285	.	12.5153	35.8448	28.5891	468
chr13	44850122	44850399	kidney_GR_peak_1097	51	.	5.18928	9.40939	5.18393	136
chr13	44918146	44918509	kidney_GR_peak_1098	67	.	5.44443	11.3146	6.78622	95
chr13	45340773	45341052	kidney_GR_peak_1099	37	.	3.95048	7.6123	3.73041	191
chr13	45341439	45342102	kidney_GR_peak_1100	20	.	2.61193	5.41668	2.0326	59
chr13	45413997	45414540	kidney_GR_peak_1101	99	.	5.87763	14.9411	9.90344	123
chr13	45464948	45465190	kidney_GR_peak_1102	44	.	4.88403	8.53249	4.4569	166
chr13	48037679	48037958	kidney_GR_peak_1103	96	.	6.29495	14.6045	9.60906	131
chr13	48232796	48233004	kidney_GR_peak_1104	26	.	3.91581	6.22666	2.61921	138
chr13	49792725	49792993	kidney_GR_peak_1105	84	.	5.03304	13.2844	8.45818	113
chr13	49936291	49936577	kidney_GR_peak_1106	41	.	3.81817	8.10806	4.11342	199
chr13	49997062	49997456	kidney_GR_peak_1107	34	.	4.07719	7.32753	3.49958	75
chr13	50081899	50082376	kidney_GR_peak_1108	45	.	4.75491	8.61912	4.52904	305
chr13	50124905	50125113	kidney_GR_peak_1109	67	.	5.44443	11.3146	6.78622	164
chr13	51246645	51246950	kidney_GR_peak_1110	72	.	5.53955	11.8763	7.26772	134
chr13	51452919	51453420	kidney_GR_peak_1111	40	.	3.24861	7.96917	4.00395	315
chr13	51583945	51584961	kidney_GR_peak_1112	88	.	5.6946	13.7372	8.85802	644
chr13	51803532	51804325	kidney_GR_peak_1113	65	.	5.28775	11.004	6.5284	101
chr13	52194593	52194809	kidney_GR_peak_1114	44	.	4.88403	8.53249	4.4569	81
chr13	52652431	52652807	kidney_GR_peak_1115	83	.	5.96295	13.1121	8.31525	48
chr13	60164488	60164696	kidney_GR_peak_1116	17	.	3.1188	4.94209	1.71324	41
chr13	60396817	60397067	kidney_GR_peak_1117	38	.	4.47521	7.79533	3.85381	185
chr13	72851245	72851519	kidney_GR_peak_1118	54	.	4.7967	9.67227	5.40416	106
chr13	75458983	75459382	kidney_GR_peak_1119	31	.	4.27352	6.85785	3.11104	318
chr13	75482404	75482679	kidney_GR_peak_1120	22	.	3.62962	5.70783	2.24222	91
chr13	76991538	76992045	kidney_GR_peak_1121	26	.	3.53464	6.22898	2.61921	342
chr13	79376860	79377188	kidney_GR_peak_1122	22	.	3.62962	5.70783	2.24222	171
chr13	83065302	83065543	kidney_GR_peak_1123	44	.	4.88403	8.53249	4.4569	143
chr13	94549453	94549744	kidney_GR_peak_1124	88	.	6.51436	13.7627	8.87826	171
chr13	94601351	94601751	kidney_GR_peak_1125	91	.	6.43312	14.033	9.11105	172
chr13	95258522	95258959	kidney_GR_peak_1126	27	.	3.88888	6.43406	2.78702	384
chr13	95267826	95268064	kidney_GR_peak_1127	83	.	6.41028	13.149	8.33921	105
chr13	95470809	95471126	kidney_GR_peak_1128	37	.	4.57877	7.68144	3.76812	66
chr13	95604178	95604556	kidney_GR_peak_1129	34	.	3.94242	7.32709	3.49958	66
chr13	95676739	95677149	kidney_GR_peak_1130	49	.	4.36632	9.0827	4.92353	277
chr13	97433086	97433856	kidney_GR_peak_1131	45	.	3.13574	8.63308	4.54143	53
chr13	97976142	97976568	kidney_GR_peak_1132	55	.	4.45735	9.89805	5.5968	245
chr13	98172419	98172946	kidney_GR_peak_1133	37	.	4.57877	7.68144	3.76812	200
chr13	98233461	98233675	kidney_GR_peak_1134	26	.	3.53464	6.22898	2.61921	104
chr13	98310951	98311313	kidney_GR_peak_1135	75	.	6.10503	12.1817	7.52717	204
chr13	98484659	98485129	kidney_GR_peak_1136	49	.	5.03383	9.12948	4.96165	35
chr13	99085405	99085733	kidney_GR_peak_1137	17	.	3.37036	5.01063	1.74711	182
chr13	99501529	99502049	kidney_GR_peak_1138	19	.	3.22456	5.36161	1.98076	98
chr13	99605918	99606524	kidney_GR_peak_1139	37	.	3.95048	7.6123	3.73041	473
chr13	99655982	99656201	kidney_GR_peak_1140	37	.	4.57877	7.68144	3.76812	115
chr13	100530834	100531042	kidney_GR_peak_1141	35	.	4.44161	7.43892	3.57667	43
chr13	100674744	100675339	kidney_GR_peak_1142	14	.	2.60869	4.64124	1.47035	222
chr13	101739866	101740207	kidney_GR_peak_1143	25	.	3.96827	6.06351	2.50144	142
chr13	110250368	110250592	kidney_GR_peak_1144	25	.	3.96827	6.06351	2.50144	42
chr13	110303375	110303690	kidney_GR_peak_1145	40	.	4.40739	7.96676	4.00304	164
chr13	110412103	110412311	kidney_GR_peak_1146	35	.	4.44161	7.43892	3.57667	191
chr13	110521045	110521298	kidney_GR_peak_1147	60	.	5.03653	10.4969	6.09066	106
chr13	110527266	110527911	kidney_GR_peak_1148	74	.	6.06444	12.1074	7.4789	201
chr13	110705823	110706103	kidney_GR_peak_1149	16	.	3.27337	4.83454	1.629	225
chr13	110712868	110713128	kidney_GR_peak_1150	21	.	2.5656	5.56832	2.14099	197
chr13	110713265	110713580	kidney_GR_peak_1151	77	.	4.71507	12.4585	7.75559	136
chr13	110715533	110715944	kidney_GR_peak_1152	109	.	4.91257	16.0843	10.9026	120
chr13	110914841	110915419	kidney_GR_peak_1153	91	.	5.2066	14.0863	9.14985	372
chr13	111067620	111067858	kidney_GR_peak_1154	17	.	2.9504	4.96613	1.73009	3
chr13	112014950	112015166	kidney_GR_peak_1155	49	.	4.36632	9.0827	4.92353	109
chr13	112907710	112907918	kidney_GR_peak_1156	55	.	5.26813	9.89906	5.5968	113
chr14	20455242	20455575	kidney_GR_peak_1157	24	.	3.42609	6.00106	2.48631	42
chr14	20461388	20461901	kidney_GR_peak_1158	86	.	5.44144	13.5483	8.69225	339
chr14	20989834	20990237	kidney_GR_peak_1159	21	.	3.32672	5.57282	2.14099	321
chr14	21269337	21269674	kidney_GR_peak_1160	68	.	4.31913	11.3853	6.84125	160
chr14	21456105	21456513	kidney_GR_peak_1161	26	.	3.53464	6.22898	2.61921	284
chr14	21476655	21477046	kidney_GR_peak_1162	109	.	7.32604	16.1678	10.968	196
chr14	22589143	22589764	kidney_GR_peak_1163	58	.	5.03596	10.1515	5.81709	450
chr14	22614232	22614703	kidney_GR_peak_1164	42	.	4.73772	8.27129	4.25508	319
chr14	22929225	22929571	kidney_GR_peak_1165	14	.	2.60869	4.64124	1.47035	141
chr14	22982591	22982864	kidney_GR_peak_1166	51	.	5.18928	9.40939	5.18393	110
chr14	23301713	23302425	kidney_GR_peak_1167	40	.	3.39129	7.95768	4.00304	292
chr14	23320922	23321351	kidney_GR_peak_1168	120	.	6.20153	17.3575	12.0283	279
chr14	24114049	24114347	kidney_GR_peak_1169	18	.	2.73912	5.14803	1.8518	118
chr14	24114766	24115212	kidney_GR_peak_1170	94	.	4.07351	14.389	9.41339	172
chr14	24141529	24141932	kidney_GR_peak_1171	40	.	3.57446	7.99596	4.02603	124
chr14	24146607	24147421	kidney_GR_peak_1172	35	.	3.42552	7.36753	3.52474	374
chr14	24308087	24308325	kidney_GR_peak_1173	53	.	5.11972	9.62552	5.36365	86
chr14	24430397	24430789	kidney_GR_peak_1174	44	.	4.88403	8.53249	4.4569	205
chr14	28966769	28966984	kidney_GR_peak_1175	67	.	5.59402	11.2317	6.71849	61
chr14	31026525	31026774	kidney_GR_peak_1176	17	.	2.82978	5.0414	1.77373	194
chr14	32076843	32077124	kidney_GR_peak_1177	21	.	2.97871	5.59317	2.15681	179
chr14	35046091	35046628	kidney_GR_peak_1178	44	.	4.88403	8.53249	4.4569	178
chr14	35336550	35337022	kidney_GR_peak_1179	60	.	5.18517	10.4453	6.04765	274
chr14	35403958	35404682	kidney_GR_peak_1180	121	.	7.05034	17.4848	12.1402	244
chr14	39174906	39175315	kidney_GR_peak_1181	26	.	2.90054	6.30398	2.68253	212
chr14	45083789	45084045	kidney_GR_peak_1182	44	.	4.88403	8.53249	4.4569	194
chr14	45134669	45134877	kidney_GR_peak_1183	45	.	4.75491	8.61912	4.52904	94
chr14	45253248	45253536	kidney_GR_peak_1184	124	.	7.69879	17.8206	12.4447	123
chr14	49634820	49635097	kidney_GR_peak_1185	17	.	2.9504	4.96613	1.73009	110
chr14	49641996	49642249	kidney_GR_peak_1186	25	.	3.96827	6.06351	2.50144	174
chr14	49852599	49852930	kidney_GR_peak_1187	31	.	4.27352	6.85785	3.11104	126
chr14	49879971	49880192	kidney_GR_peak_1188	37	.	4.57877	7.68144	3.76812	98
chr14	49987377	49987597	kidney_GR_peak_1189	14	.	3.35777	4.57111	1.40721	125
chr14	51240142	51240616	kidney_GR_peak_1190	21	.	3.32672	5.57282	2.14099	92
chr14	52068938	52069360	kidney_GR_peak_1191	51	.	4.78416	9.31996	5.11878	90
chr14	52729898	52730412	kidney_GR_peak_1192	13	.	2.77685	4.40478	1.34917	132
chr14	52791278	52791988	kidney_GR_peak_1193	48	.	4.7703	8.96881	4.82396	411
chr14	52919558	52919774	kidney_GR_peak_1194	17	.	3.37036	5.01063	1.74711	38
chr14	54974834	54975042	kidney_GR_peak_1195	25	.	3.96827	6.06351	2.50144	3
chr14	55051420	55051917	kidney_GR_peak_1196	88	.	5.6946	13.7372	8.85802	152
chr14	55271010	55271218	kidney_GR_peak_1197	42	.	4.73772	8.27129	4.25508	105
chr14	55579902	55580122	kidney_GR_peak_1198	100	.	7.02079	15.143	10.0646	136
chr14	58395698	58395912	kidney_GR_peak_1199	56	.	5.32994	10.0121	5.69237	70
chr14	59188707	59188915	kidney_GR_peak_1200	17	.	3.1188	4.94209	1.71324	3
chr14	59484164	59484373	kidney_GR_peak_1201	30	.	3.47106	6.78847	3.08197	36
chr14	60248627	60249077	kidney_GR_peak_1202	26	.	3.53464	6.22898	2.61921	81
chr14	61537555	61537879	kidney_GR_peak_1203	75	.	5.70369	12.2038	7.53564	126
chr14	61568999	61569332	kidney_GR_peak_1204	26	.	3.77697	6.22451	2.61921	169
chr14	61694855	61695278	kidney_GR_peak_1205	34	.	4.07719	7.32753	3.49958	327
chr14	61762253	61762474	kidney_GR_peak_1206	56	.	5.32994	10.0121	5.69237	139
chr14	63642027	63642410	kidney_GR_peak_1207	51	.	3.87233	9.30405	5.10959	289
chr14	63787699	63787907	kidney_GR_peak_1208	42	.	4.73772	8.27129	4.25508	150
chr14	64113214	64113507	kidney_GR_peak_1209	40	.	4.40739	7.96676	4.00304	153
chr14	64540251	64540576	kidney_GR_peak_1210	66	.	4.83684	11.0892	6.60448	248
chr14	64704048	64704591	kidney_GR_peak_1211	56	.	5.29885	9.9553	5.64718	117
chr14	65102433	65102691	kidney_GR_peak_1212	68	.	4.99008	11.435	6.88123	85
chr14	65412452	65412714	kidney_GR_peak_1213	15	.	2.55248	4.78714	1.59262	6
chr14	66507948	66508543	kidney_GR_peak_1214	65	.	5.28775	11.004	6.5284	245
chr14	67241256	67241697	kidney_GR_peak_1215	68	.	4.84495	11.4448	6.88911	309
chr14	67514002	67514306	kidney_GR_peak_1216	40	.	4.40739	7.96676	4.00304	189
chr14	67599954	67600174	kidney_GR_peak_1217	49	.	5.03383	9.12948	4.96165	91
chr14	68137809	68138033	kidney_GR_peak_1218	44	.	4.88403	8.53249	4.4569	106
chr14	68140135	68140404	kidney_GR_peak_1219	27	.	3.88888	6.43406	2.78702	249
chr14	68704963	68705171	kidney_GR_peak_1220	25	.	3.96827	6.06351	2.50144	57
chr14	68784390	68784828	kidney_GR_peak_1221	30	.	3.47106	6.78847	3.08197	301
chr14	68816331	68816771	kidney_GR_peak_1222	40	.	4.62911	8.07554	4.09547	377
chr14	68979257	68979650	kidney_GR_peak_1223	41	.	3.81817	8.10806	4.11342	32
chr14	72893997	72894235	kidney_GR_peak_1224	51	.	5.15477	9.34753	5.14463	71
chr14	72926330	72926556	kidney_GR_peak_1225	58	.	4.33883	10.2271	5.88333	117
chr14	73760203	73760459	kidney_GR_peak_1226	54	.	4.7967	9.67227	5.40416	198
chr14	73851567	73852031	kidney_GR_peak_1227	17	.	2.9504	4.96613	1.73009	437
chr14	73949936	73950144	kidney_GR_peak_1228	41	.	3.81817	8.10806	4.11342	158
chr14	74084281	74084873	kidney_GR_peak_1229	21	.	2.39145	5.62897	2.19088	339
chr14	74881657	74881865	kidney_GR_peak_1230	93	.	5.95288	14.3002	9.33718	60
chr14	75051211	75051419	kidney_GR_peak_1231	23	.	3.71024	5.85534	2.36456	34
chr14	75427390	75427741	kidney_GR_peak_1232	51	.	4.78416	9.31996	5.11878	165
chr14	76918929	76919468	kidney_GR_peak_1233	35	.	3.42552	7.36753	3.52474	338
chr14	76950136	76950510	kidney_GR_peak_1234	33	.	4.14814	7.18756	3.37517	272
chr14	77008087	77008295	kidney_GR_peak_1235	37	.	4.57877	7.68144	3.76812	50
chr14	77014044	77014304	kidney_GR_peak_1236	43	.	4.06975	8.42398	4.38824	137
chr14	77028191	77029130	kidney_GR_peak_1237	59	.	5.49453	10.3107	5.93909	87
chr14	77033483	77033725	kidney_GR_peak_1238	31	.	3.89227	6.96029	3.18708	178
chr14	77040079	77040908	kidney_GR_peak_1239	100	.	7.02079	15.143	10.0646	433
chr14	77097749	77098251	kidney_GR_peak_1240	26	.	2.90054	6.30398	2.68253	129
chr14	77320497	77321264	kidney_GR_peak_1241	22	.	2.52696	5.72752	2.25883	599
chr14	77457423	77458029	kidney_GR_peak_1242	31	.	3.74256	6.90921	3.15027	515
chr14	77966076	77966289	kidney_GR_peak_1243	45	.	4.57803	8.59905	4.51517	123
chr14	81170466	81170693	kidney_GR_peak_1244	83	.	6.15342	13.0799	8.3037	129
chr14	81221069	81221364	kidney_GR_peak_1245	96	.	5.91362	14.6187	9.62035	156
chr14	87992711	87993134	kidney_GR_peak_1246	26	.	3.53464	6.22898	2.61921	390
chr14	89040479	89040770	kidney_GR_peak_1247	83	.	5.40592	13.0918	8.3037	174
chr14	90382930	90383463	kidney_GR_peak_1248	40	.	3.57446	7.99596	4.02603	408
chr14	90444158	90444416	kidney_GR_peak_1249	72	.	5.92215	11.8455	7.24497	136
chr14	90502017	90502233	kidney_GR_peak_1250	25	.	3.96827	6.06351	2.50144	130
chr14	90555922	90556198	kidney_GR_peak_1251	31	.	3.74256	6.90921	3.15027	202
chr14	90796377	90796655	kidney_GR_peak_1252	25	.	3.96827	6.06351	2.50144	98
chr14	90828142	90828415	kidney_GR_peak_1253	14	.	2.68084	4.51098	1.40721	87
chr14	90839163	90839585	kidney_GR_peak_1254	27	.	3.88888	6.43406	2.78702	282
chr14	91060735	91061024	kidney_GR_peak_1255	82	.	4.17678	13.0316	8.2635	112
chr14	91417864	91418143	kidney_GR_peak_1256	25	.	3.29751	6.1591	2.58526	175
chr14	92793814	92794436	kidney_GR_peak_1257	25	.	3.29751	6.1591	2.58526	472
chr14	94174028	94174281	kidney_GR_peak_1258	46	.	4.66665	8.77026	4.65879	117
chr14	94598869	94599916	kidney_GR_peak_1259	62	.	4.78216	10.6324	6.20768	701
chr14	95237187	95237443	kidney_GR_peak_1260	27	.	3.88888	6.43406	2.78702	186
chr14	95255576	95255913	kidney_GR_peak_1261	13	.	2.91088	4.33829	1.31382	195
chr14	95265296	95265560	kidney_GR_peak_1262	25	.	3.29751	6.1591	2.58526	121
chr14	95534741	95535035	kidney_GR_peak_1263	17	.	2.15542	4.99613	1.74711	139
chr14	96363052	96363339	kidney_GR_peak_1264	31	.	4.27352	6.85785	3.11104	120
chr14	96391596	96391995	kidney_GR_peak_1265	18	.	2.73912	5.14803	1.8518	339
chr14	99466658	99466866	kidney_GR_peak_1266	37	.	4.57877	7.68144	3.76812	60
chr14	99480908	99481423	kidney_GR_peak_1267	107	.	4.09542	15.9065	10.7484	307
chr14	100192758	100193285	kidney_GR_peak_1268	117	.	6.63975	17.0652	11.7665	264
chr14	100376264	100376503	kidney_GR_peak_1269	13	.	2.91088	4.33829	1.31382	151
chr14	101038282	101038536	kidney_GR_peak_1270	69	.	3.3793	11.5424	6.97918	104
chr14	101760657	101760927	kidney_GR_peak_1271	23	.	2.78452	5.78108	2.30799	65
chr14	101947941	101948292	kidney_GR_peak_1272	37	.	3.95048	7.6123	3.73041	318
chr14	102096500	102096753	kidney_GR_peak_1273	67	.	5.79978	11.2352	6.71849	176
chr14	102139587	102139903	kidney_GR_peak_1274	21	.	3.12396	5.5513	2.13784	123
chr14	102509867	102510119	kidney_GR_peak_1275	40	.	4.40739	7.96676	4.00304	171
chr14	102592033	102592459	kidney_GR_peak_1276	96	.	6.29495	14.6045	9.60906	154
chr14	103073260	103073569	kidney_GR_peak_1277	80	.	5.79135	12.7677	8.02873	148
chr14	103075866	103076110	kidney_GR_peak_1278	23	.	3.71024	5.85534	2.36456	172
chr14	103207360	103207816	kidney_GR_peak_1279	67	.	5.79978	11.2352	6.71849	188
chr14	103253973	103254198	kidney_GR_peak_1280	31	.	4.27352	6.85785	3.11104	91
chr14	103259996	103260299	kidney_GR_peak_1281	19	.	3.66302	5.30048	1.92587	55
chr14	103521198	103521587	kidney_GR_peak_1282	23	.	3.71024	5.85534	2.36456	312
chr14	103715462	103715707	kidney_GR_peak_1283	50	.	3.65216	9.19775	5.01536	173
chr14	104752845	104753120	kidney_GR_peak_1284	128	.	6.07436	18.2986	12.86	81
chr14	105091668	105091924	kidney_GR_peak_1285	37	.	4.12123	7.69328	3.77333	105
chr14	105276144	105276557	kidney_GR_peak_1286	49	.	4.36632	9.0827	4.92353	107
chr14	105301119	105301327	kidney_GR_peak_1287	61	.	4.36799	10.604	6.19147	92
chr14	105744811	105745220	kidney_GR_peak_1288	24	.	3.64954	5.9831	2.47188	88
chr14_GL000225v1_random	17055	17286	kidney_GR_peak_1289	89	.	2.15156	13.8273	8.94146	144
chr14_GL000225v1_random	66222	66554	kidney_GR_peak_1290	35	.	1.50732	7.42698	3.57667	73
chr14_GL000225v1_random	103959	104245	kidney_GR_peak_1291	46	.	1.81226	8.70284	4.60424	169
chr14_GL000225v1_random	115097	115443	kidney_GR_peak_1292	120	.	2.18597	17.3569	12.0283	72
chr14_GL000225v1_random	134871	135080	kidney_GR_peak_1293	38	.	1.56087	7.83165	3.88834	90
chr14_KI270723v1_random	34109	34355	kidney_GR_peak_1294	18	.	1.78542	5.14994	1.85271	226
chr15	20100456	20101778	kidney_GR_peak_1295	60	.	2.48428	10.4492	6.0514	702
chr15	20103720	20103991	kidney_GR_peak_1296	74	.	3.16926	12.0678	7.4461	135
chr15	20104514	20105075	kidney_GR_peak_1297	18	.	2.00433	5.12413	1.83696	533
chr15	20105525	20105964	kidney_GR_peak_1298	27	.	2.29844	6.34074	2.71778	51
chr15	20139722	20139933	kidney_GR_peak_1299	52	.	4.17079	9.51667	5.27372	65
chr15	20340302	20340659	kidney_GR_peak_1300	27	.	1.77675	6.33063	2.70808	200
chr15	20341163	20342048	kidney_GR_peak_1301	25	.	1.71661	6.14424	2.57766	498
chr15	20882554	20882762	kidney_GR_peak_1302	27	.	3.88888	6.43406	2.78702	121
chr15	21107569	21108713	kidney_GR_peak_1303	70	.	2.53011	11.6393	7.06658	716
chr15	21111741	21112153	kidney_GR_peak_1304	42	.	2.57998	8.31116	4.29288	54
chr15	22665100	22665409	kidney_GR_peak_1305	19	.	3.66302	5.30048	1.92587	152
chr15	26082388	26082633	kidney_GR_peak_1306	42	.	4.73772	8.27129	4.25508	191
chr15	29670967	29671361	kidney_GR_peak_1307	43	.	4.1584	8.33714	4.30903	267
chr15	29822268	29822476	kidney_GR_peak_1308	31	.	4.27352	6.85785	3.11104	61
chr15	30038725	30039071	kidney_GR_peak_1309	33	.	4.14814	7.18756	3.37517	106
chr15	30471127	30471343	kidney_GR_peak_1310	53	.	4.59949	9.58569	5.33424	121
chr15	30517846	30518348	kidney_GR_peak_1311	21	.	3.32672	5.57282	2.14099	100
chr15	31215048	31215357	kidney_GR_peak_1312	32	.	4.19551	6.99731	3.21215	127
chr15	31263680	31264087	kidney_GR_peak_1313	22	.	3.29456	5.72092	2.25283	16
chr15	31326405	31327032	kidney_GR_peak_1314	66	.	4.04346	11.1685	6.67803	242
chr15	31365701	31366083	kidney_GR_peak_1315	75	.	5.198	12.2549	7.57142	186
chr15	31366336	31366640	kidney_GR_peak_1316	49	.	5.03383	9.12948	4.96165	134
chr15	31397184	31397401	kidney_GR_peak_1317	31	.	4.02877	6.96122	3.18708	78
chr15	31870685	31871003	kidney_GR_peak_1318	37	.	4.57877	7.68144	3.76812	205
chr15	32434309	32434701	kidney_GR_peak_1319	21	.	2.97871	5.59317	2.15681	88
chr15	32536030	32536269	kidney_GR_peak_1320	44	.	4.88403	8.53249	4.4569	135
chr15	39934040	39934565	kidney_GR_peak_1321	75	.	6.10503	12.1817	7.52717	184
chr15	40081714	40082091	kidney_GR_peak_1322	21	.	3.32672	5.57282	2.14099	144
chr15	40088439	40088647	kidney_GR_peak_1323	25	.	3.96827	6.06351	2.50144	147
chr15	40763945	40764228	kidney_GR_peak_1324	17	.	3.37036	5.01063	1.74711	236
chr15	41230822	41231064	kidney_GR_peak_1325	88	.	5.6946	13.7372	8.85802	81
chr15	41621308	41621934	kidney_GR_peak_1326	91	.	6.2222	14.0387	9.11105	267
chr15	41660239	41660704	kidney_GR_peak_1327	49	.	4.36632	9.0827	4.92353	292
chr15	41827987	41828195	kidney_GR_peak_1328	33	.	4.14814	7.18756	3.37517	93
chr15	41972442	41972986	kidney_GR_peak_1329	60	.	5.18517	10.4453	6.04765	341
chr15	42575282	42575666	kidney_GR_peak_1330	22	.	2.86956	5.67419	2.22923	131
chr15	42737120	42737405	kidney_GR_peak_1331	48	.	4.7703	8.96881	4.82396	182
chr15	43330426	43330637	kidney_GR_peak_1332	25	.	3.96827	6.06351	2.50144	76
chr15	43590072	43590558	kidney_GR_peak_1333	37	.	3.95048	7.6123	3.73041	315
chr15	43689901	43690324	kidney_GR_peak_1334	46	.	4.66665	8.77026	4.65879	317
chr15	44536496	44537046	kidney_GR_peak_1335	51	.	5.18928	9.40939	5.18393	104
chr15	44784536	44784755	kidney_GR_peak_1336	46	.	4.23223	8.78761	4.67251	132
chr15	45107035	45107243	kidney_GR_peak_1337	27	.	3.88888	6.43406	2.78702	149
chr15	50355019	50355396	kidney_GR_peak_1338	35	.	3.64462	7.43843	3.57667	289
chr15	51829632	51830097	kidney_GR_peak_1339	33	.	4.14814	7.18756	3.37517	153
chr15	52019744	52020366	kidney_GR_peak_1340	67	.	5.79978	11.2352	6.71849	310
chr15	54518380	54519065	kidney_GR_peak_1341	197	.	10.0733	26.1105	19.7972	202
chr15	57323991	57324394	kidney_GR_peak_1342	99	.	6.48146	14.9828	9.936	164
chr15	57352891	57353293	kidney_GR_peak_1343	13	.	3.1111	4.34447	1.31382	223
chr15	57372029	57372317	kidney_GR_peak_1344	44	.	4.88403	8.53249	4.4569	146
chr15	57923615	57923823	kidney_GR_peak_1345	59	.	5.49453	10.3107	5.93909	136
chr15	62753279	62753661	kidney_GR_peak_1346	46	.	4.66665	8.77026	4.65879	199
chr15	63048084	63048375	kidney_GR_peak_1347	44	.	4.53236	8.51028	4.4569	166
chr15	63122252	63122471	kidney_GR_peak_1348	52	.	5.03462	9.46728	5.23409	99
chr15	63372562	63372865	kidney_GR_peak_1349	37	.	4.57877	7.68144	3.76812	190
chr15	63503485	63503721	kidney_GR_peak_1350	26	.	3.66331	6.25148	2.63624	68
chr15	64093757	64094110	kidney_GR_peak_1351	83	.	5.40592	13.0918	8.3037	182
chr15	64732629	64732838	kidney_GR_peak_1352	25	.	3.96827	6.06351	2.50144	177
chr15	64825413	64825718	kidney_GR_peak_1353	31	.	4.27352	6.85785	3.11104	158
chr15	64841009	64841735	kidney_GR_peak_1354	91	.	6.71554	14.1364	9.18854	525
chr15	64989512	64990065	kidney_GR_peak_1355	59	.	5.49453	10.3107	5.93909	137
chr15	65045134	65045436	kidney_GR_peak_1356	41	.	3.81817	8.10806	4.11342	108
chr15	65185435	65185643	kidney_GR_peak_1357	40	.	4.16144	8.05851	4.07981	154
chr15	65286549	65287131	kidney_GR_peak_1358	29	.	3.83736	6.59279	2.92444	452
chr15	65304570	65304888	kidney_GR_peak_1359	13	.	3.25718	4.40293	1.34917	47
chr15	65832698	65833134	kidney_GR_peak_1360	37	.	4.57877	7.68144	3.76812	260
chr15	65869176	65869428	kidney_GR_peak_1361	75	.	5.87372	12.1458	7.50808	70
chr15	66386662	66386922	kidney_GR_peak_1362	21	.	3.32672	5.57282	2.14099	193
chr15	67048602	67048817	kidney_GR_peak_1363	17	.	2.82978	5.0414	1.77373	141
chr15	67065365	67065787	kidney_GR_peak_1364	58	.	5.42541	10.1857	5.84947	142
chr15	67107078	67107456	kidney_GR_peak_1365	29	.	3.97525	6.59429	2.92444	315
chr15	67134249	67134651	kidney_GR_peak_1366	49	.	5.03383	9.12948	4.96165	77
chr15	68278223	68278513	kidney_GR_peak_1367	26	.	3.91581	6.22666	2.61921	16
chr15	68608169	68608377	kidney_GR_peak_1368	44	.	4.88403	8.53249	4.4569	97
chr15	68820866	68821370	kidney_GR_peak_1369	31	.	3.01656	6.84334	3.11104	85
chr15	69160415	69160637	kidney_GR_peak_1370	41	.	4.50529	8.15251	4.14995	84
chr15	69305489	69305961	kidney_GR_peak_1371	77	.	5.65043	12.4811	7.77683	145
chr15	69394361	69394712	kidney_GR_peak_1372	25	.	3.96827	6.06351	2.50144	82
chr15	69452428	69453075	kidney_GR_peak_1373	37	.	3.95048	7.6123	3.73041	554
chr15	69554432	69554656	kidney_GR_peak_1374	31	.	4.27352	6.85785	3.11104	156
chr15	69557193	69557765	kidney_GR_peak_1375	56	.	5.32994	10.0121	5.69237	236
chr15	70099327	70099700	kidney_GR_peak_1376	34	.	4.07719	7.32753	3.49958	168
chr15	72117649	72118142	kidney_GR_peak_1377	18	.	2.73912	5.14803	1.8518	451
chr15	72154963	72155625	kidney_GR_peak_1378	137	.	8.24179	19.3451	13.792	290
chr15	72272640	72272848	kidney_GR_peak_1379	17	.	2.9504	4.96613	1.73009	55
chr15	73982512	73982753	kidney_GR_peak_1380	59	.	5.49453	10.3107	5.93909	73
chr15	73994419	73994636	kidney_GR_peak_1381	40	.	4.40739	7.96676	4.00304	60
chr15	74598312	74598688	kidney_GR_peak_1382	83	.	6.15342	13.0799	8.3037	254
chr15	75451623	75452890	kidney_GR_peak_1383	150	.	5.11939	20.7056	15.0234	437
chr15	75454445	75454685	kidney_GR_peak_1384	31	.	3.18422	6.93274	3.17156	32
chr15	75738801	75739086	kidney_GR_peak_1385	37	.	3.95048	7.6123	3.73041	101
chr15	75904076	75904289	kidney_GR_peak_1386	37	.	4.57877	7.68144	3.76812	127
chr15	76311418	76311785	kidney_GR_peak_1387	30	.	3.47106	6.78847	3.08197	187
chr15	77888237	77888496	kidney_GR_peak_1388	31	.	4.27352	6.85785	3.11104	65
chr15	78751006	78751296	kidney_GR_peak_1389	31	.	4.27352	6.85785	3.11104	150
chr15	80059447	80059840	kidney_GR_peak_1390	40	.	3.57446	7.99596	4.02603	273
chr15	80152657	80153140	kidney_GR_peak_1391	108	.	6.99252	15.9935	10.8177	268
chr15	82354726	82354999	kidney_GR_peak_1392	19	.	3.02399	5.32181	1.94545	166
chr15	84142792	84143000	kidney_GR_peak_1393	44	.	4.88403	8.53249	4.4569	60
chr15	84344468	84344828	kidney_GR_peak_1394	81	.	4.87198	12.8699	8.1126	69
chr15	84570955	84571217	kidney_GR_peak_1395	45	.	4.75491	8.61912	4.52904	151
chr15	84716226	84716465	kidney_GR_peak_1396	107	.	5.78562	15.9262	10.7638	124
chr15	84840988	84841283	kidney_GR_peak_1397	26	.	3.53464	6.22898	2.61921	265
chr15	84980478	84980833	kidney_GR_peak_1398	24	.	3.50437	5.93419	2.42626	85
chr15	84981337	84981620	kidney_GR_peak_1399	21	.	3.52517	5.51503	2.10899	150
chr15	85331073	85331868	kidney_GR_peak_1400	134	.	7.5185	18.922	13.4228	529
chr15	85380086	85380335	kidney_GR_peak_1401	17	.	2.9504	4.96613	1.73009	227
chr15	85494378	85494683	kidney_GR_peak_1402	13	.	2.91088	4.33829	1.31382	180
chr15	85752605	85753099	kidney_GR_peak_1403	22	.	3.62962	5.70783	2.24222	14
chr15	88621377	88621621	kidney_GR_peak_1404	54	.	4.7967	9.67227	5.40416	115
chr15	88638812	88639025	kidney_GR_peak_1405	60	.	5.18517	10.4453	6.04765	61
chr15	89088042	89088660	kidney_GR_peak_1406	55	.	3.7826	9.8404	5.5529	191
chr15	89575169	89575491	kidney_GR_peak_1407	46	.	3.99172	8.79655	4.67458	123
chr15	89680370	89680835	kidney_GR_peak_1408	59	.	5.49453	10.3107	5.93909	115
chr15	90174337	90174750	kidney_GR_peak_1409	44	.	4.88403	8.53249	4.4569	267
chr15	90184037	90185483	kidney_GR_peak_1410	109	.	7.32604	16.1678	10.968	647
chr15	90233991	90234260	kidney_GR_peak_1411	14	.	2.68084	4.51098	1.40721	30
chr15	90994400	90994630	kidney_GR_peak_1412	29	.	4.1455	6.63398	2.95097	139
chr15	92809036	92809518	kidney_GR_peak_1413	49	.	4.26355	9.15155	4.98149	130
chr15	92882324	92882792	kidney_GR_peak_1414	51	.	3.87233	9.30405	5.10959	166
chr15	96184115	96184360	kidney_GR_peak_1415	45	.	4.75491	8.61912	4.52904	185
chr15	97960344	97960776	kidney_GR_peak_1416	49	.	2.81307	9.15615	4.98177	164
chr15	98734155	98734427	kidney_GR_peak_1417	25	.	3.96827	6.06351	2.50144	191
chr15	99437666	99437896	kidney_GR_peak_1418	32	.	4.21889	7.03964	3.24986	58
chr15	99442213	99442522	kidney_GR_peak_1419	33	.	4.14814	7.18756	3.37517	187
chr15	99565441	99565896	kidney_GR_peak_1420	31	.	3.89227	6.96029	3.18708	152
chr15	99733251	99733646	kidney_GR_peak_1421	30	.	3.47106	6.78847	3.08197	195
chr15	100602176	100602528	kidney_GR_peak_1422	31	.	2.92536	6.93137	3.1704	294
chr15	101252151	101252359	kidney_GR_peak_1423	63	.	5.03705	10.8439	6.39713	79
chr15	101295407	101295680	kidney_GR_peak_1424	23	.	3.8494	5.85826	2.36456	198
chr15	101724191	101724567	kidney_GR_peak_1425	27	.	3.88888	6.43406	2.78702	117
chr16	352811	353222	kidney_GR_peak_1426	26	.	2.90054	6.30398	2.68253	146
chr16	641863	642287	kidney_GR_peak_1427	27	.	3.88888	6.43406	2.78702	374
chr16	846941	847150	kidney_GR_peak_1428	72	.	2.80951	11.8927	7.28076	92
chr16	903177	903494	kidney_GR_peak_1429	20	.	3.63611	5.48515	2.08781	29
chr16	903665	904066	kidney_GR_peak_1430	44	.	4.88403	8.53249	4.4569	233
chr16	922850	923058	kidney_GR_peak_1431	44	.	4.88403	8.53249	4.4569	97
chr16	1092617	1092825	kidney_GR_peak_1432	26	.	3.66331	6.25148	2.63624	98
chr16	1194606	1194918	kidney_GR_peak_1433	29	.	4.16996	6.67692	2.98862	159
chr16	1343105	1343369	kidney_GR_peak_1434	45	.	3.72339	8.64168	4.54551	134
chr16	1612076	1612284	kidney_GR_peak_1435	26	.	2.99999	6.21894	2.61921	173
chr16	1678021	1678259	kidney_GR_peak_1436	57	.	4.8081	10.0255	5.70183	85
chr16	2091096	2091391	kidney_GR_peak_1437	27	.	3.4196	6.43978	2.79139	39
chr16	2135827	2136193	kidney_GR_peak_1438	35	.	3.26086	7.36133	3.52255	273
chr16	2513488	2514154	kidney_GR_peak_1439	51	.	5.124	9.29222	5.1015	217
chr16	2532053	2532632	kidney_GR_peak_1440	43	.	4.79396	8.37202	4.34281	131
chr16	2537558	2537955	kidney_GR_peak_1441	14	.	2.68084	4.51098	1.40721	84
chr16	2563277	2563619	kidney_GR_peak_1442	19	.	3.53809	5.31144	1.9362	168
chr16	2631264	2631579	kidney_GR_peak_1443	47	.	4.8904	8.8684	4.73304	131
chr16	2752763	2752971	kidney_GR_peak_1444	22	.	3.62962	5.70783	2.24222	36
chr16	2905699	2906094	kidney_GR_peak_1445	74	.	3.45976	12.1213	7.49078	175
chr16	2969095	2969312	kidney_GR_peak_1446	17	.	3.14873	5.00244	1.74711	53
chr16	3021204	3021482	kidney_GR_peak_1447	31	.	3.74256	6.90921	3.15027	201
chr16	4011576	4011832	kidney_GR_peak_1448	17	.	2.9504	4.96613	1.73009	70
chr16	4116789	4116997	kidney_GR_peak_1449	37	.	4.57877	7.68144	3.76812	115
chr16	4214379	4214717	kidney_GR_peak_1450	55	.	4.57424	9.84808	5.5529	159
chr16	4253798	4254102	kidney_GR_peak_1451	74	.	4.46807	12.1086	7.4789	159
chr16	4307656	4307940	kidney_GR_peak_1452	14	.	2.60869	4.64124	1.47035	179
chr16	4488366	4488671	kidney_GR_peak_1453	19	.	3.66302	5.30048	1.92587	104
chr16	4594806	4595070	kidney_GR_peak_1454	37	.	4.28056	7.72361	3.79294	77
chr16	4616321	4616603	kidney_GR_peak_1455	35	.	3.42552	7.36753	3.52474	145
chr16	5097987	5098618	kidney_GR_peak_1456	123	.	4.18389	17.7495	12.3793	183
chr16	8863482	8863816	kidney_GR_peak_1457	33	.	4.14814	7.18756	3.37517	188
chr16	8868812	8869266	kidney_GR_peak_1458	55	.	4.57424	9.84808	5.5529	93
chr16	10743853	10744077	kidney_GR_peak_1459	90	.	5.99587	13.9861	9.07285	113
chr16	11100220	11100576	kidney_GR_peak_1460	30	.	4.24511	6.80834	3.09968	47
chr16	11668141	11668361	kidney_GR_peak_1461	49	.	5.00447	9.07628	4.92353	57
chr16	12039274	12039525	kidney_GR_peak_1462	44	.	4.88403	8.53249	4.4569	158
chr16	12062673	12063094	kidney_GR_peak_1463	25	.	3.96827	6.06351	2.50144	363
chr16	13110214	13110469	kidney_GR_peak_1464	116	.	6.99998	16.9211	11.6447	81
chr16	13110655	13110884	kidney_GR_peak_1465	31	.	4.02877	6.96122	3.18708	69
chr16	13919610	13920167	kidney_GR_peak_1466	116	.	6.99998	16.9211	11.6447	355
chr16	13995751	13996003	kidney_GR_peak_1467	37	.	4.57877	7.68144	3.76812	68
chr16	14632959	14633315	kidney_GR_peak_1468	13	.	2.77685	4.40478	1.34917	195
chr16	14636636	14636902	kidney_GR_peak_1469	46	.	4.66665	8.77026	4.65879	161
chr16	14910904	14911486	kidney_GR_peak_1470	26	.	2.90054	6.30398	2.68253	376
chr16	15094046	15094273	kidney_GR_peak_1471	67	.	5.79978	11.2352	6.71849	152
chr16	15888529	15888792	kidney_GR_peak_1472	31	.	3.74256	6.90921	3.15027	159
chr16	16217907	16218117	kidney_GR_peak_1473	51	.	5.18928	9.40939	5.18393	52
chr16	16309722	16310217	kidney_GR_peak_1474	26	.	2.6141	6.19146	2.61154	212
chr16	18402079	18402454	kidney_GR_peak_1475	47	.	3.90212	8.84605	4.7167	188
chr16	18801286	18801509	kidney_GR_peak_1476	27	.	3.48836	6.36359	2.73706	68
chr16	19067583	19067791	kidney_GR_peak_1477	44	.	3.95953	8.4454	4.40773	93
chr16	20439813	20440934	kidney_GR_peak_1478	112	.	6.35167	16.4281	11.2043	72
chr16	20492232	20492447	kidney_GR_peak_1479	21	.	3.32672	5.57282	2.14099	37
chr16	20580531	20581033	kidney_GR_peak_1480	55	.	4.57424	9.84808	5.5529	360
chr16	20585988	20586457	kidney_GR_peak_1481	51	.	5.18928	9.40939	5.18393	382
chr16	20587087	20588034	kidney_GR_peak_1482	152	.	8.03701	20.9814	15.2702	586
chr16	21501397	21501638	kidney_GR_peak_1483	71	.	4.68594	11.7246	7.135	188
chr16	21501822	21502642	kidney_GR_peak_1484	89	.	4.42725	13.8609	8.97329	347
chr16	21521551	21521966	kidney_GR_peak_1485	62	.	3.98027	10.6991	6.26212	200
chr16	22190262	22191325	kidney_GR_peak_1486	136	.	5.80849	19.203	13.6761	991
chr16	22353513	22353743	kidney_GR_peak_1487	37	.	4.57877	7.68144	3.76812	170
chr16	27482649	27483244	kidney_GR_peak_1488	91	.	5.2066	14.0863	9.14985	396
chr16	27549682	27550364	kidney_GR_peak_1489	35	.	3.64462	7.43843	3.57667	487
chr16	28924990	28925234	kidney_GR_peak_1490	46	.	3.99172	8.79655	4.67458	144
chr16	28950443	28951103	kidney_GR_peak_1491	35	.	3.42552	7.36753	3.52474	375
chr16	29454598	29454992	kidney_GR_peak_1492	50	.	3.5664	9.18494	5.00639	88
chr16	29594520	29594914	kidney_GR_peak_1493	25	.	3.96827	6.06351	2.50144	128
chr16	29602728	29603041	kidney_GR_peak_1494	31	.	4.27352	6.85785	3.11104	125
chr16	30193382	30194298	kidney_GR_peak_1495	54	.	3.32578	9.75996	5.4868	310
chr16	30335224	30335571	kidney_GR_peak_1496	21	.	3.32672	5.57282	2.14099	72
chr16	30370697	30371095	kidney_GR_peak_1497	58	.	2.94391	10.1517	5.81709	195
chr16	30378413	30378666	kidney_GR_peak_1498	58	.	4.33883	10.2271	5.88333	142
chr16	30658476	30659251	kidney_GR_peak_1499	68	.	4.31913	11.3853	6.84125	606
chr16	30922810	30923403	kidney_GR_peak_1500	68	.	4.29962	11.331	6.80065	391
chr16	30957087	30957444	kidney_GR_peak_1501	48	.	4.7703	8.96881	4.82396	109
chr16	30957797	30958112	kidney_GR_peak_1502	21	.	3.32672	5.57282	2.14099	274
chr16	31117427	31118449	kidney_GR_peak_1503	179	.	8.24245	24.0081	17.9329	319
chr16	31130695	31130947	kidney_GR_peak_1504	33	.	4.14814	7.18756	3.37517	88
chr16	31135069	31135511	kidney_GR_peak_1505	13	.	3.1111	4.34447	1.31382	186
chr16	31142356	31142584	kidney_GR_peak_1506	19	.	2.6685	5.27525	1.92587	5
chr16	34193010	34193273	kidney_GR_peak_1507	88	.	5.6946	13.7372	8.85802	168
chr16	46689337	46689573	kidney_GR_peak_1508	133	.	5.10496	18.8496	13.3612	115
chr16	50065973	50066190	kidney_GR_peak_1509	31	.	3.89227	6.96029	3.18708	106
chr16	50741807	50742207	kidney_GR_peak_1510	49	.	3.48065	9.15439	4.98149	103
chr16	50842549	50842875	kidney_GR_peak_1511	19	.	3.61694	5.22227	1.91284	149
chr16	53130397	53130941	kidney_GR_peak_1512	97	.	4.08596	14.7232	9.7135	427
chr16	53503070	53503755	kidney_GR_peak_1513	44	.	3.52173	8.57001	4.48871	561
chr16	54928853	54929393	kidney_GR_peak_1514	43	.	4.1584	8.33714	4.30903	273
chr16	56365002	56365235	kidney_GR_peak_1515	37	.	4.57877	7.68144	3.76812	46
chr16	56451286	56451751	kidney_GR_peak_1516	25	.	3.12765	6.16536	2.58783	177
chr16	56607168	56607500	kidney_GR_peak_1517	37	.	4.57877	7.68144	3.76812	84
chr16	56625643	56625877	kidney_GR_peak_1518	21	.	3.32672	5.57282	2.14099	78
chr16	56729979	56730272	kidney_GR_peak_1519	43	.	4.1584	8.33714	4.30903	249
chr16	56850224	56850482	kidney_GR_peak_1520	37	.	4.57877	7.68144	3.76812	53
chr16	57092462	57092670	kidney_GR_peak_1521	20	.	3.63611	5.48515	2.08781	63
chr16	57186082	57186508	kidney_GR_peak_1522	25	.	3.29751	6.1591	2.58526	99
chr16	57372564	57372772	kidney_GR_peak_1523	33	.	4.14814	7.18756	3.37517	123
chr16	57563078	57563294	kidney_GR_peak_1524	25	.	3.96827	6.06351	2.50144	36
chr16	57624356	57624948	kidney_GR_peak_1525	27	.	3.88888	6.43406	2.78702	315
chr16	57627897	57628451	kidney_GR_peak_1526	94	.	5.64298	14.4	9.42179	436
chr16	57735429	57735704	kidney_GR_peak_1527	98	.	4.28357	14.8932	9.86425	159
chr16	57816358	57816713	kidney_GR_peak_1528	56	.	5.29885	9.9553	5.64718	199
chr16	58026746	58027006	kidney_GR_peak_1529	67	.	5.59402	11.2317	6.71849	82
chr16	58129225	58129559	kidney_GR_peak_1530	34	.	3.94242	7.32709	3.49958	101
chr16	58515387	58515595	kidney_GR_peak_1531	44	.	4.88403	8.53249	4.4569	75
chr16	58629670	58630352	kidney_GR_peak_1532	13	.	1.98424	4.32584	1.31382	365
chr16	63561264	63561472	kidney_GR_peak_1533	26	.	3.53464	6.22898	2.61921	67
chr16	65120990	65121297	kidney_GR_peak_1534	29	.	4.12133	6.59146	2.92444	186
chr16	66277621	66277866	kidney_GR_peak_1535	24	.	3.89509	5.93737	2.4285	84
chr16	66511768	66512160	kidney_GR_peak_1536	27	.	3.88888	6.43406	2.78702	259
chr16	66696952	66697188	kidney_GR_peak_1537	48	.	4.7703	8.96881	4.82396	169
chr16	66918980	66919682	kidney_GR_peak_1538	71	.	4.68594	11.7246	7.135	147
chr16	67247386	67247671	kidney_GR_peak_1539	44	.	4.53236	8.51028	4.4569	247
chr16	67562163	67562727	kidney_GR_peak_1540	46	.	4.23223	8.78761	4.67251	517
chr16	67726416	67726868	kidney_GR_peak_1541	46	.	4.66665	8.77026	4.65879	181
chr16	67806725	67806980	kidney_GR_peak_1542	37	.	3.98839	7.69326	3.77333	177
chr16	67935646	67936187	kidney_GR_peak_1543	35	.	4.41571	7.39285	3.5472	132
chr16	68084973	68085272	kidney_GR_peak_1544	17	.	2.9504	4.96613	1.73009	4
chr16	68237292	68237500	kidney_GR_peak_1545	30	.	3.47566	6.79927	3.09135	74
chr16	68237654	68238054	kidney_GR_peak_1546	14	.	2.60869	4.64124	1.47035	149
chr16	68258180	68258527	kidney_GR_peak_1547	68	.	4.99008	11.435	6.88123	177
chr16	69326292	69326531	kidney_GR_peak_1548	40	.	4.40739	7.96676	4.00304	44
chr16	69396308	69396756	kidney_GR_peak_1549	38	.	4.47521	7.79533	3.85381	359
chr16	69726544	69726753	kidney_GR_peak_1550	60	.	5.03653	10.4969	6.09066	51
chr16	70065400	70065640	kidney_GR_peak_1551	67	.	5.79978	11.2352	6.71849	96
chr16	70289366	70289609	kidney_GR_peak_1552	71	.	4.68594	11.7246	7.135	167
chr16	70700112	70700347	kidney_GR_peak_1553	23	.	3.8494	5.85826	2.36456	71
chr16	70715468	70715723	kidney_GR_peak_1554	37	.	4.57877	7.68144	3.76812	161
chr16	70716124	70716349	kidney_GR_peak_1555	21	.	3.32672	5.57282	2.14099	173
chr16	71564732	71565186	kidney_GR_peak_1556	27	.	3.88888	6.43406	2.78702	367
chr16	71845727	71846133	kidney_GR_peak_1557	32	.	4.19551	6.99731	3.21215	141
chr16	72371469	72371803	kidney_GR_peak_1558	26	.	3.53464	6.22898	2.61921	149
chr16	74368205	74368578	kidney_GR_peak_1559	33	.	3.27017	7.17193	3.37386	240
chr16	74627382	74627683	kidney_GR_peak_1560	19	.	3.66302	5.30048	1.92587	113
chr16	75245261	75245566	kidney_GR_peak_1561	37	.	3.95048	7.6123	3.73041	180
chr16	75433025	75433774	kidney_GR_peak_1562	52	.	5.03462	9.46728	5.23409	141
chr16	75464345	75464958	kidney_GR_peak_1563	48	.	4.7703	8.96881	4.82396	178
chr16	77722380	77722672	kidney_GR_peak_1564	30	.	3.47106	6.78847	3.08197	149
chr16	79897796	79898088	kidney_GR_peak_1565	17	.	3.37036	5.01063	1.74711	4
chr16	81006918	81007490	kidney_GR_peak_1566	146	.	7.06929	20.3251	14.6757	427
chr16	81076752	81077176	kidney_GR_peak_1567	126	.	7.55192	18.0215	12.6191	327
chr16	81444541	81444834	kidney_GR_peak_1568	23	.	3.59752	5.88367	2.38318	182
chr16	81493741	81493980	kidney_GR_peak_1569	26	.	3.66331	6.25148	2.63624	74
chr16	81532673	81533147	kidney_GR_peak_1570	51	.	4.78416	9.31996	5.11878	414
chr16	81533776	81533984	kidney_GR_peak_1571	25	.	3.96827	6.06351	2.50144	184
chr16	82170584	82170792	kidney_GR_peak_1572	46	.	4.66665	8.77026	4.65879	141
chr16	84206959	84207250	kidney_GR_peak_1573	29	.	4.1455	6.63398	2.95097	185
chr16	84504548	84504778	kidney_GR_peak_1574	41	.	3.81817	8.10806	4.11342	124
chr16	84618075	84618345	kidney_GR_peak_1575	35	.	3.42552	7.36753	3.52474	123
chr16	84632345	84632620	kidney_GR_peak_1576	19	.	3.66302	5.30048	1.92587	119
chr16	84633604	84633850	kidney_GR_peak_1577	31	.	4.27352	6.85785	3.11104	146
chr16	85167619	85167956	kidney_GR_peak_1578	13	.	2.91088	4.33829	1.31382	300
chr16	85213349	85213769	kidney_GR_peak_1579	56	.	5.29885	9.9553	5.64718	143
chr16	85973486	85973815	kidney_GR_peak_1580	45	.	4.60121	8.64397	4.54772	221
chr16	87392024	87392293	kidney_GR_peak_1581	37	.	3.98839	7.69326	3.77333	164
chr16	87461659	87461935	kidney_GR_peak_1582	25	.	3.12765	6.16536	2.58783	144
chr16	87464963	87465533	kidney_GR_peak_1583	27	.	3.88888	6.43406	2.78702	189
chr16	87492930	87493193	kidney_GR_peak_1584	55	.	4.57424	9.84808	5.5529	167
chr16	87507727	87507935	kidney_GR_peak_1585	18	.	3.35769	5.20171	1.89581	36
chr16	87738945	87739153	kidney_GR_peak_1586	17	.	2.82978	5.0414	1.77373	83
chr16	87950929	87951467	kidney_GR_peak_1587	100	.	5.06381	15.1381	10.0646	267
chr16	88760541	88760795	kidney_GR_peak_1588	40	.	4.16144	8.05851	4.07981	170
chr16	88763252	88763490	kidney_GR_peak_1589	26	.	3.77697	6.22451	2.61921	154
chr16	88770867	88771177	kidney_GR_peak_1590	58	.	5.03596	10.1515	5.81709	191
chr16	89687228	89687570	kidney_GR_peak_1591	17	.	3.1188	4.94209	1.71324	319
chr16	89701831	89702043	kidney_GR_peak_1592	65	.	3.82872	11.0356	6.55468	73
chr16	89873676	89874292	kidney_GR_peak_1593	46	.	4.23223	8.78761	4.67251	136
chr16	89972426	89972739	kidney_GR_peak_1594	40	.	4.40739	7.96676	4.00304	147
chr16_KI270728v1_random	232616	233041	kidney_GR_peak_1595	58	.	2.14744	10.2097	5.87259	96
chr17	273091	273375	kidney_GR_peak_1596	21	.	3.32672	5.57282	2.14099	154
chr17	352476	352763	kidney_GR_peak_1597	35	.	3.42552	7.36753	3.52474	171
chr17	714959	715201	kidney_GR_peak_1598	55	.	4.57424	9.84808	5.5529	79
chr17	996850	997058	kidney_GR_peak_1599	64	.	5.62604	10.9178	6.4621	108
chr17	1374457	1374779	kidney_GR_peak_1600	44	.	4.88403	8.53249	4.4569	132
chr17	1399495	1399723	kidney_GR_peak_1601	26	.	3.66331	6.25148	2.63624	141
chr17	1485017	1485274	kidney_GR_peak_1602	37	.	4.57877	7.68144	3.76812	200
chr17	1648752	1649608	kidney_GR_peak_1603	97	.	5.82176	14.8133	9.78848	426
chr17	1649747	1650108	kidney_GR_peak_1604	51	.	5.18928	9.40939	5.18393	142
chr17	1715060	1715338	kidney_GR_peak_1605	19	.	3.02399	5.32181	1.94545	17
chr17	1716357	1716595	kidney_GR_peak_1606	120	.	5.90081	17.4304	12.0947	126
chr17	1716939	1717640	kidney_GR_peak_1607	136	.	6.24791	19.1789	13.6572	567
chr17	2040739	2040988	kidney_GR_peak_1608	22	.	3.78283	5.7425	2.27263	196
chr17	2337816	2338208	kidney_GR_peak_1609	32	.	4.19551	6.99731	3.21215	188
chr17	2396823	2397102	kidney_GR_peak_1610	41	.	3.81817	8.10806	4.11342	107
chr17	2401283	2401540	kidney_GR_peak_1611	81	.	4.87198	12.8699	8.1126	98
chr17	2401764	2401996	kidney_GR_peak_1612	55	.	4.31949	9.87838	5.58103	140
chr17	2406997	2407380	kidney_GR_peak_1613	27	.	3.88888	6.43406	2.78702	206
chr17	3048782	3049125	kidney_GR_peak_1614	25	.	3.96827	6.06351	2.50144	103
chr17	3893195	3893494	kidney_GR_peak_1615	50	.	4.57914	9.22696	5.03971	108
chr17	4143204	4143579	kidney_GR_peak_1616	49	.	4.36632	9.0827	4.92353	184
chr17	4480233	4481011	kidney_GR_peak_1617	60	.	5.03653	10.4969	6.09066	649
chr17	4497430	4497676	kidney_GR_peak_1618	26	.	3.91581	6.22666	2.61921	107
chr17	4710121	4710786	kidney_GR_peak_1619	17	.	2.50745	4.94373	1.71419	84
chr17	4711806	4712031	kidney_GR_peak_1620	60	.	5.18517	10.4453	6.04765	127
chr17	4950143	4950351	kidney_GR_peak_1621	46	.	4.83529	8.76732	4.65879	74
chr17	4967179	4967778	kidney_GR_peak_1622	108	.	4.276	16.0673	10.8867	179
chr17	4988170	4988378	kidney_GR_peak_1623	19	.	3.66302	5.30048	1.92587	58
chr17	5419770	5420073	kidney_GR_peak_1624	43	.	4.19831	8.42327	4.38824	240
chr17	6575288	6575556	kidney_GR_peak_1625	19	.	3.66302	5.30048	1.92587	79
chr17	7014594	7014946	kidney_GR_peak_1626	46	.	4.23223	8.78761	4.67251	190
chr17	7239495	7239763	kidney_GR_peak_1627	68	.	5.27637	11.3414	6.80559	194
chr17	7294754	7294984	kidney_GR_peak_1628	27	.	3.88888	6.43406	2.78702	100
chr17	7307121	7307538	kidney_GR_peak_1629	90	.	5.61384	13.9447	9.04037	259
chr17	7351836	7352157	kidney_GR_peak_1630	77	.	5.83037	12.4537	7.75217	154
chr17	7403748	7404364	kidney_GR_peak_1631	84	.	4.43477	13.2614	8.44064	360
chr17	7484014	7484233	kidney_GR_peak_1632	107	.	6.74072	15.9438	10.7743	70
chr17	7484398	7484871	kidney_GR_peak_1633	54	.	4.7967	9.67227	5.40416	338
chr17	7561071	7561547	kidney_GR_peak_1634	44	.	4.88403	8.53249	4.4569	353
chr17	7572522	7573005	kidney_GR_peak_1635	30	.	3.27658	6.75708	3.06018	145
chr17	7614738	7615250	kidney_GR_peak_1636	113	.	5.72725	16.5747	11.3353	398
chr17	7627880	7628181	kidney_GR_peak_1637	26	.	3.53464	6.22898	2.61921	115
chr17	7834830	7835068	kidney_GR_peak_1638	17	.	2.9504	4.96613	1.73009	199
chr17	7835427	7835997	kidney_GR_peak_1639	47	.	3.90212	8.84605	4.7167	441
chr17	7857318	7857548	kidney_GR_peak_1640	86	.	5.44144	13.5483	8.69225	90
chr17	7916046	7916401	kidney_GR_peak_1641	21	.	3.32672	5.57282	2.14099	112
chr17	8138844	8139158	kidney_GR_peak_1642	21	.	3.32672	5.57282	2.14099	276
chr17	8152256	8152998	kidney_GR_peak_1643	68	.	5.27637	11.3414	6.80559	207
chr17	8153434	8155589	kidney_GR_peak_1644	168	.	6.94213	22.815	16.8776	1075
chr17	8156240	8157252	kidney_GR_peak_1645	253	.	6.01243	32.3187	25.3875	290
chr17	8186222	8186613	kidney_GR_peak_1646	29	.	3.97525	6.59429	2.92444	325
chr17	8247831	8248069	kidney_GR_peak_1647	31	.	4.27352	6.85785	3.11104	134
chr17	8630835	8631610	kidney_GR_peak_1648	68	.	4.31913	11.3853	6.84125	228
chr17	11182499	11182791	kidney_GR_peak_1649	19	.	3.66302	5.30048	1.92587	144
chr17	13017782	13018145	kidney_GR_peak_1650	62	.	4.78216	10.6324	6.20768	121
chr17	16215663	16216022	kidney_GR_peak_1651	29	.	3.97525	6.59429	2.92444	77
chr17	16589249	16589457	kidney_GR_peak_1652	35	.	4.44161	7.43892	3.57667	99
chr17	16653551	16654067	kidney_GR_peak_1653	29	.	3.97525	6.59429	2.92444	342
chr17	17440294	17441037	kidney_GR_peak_1654	97	.	6.81047	14.7505	9.73523	543
chr17	17681186	17681437	kidney_GR_peak_1655	31	.	4.27352	6.85785	3.11104	57
chr17	17752457	17752707	kidney_GR_peak_1656	31	.	4.27352	6.85785	3.11104	49
chr17	17972559	17972863	kidney_GR_peak_1657	138	.	5.47824	19.3659	13.8073	80
chr17	18039145	18039493	kidney_GR_peak_1658	30	.	3.47106	6.78847	3.08197	173
chr17	18183545	18183894	kidney_GR_peak_1659	62	.	4.65115	10.6627	6.23549	75
chr17	18950966	18951401	kidney_GR_peak_1660	47	.	4.55686	8.86846	4.73304	361
chr17	19063673	19063983	kidney_GR_peak_1661	58	.	4.33883	10.2271	5.88333	103
chr17	19112010	19112236	kidney_GR_peak_1662	25	.	3.29751	6.1591	2.58526	180
chr17	19190248	19190478	kidney_GR_peak_1663	96	.	6.7315	14.6018	9.60906	93
chr17	19362770	19362985	kidney_GR_peak_1664	75	.	5.5162	12.205	7.53564	159
chr17	19377981	19378430	kidney_GR_peak_1665	62	.	4.1702	10.6764	6.24059	151
chr17	19549856	19550324	kidney_GR_peak_1666	93	.	6.36041	14.3142	9.3472	340
chr17	19648681	19649157	kidney_GR_peak_1667	40	.	3.57446	7.99596	4.02603	138
chr17	19716535	19716791	kidney_GR_peak_1668	37	.	4.12123	7.69328	3.77333	194
chr17	19719086	19719329	kidney_GR_peak_1669	41	.	4.50529	8.15251	4.14995	191
chr17	19720936	19721271	kidney_GR_peak_1670	43	.	4.60193	8.33432	4.30903	149
chr17	19978057	19978323	kidney_GR_peak_1671	31	.	4.27352	6.85785	3.11104	218
chr17	21043176	21043660	kidney_GR_peak_1672	41	.	3.81817	8.10806	4.11342	92
chr17	21287745	21288107	kidney_GR_peak_1673	27	.	3.731	6.38496	2.75697	158
chr17	27293796	27294042	kidney_GR_peak_1674	37	.	4.57877	7.68144	3.76812	160
chr17	27332517	27333334	kidney_GR_peak_1675	71	.	4.68594	11.7246	7.135	639
chr17	27609766	27609974	kidney_GR_peak_1676	22	.	3.62962	5.70783	2.24222	71
chr17	27965182	27965566	kidney_GR_peak_1677	31	.	3.74256	6.90921	3.15027	75
chr17	28041223	28041586	kidney_GR_peak_1678	75	.	3.86566	12.2281	7.55686	267
chr17	28473358	28473657	kidney_GR_peak_1679	24	.	3.89509	5.93737	2.4285	158
chr17	28571441	28571738	kidney_GR_peak_1680	56	.	5.32994	10.0121	5.69237	122
chr17	28727085	28727470	kidney_GR_peak_1681	55	.	4.57424	9.84808	5.5529	113
chr17	28728755	28728963	kidney_GR_peak_1682	72	.	5.53955	11.8763	7.26772	123
chr17	28812320	28812750	kidney_GR_peak_1683	23	.	2.78452	5.78108	2.30799	108
chr17	28951908	28952291	kidney_GR_peak_1684	21	.	2.97871	5.59317	2.15681	122
chr17	29643862	29644070	kidney_GR_peak_1685	22	.	3.62962	5.70783	2.24222	177
chr17	29710295	29710606	kidney_GR_peak_1686	32	.	4.19551	6.99731	3.21215	51
chr17	31805379	31805694	kidney_GR_peak_1687	13	.	2.77685	4.40478	1.34917	151
chr17	31936808	31937236	kidney_GR_peak_1688	26	.	3.53464	6.22898	2.61921	101
chr17	32341850	32342186	kidney_GR_peak_1689	24	.	3.50437	5.93419	2.42626	24
chr17	32483701	32483909	kidney_GR_peak_1690	55	.	5.03532	9.80816	5.5268	54
chr17	32877334	32877618	kidney_GR_peak_1691	13	.	3.1111	4.34447	1.31382	147
chr17	35063701	35064078	kidney_GR_peak_1692	46	.	4.66665	8.77026	4.65879	243
chr17	36535320	36535715	kidney_GR_peak_1693	17	.	3.1188	4.94209	1.71324	56
chr17	36545171	36545832	kidney_GR_peak_1694	50	.	4.57914	9.22696	5.03971	279
chr17	37824958	37825166	kidney_GR_peak_1695	25	.	3.96827	6.06351	2.50144	162
chr17	38297063	38297322	kidney_GR_peak_1696	37	.	4.28056	7.72361	3.79294	142
chr17	38869684	38869995	kidney_GR_peak_1697	52	.	4.16528	9.50313	5.26307	169
chr17	39665508	39665799	kidney_GR_peak_1698	32	.	4.21889	7.03964	3.24986	152
chr17	39695649	39696481	kidney_GR_peak_1699	60	.	5.18517	10.4453	6.04765	164
chr17	39705441	39705741	kidney_GR_peak_1700	31	.	4.02877	6.96122	3.18708	62
chr17	39739208	39739576	kidney_GR_peak_1701	62	.	4.78216	10.6324	6.20768	277
chr17	40032400	40032633	kidney_GR_peak_1702	31	.	4.27352	6.85785	3.11104	138
chr17	40072117	40072710	kidney_GR_peak_1703	69	.	5.56536	11.5516	6.98347	167
chr17	40075182	40075639	kidney_GR_peak_1704	92	.	6.50521	14.1715	9.22231	338
chr17	40098140	40098379	kidney_GR_peak_1705	58	.	5.22743	10.1746	5.83889	93
chr17	40099111	40099690	kidney_GR_peak_1706	120	.	6.57069	17.3549	12.0265	143
chr17	40100098	40100306	kidney_GR_peak_1707	60	.	5.03653	10.4969	6.09066	114
chr17	40100477	40101177	kidney_GR_peak_1708	221	.	8.666	28.7509	22.1988	458
chr17	40107963	40108389	kidney_GR_peak_1709	13	.	2.77685	4.40478	1.34917	3
chr17	40111319	40111829	kidney_GR_peak_1710	72	.	4.1739	11.8531	7.25049	329
chr17	40139915	40140344	kidney_GR_peak_1711	25	.	3.96827	6.06351	2.50144	356
chr17	40314542	40314898	kidney_GR_peak_1712	31	.	4.10454	6.8318	3.11104	81
chr17	40331940	40332541	kidney_GR_peak_1713	56	.	4.02126	9.98247	5.66971	430
chr17	40341665	40342199	kidney_GR_peak_1714	25	.	3.29751	6.1591	2.58526	205
chr17	40448162	40449424	kidney_GR_peak_1715	51	.	5.18928	9.40939	5.18393	1098
chr17	41688643	41688900	kidney_GR_peak_1716	35	.	3.64462	7.43843	3.57667	62
chr17	41786740	41787108	kidney_GR_peak_1717	54	.	3.44775	9.74561	5.47376	132
chr17	41800832	41801465	kidney_GR_peak_1718	43	.	4.06975	8.42398	4.38824	407
chr17	42388571	42389152	kidney_GR_peak_1719	44	.	3.52173	8.57001	4.48871	121
chr17	42609256	42609542	kidney_GR_peak_1720	30	.	3.47566	6.79927	3.09135	139
chr17	42744590	42744919	kidney_GR_peak_1721	32	.	4.19551	6.99731	3.21215	266
chr17	43216692	43217215	kidney_GR_peak_1722	125	.	7.25924	17.914	12.5285	399
chr17	43246543	43246795	kidney_GR_peak_1723	31	.	1.86459	6.96187	3.18766	94
chr17	43278500	43278714	kidney_GR_peak_1724	82	.	3.41046	13.0502	8.28129	90
chr17	43282796	43283081	kidney_GR_peak_1725	36	.	2.88213	7.50914	3.64201	175
chr17	43292349	43292680	kidney_GR_peak_1726	22	.	2.52696	5.72752	2.25883	135
chr17	43483668	43484076	kidney_GR_peak_1727	67	.	5.79978	11.2352	6.71849	157
chr17	44006563	44007092	kidney_GR_peak_1728	37	.	3.98839	7.69326	3.77333	224
chr17	44186521	44187106	kidney_GR_peak_1729	43	.	4.1584	8.33714	4.30903	329
chr17	44200195	44200403	kidney_GR_peak_1730	39	.	3.62285	7.87771	3.93205	96
chr17	44344931	44345377	kidney_GR_peak_1731	59	.	5.49453	10.3107	5.93909	326
chr17	45160696	45161529	kidney_GR_peak_1732	40	.	4.40739	7.96676	4.00304	406
chr17	45316584	45317480	kidney_GR_peak_1733	121	.	6.44553	17.5076	12.1588	757
chr17	45584345	45584573	kidney_GR_peak_1734	35	.	3.64462	7.43843	3.57667	26
chr17	46193627	46194045	kidney_GR_peak_1735	93	.	4.91488	14.3612	9.38813	282
chr17	46579531	46580025	kidney_GR_peak_1736	83	.	5.40592	13.0918	8.3037	358
chr17	47649474	47649949	kidney_GR_peak_1737	40	.	2.72092	8.05393	4.07981	269
chr17	47895900	47896432	kidney_GR_peak_1738	80	.	3.34883	12.7506	8.01714	446
chr17	47970748	47971008	kidney_GR_peak_1739	35	.	3.64462	7.43843	3.57667	164
chr17	48074553	48074788	kidney_GR_peak_1740	75	.	6.10503	12.1817	7.52717	79
chr17	48831044	48831425	kidney_GR_peak_1741	88	.	6.51436	13.7627	8.87826	71
chr17	48892331	48892720	kidney_GR_peak_1742	35	.	3.13259	7.39859	3.55119	348
chr17	49192618	49192826	kidney_GR_peak_1743	74	.	4.70398	12.0994	7.47466	128
chr17	49764224	49764503	kidney_GR_peak_1744	36	.	3.02984	7.46647	3.60141	123
chr17	49788656	49789180	kidney_GR_peak_1745	54	.	3.74906	9.74005	5.4694	363
chr17	50432397	50432610	kidney_GR_peak_1746	59	.	5.49453	10.3107	5.93909	59
chr17	50865198	50865555	kidney_GR_peak_1747	40	.	4.40739	7.96676	4.00304	202
chr17	50866394	50866791	kidney_GR_peak_1748	77	.	4.85949	12.497	7.7869	222
chr17	50914803	50915456	kidney_GR_peak_1749	37	.	3.95048	7.6123	3.73041	340
chr17	50919761	50919993	kidney_GR_peak_1750	30	.	3.47106	6.78847	3.08197	184
chr17	51120989	51121197	kidney_GR_peak_1751	34	.	4.07719	7.32753	3.49958	151
chr17	51260186	51260735	kidney_GR_peak_1752	91	.	5.2066	14.0863	9.14985	154
chr17	54968236	54968586	kidney_GR_peak_1753	33	.	4.14814	7.18756	3.37517	248
chr17	55273762	55274007	kidney_GR_peak_1754	49	.	4.36632	9.0827	4.92353	94
chr17	55287156	55287383	kidney_GR_peak_1755	67	.	5.79978	11.2352	6.71849	179
chr17	55730813	55731315	kidney_GR_peak_1756	51	.	5.18928	9.40939	5.18393	402
chr17	57036197	57036462	kidney_GR_peak_1757	45	.	4.75491	8.61912	4.52904	159
chr17	57085074	57085315	kidney_GR_peak_1758	46	.	4.23223	8.78761	4.67251	119
chr17	57357462	57358284	kidney_GR_peak_1759	22	.	3.62962	5.70783	2.24222	368
chr17	57890280	57890813	kidney_GR_peak_1760	23	.	3.8494	5.85826	2.36456	36
chr17	57902960	57903660	kidney_GR_peak_1761	37	.	4.57877	7.68144	3.76812	411
chr17	58007394	58007623	kidney_GR_peak_1762	35	.	3.64462	7.43843	3.57667	104
chr17	58517708	58518053	kidney_GR_peak_1763	100	.	3.86206	15.159	10.0786	144
chr17	59155328	59155622	kidney_GR_peak_1764	21	.	2.21052	5.5701	2.14099	27
chr17	59406980	59407282	kidney_GR_peak_1765	44	.	4.88403	8.53249	4.4569	53
chr17	59786779	59787146	kidney_GR_peak_1766	25	.	3.96827	6.06351	2.50144	181
chr17	59837430	59837888	kidney_GR_peak_1767	49	.	4.36632	9.0827	4.92353	220
chr17	60391951	60392343	kidney_GR_peak_1768	56	.	5.32994	10.0121	5.69237	58
chr17	61201374	61201777	kidney_GR_peak_1769	31	.	4.27352	6.85785	3.11104	166
chr17	62065757	62065965	kidney_GR_peak_1770	35	.	4.24027	7.36054	3.52255	145
chr17	63520366	63520639	kidney_GR_peak_1771	100	.	7.02079	15.143	10.0646	94
chr17	63621892	63622669	kidney_GR_peak_1772	54	.	3.32578	9.75996	5.4868	323
chr17	63773537	63774085	kidney_GR_peak_1773	62	.	4.65115	10.6627	6.23549	443
chr17	64506373	64506691	kidney_GR_peak_1774	55	.	4.19999	9.88014	5.58133	154
chr17	65056554	65056879	kidney_GR_peak_1775	42	.	4.73772	8.27129	4.25508	207
chr17	65057292	65057536	kidney_GR_peak_1776	37	.	4.57877	7.68144	3.76812	42
chr17	68035592	68035904	kidney_GR_peak_1777	13	.	2.77685	4.40478	1.34917	115
chr17	68457634	68457950	kidney_GR_peak_1778	41	.	3.81817	8.10806	4.11342	145
chr17	70074326	70074546	kidney_GR_peak_1779	33	.	4.14814	7.18756	3.37517	154
chr17	72120653	72121248	kidney_GR_peak_1780	45	.	4.75491	8.61912	4.52904	116
chr17	72121771	72122029	kidney_GR_peak_1781	37	.	4.57877	7.68144	3.76812	90
chr17	72222669	72222960	kidney_GR_peak_1782	35	.	4.44161	7.43892	3.57667	45
chr17	72224044	72224258	kidney_GR_peak_1783	45	.	4.75491	8.61912	4.52904	126
chr17	73293363	73293571	kidney_GR_peak_1784	31	.	4.27352	6.85785	3.11104	95
chr17	74426658	74426963	kidney_GR_peak_1785	31	.	4.27352	6.85785	3.11104	189
chr17	74430091	74430666	kidney_GR_peak_1786	48	.	4.7703	8.96881	4.82396	407
chr17	74431025	74431457	kidney_GR_peak_1787	46	.	4.66665	8.77026	4.65879	248
chr17	74431724	74432064	kidney_GR_peak_1788	23	.	3.8494	5.85826	2.36456	155
chr17	74443023	74443369	kidney_GR_peak_1789	49	.	4.36632	9.0827	4.92353	264
chr17	74748323	74748603	kidney_GR_peak_1790	67	.	5.79978	11.2352	6.71849	175
chr17	74763707	74764231	kidney_GR_peak_1791	13	.	2.77685	4.40478	1.34917	371
chr17	74873250	74873680	kidney_GR_peak_1792	22	.	2.86956	5.67419	2.22923	36
chr17	75012661	75012918	kidney_GR_peak_1793	31	.	4.27352	6.85785	3.11104	64
chr17	75078342	75078550	kidney_GR_peak_1794	45	.	4.75491	8.61912	4.52904	131
chr17	75516144	75516393	kidney_GR_peak_1795	44	.	4.72871	8.5706	4.4891	109
chr17	75557339	75557640	kidney_GR_peak_1796	62	.	4.82805	10.7341	6.29437	188
chr17	75557866	75558126	kidney_GR_peak_1797	29	.	3.83736	6.59279	2.92444	154
chr17	75784388	75784810	kidney_GR_peak_1798	17	.	2.82978	5.0414	1.77373	156
chr17	75941254	75941462	kidney_GR_peak_1799	44	.	4.88403	8.53249	4.4569	96
chr17	76265017	76265254	kidney_GR_peak_1800	55	.	3.22406	9.80239	5.52541	134
chr17	76540849	76541169	kidney_GR_peak_1801	17	.	3.14873	5.00244	1.74711	286
chr17	76671321	76671974	kidney_GR_peak_1802	75	.	5.5162	12.205	7.53564	246
chr17	76726898	76727190	kidney_GR_peak_1803	47	.	4.55686	8.86846	4.73304	136
chr17	76737714	76737922	kidney_GR_peak_1804	31	.	3.74256	6.90921	3.15027	82
chr17	77140338	77140891	kidney_GR_peak_1805	40	.	3.57446	7.99596	4.02603	192
chr17	77287171	77287383	kidney_GR_peak_1806	32	.	3.68216	7.02904	3.24071	97
chr17	77322938	77323159	kidney_GR_peak_1807	81	.	5.47558	12.8719	8.1126	106
chr17	78186977	78187363	kidney_GR_peak_1808	49	.	4.26355	9.15155	4.98149	206
chr17	78272609	78272817	kidney_GR_peak_1809	37	.	4.57877	7.68144	3.76812	79
chr17	78351576	78352050	kidney_GR_peak_1810	31	.	4.27352	6.85785	3.11104	311
chr17	78353185	78353400	kidney_GR_peak_1811	32	.	3.77848	6.985	3.20743	152
chr17	79192541	79192752	kidney_GR_peak_1812	31	.	4.27076	6.85304	3.11104	123
chr17	79796758	79797423	kidney_GR_peak_1813	46	.	3.99172	8.79655	4.67458	507
chr17	80064166	80064487	kidney_GR_peak_1814	51	.	5.18928	9.40939	5.18393	181
chr17	80727241	80727708	kidney_GR_peak_1815	75	.	6.10503	12.1817	7.52717	165
chr17	80833395	80833728	kidney_GR_peak_1816	25	.	3.96827	6.06351	2.50144	154
chr17	81044082	81044434	kidney_GR_peak_1817	21	.	3.32672	5.57282	2.14099	162
chr17	81223008	81223252	kidney_GR_peak_1818	30	.	3.13042	6.78154	3.08115	120
chr17	81239085	81239345	kidney_GR_peak_1819	30	.	3.27658	6.75708	3.06018	85
chr17	81295396	81295627	kidney_GR_peak_1820	58	.	5.03596	10.1515	5.81709	120
chr17	81366008	81366277	kidney_GR_peak_1821	35	.	4.41571	7.39285	3.5472	145
chr17	81711723	81712204	kidney_GR_peak_1822	46	.	4.66665	8.77026	4.65879	96
chr17	81713787	81714092	kidney_GR_peak_1823	29	.	3.97525	6.59429	2.92444	148
chr17	81722385	81722607	kidney_GR_peak_1824	17	.	2.82978	5.0414	1.77373	119
chr17	81860717	81861028	kidney_GR_peak_1825	17	.	2.04512	5.06706	1.79763	107
chr17	81977662	81977947	kidney_GR_peak_1826	22	.	3.62962	5.70783	2.24222	29
chr17	82023051	82023273	kidney_GR_peak_1827	25	.	2.25983	6.14866	2.58169	34
chr17	82292240	82292448	kidney_GR_peak_1828	31	.	4.27352	6.85785	3.11104	89
chr17	82293577	82293842	kidney_GR_peak_1829	29	.	4.1455	6.63398	2.95097	142
chr17	82298022	82298293	kidney_GR_peak_1830	77	.	5.83037	12.4537	7.75217	72
chr17	82698616	82698966	kidney_GR_peak_1831	46	.	3.04978	8.70935	4.61003	227
chr17	82751725	82751937	kidney_GR_peak_1832	35	.	3.82916	7.35085	3.51929	144
chr17	83079235	83079453	kidney_GR_peak_1833	37	.	4.57582	7.67624	3.76812	100
chr17_GL000205v2_random	86805	87088	kidney_GR_peak_1834	25	.	2.6089	6.17252	2.59399	177
chr17_GL000205v2_random	87801	88240	kidney_GR_peak_1835	72	.	2.92108	11.8702	7.26727	362
chr17_GL000205v2_random	88579	89055	kidney_GR_peak_1836	113	.	3.49731	16.54	11.3065	304
chr17_GL000205v2_random	89430	89672	kidney_GR_peak_1837	130	.	3.73939	18.4591	13.0037	111
chr17_KI270729v1_random	27652	27875	kidney_GR_peak_1838	72	.	1.54311	11.8786	7.2699	146
chr18	10149	10471	kidney_GR_peak_1839	42	.	2.89654	8.28786	4.27075	30
chr18	2981124	2981332	kidney_GR_peak_1840	59	.	5.49453	10.3107	5.93909	110
chr18	3447912	3448439	kidney_GR_peak_1841	21	.	3.32672	5.57282	2.14099	149
chr18	3450204	3450687	kidney_GR_peak_1842	44	.	4.88403	8.53249	4.4569	70
chr18	3623977	3624353	kidney_GR_peak_1843	51	.	5.18928	9.40939	5.18393	206
chr18	3692361	3692579	kidney_GR_peak_1844	49	.	5.03383	9.12948	4.96165	160
chr18	3710744	3711109	kidney_GR_peak_1845	37	.	4.57877	7.68144	3.76812	234
chr18	3741042	3741250	kidney_GR_peak_1846	14	.	3.35777	4.57111	1.40721	16
chr18	9136025	9136461	kidney_GR_peak_1847	21	.	2.97871	5.59317	2.15681	382
chr18	9913643	9914193	kidney_GR_peak_1848	132	.	7.19504	18.7236	13.2421	136
chr18	11851041	11851423	kidney_GR_peak_1849	27	.	3.88888	6.43406	2.78702	215
chr18	11980744	11981330	kidney_GR_peak_1850	76	.	4.06076	12.3541	7.66566	383
chr18	12377075	12377764	kidney_GR_peak_1851	101	.	5.84451	15.2667	10.1752	416
chr18	12947595	12948271	kidney_GR_peak_1852	88	.	6.04315	13.6773	8.8042	499
chr18	12991264	12991633	kidney_GR_peak_1853	83	.	5.40592	13.0918	8.3037	190
chr18	13262142	13262606	kidney_GR_peak_1854	49	.	5.03383	9.12948	4.96165	114
chr18	14450491	14450699	kidney_GR_peak_1855	37	.	4.57877	7.68144	3.76812	125
chr18	22210377	22210585	kidney_GR_peak_1856	25	.	3.96827	6.06351	2.50144	68
chr18	22683330	22683554	kidney_GR_peak_1857	37	.	3.95048	7.6123	3.73041	98
chr18	23114605	23115149	kidney_GR_peak_1858	117	.	7.27222	16.9994	11.7113	375
chr18	23141703	23141972	kidney_GR_peak_1859	19	.	3.66302	5.30048	1.92587	183
chr18	23259835	23260359	kidney_GR_peak_1860	13	.	2.77685	4.40478	1.34917	176
chr18	23452987	23453389	kidney_GR_peak_1861	33	.	4.14814	7.18756	3.37517	198
chr18	23618979	23619240	kidney_GR_peak_1862	26	.	3.53464	6.22898	2.61921	129
chr18	23964928	23965275	kidney_GR_peak_1863	72	.	5.92215	11.8455	7.24497	170
chr18	28177191	28177539	kidney_GR_peak_1864	35	.	4.44161	7.43892	3.57667	68
chr18	32092286	32092741	kidney_GR_peak_1865	93	.	4.91488	14.3612	9.38813	263
chr18	32349816	32350152	kidney_GR_peak_1866	44	.	4.88403	8.53249	4.4569	203
chr18	35497492	35497781	kidney_GR_peak_1867	43	.	4.79396	8.37202	4.34281	82
chr18	36297472	36297725	kidney_GR_peak_1868	26	.	3.53464	6.22898	2.61921	105
chr18	46173803	46174011	kidney_GR_peak_1869	21	.	2.97871	5.59317	2.15681	68
chr18	47930705	47931166	kidney_GR_peak_1870	143	.	5.01491	19.9467	14.3422	373
chr18	48453068	48453276	kidney_GR_peak_1871	49	.	5.03383	9.12948	4.96165	83
chr18	48674454	48674758	kidney_GR_peak_1872	25	.	3.96827	6.06351	2.50144	114
chr18	48951603	48951836	kidney_GR_peak_1873	31	.	4.02877	6.96122	3.18708	184
chr18	50281597	50281814	kidney_GR_peak_1874	66	.	4.83684	11.0892	6.60448	116
chr18	50743807	50744015	kidney_GR_peak_1875	28	.	4.05047	6.46636	2.8167	33
chr18	51197467	51197763	kidney_GR_peak_1876	40	.	4.0307	8.05887	4.07981	167
chr18	54224612	54224820	kidney_GR_peak_1877	37	.	4.57877	7.68144	3.76812	113
chr18	54269493	54269764	kidney_GR_peak_1878	91	.	6.2222	14.0387	9.11105	134
chr18	56638750	56639007	kidney_GR_peak_1879	26	.	3.53464	6.22898	2.61921	105
chr18	57630355	57630563	kidney_GR_peak_1880	44	.	4.88403	8.53249	4.4569	84
chr18	58043782	58043993	kidney_GR_peak_1881	49	.	4.13951	9.15284	4.98149	156
chr18	58223689	58224655	kidney_GR_peak_1882	44	.	4.88403	8.53249	4.4569	391
chr18	59139508	59139771	kidney_GR_peak_1883	14	.	2.60869	4.64124	1.47035	64
chr18	61636106	61636402	kidney_GR_peak_1884	40	.	4.40739	7.96676	4.00304	179
chr18	61638124	61638814	kidney_GR_peak_1885	47	.	4.55686	8.86846	4.73304	503
chr18	61648935	61649310	kidney_GR_peak_1886	59	.	5.49453	10.3107	5.93909	200
chr18	61664726	61664979	kidney_GR_peak_1887	44	.	4.88403	8.53249	4.4569	108
chr18	61893473	61893681	kidney_GR_peak_1888	31	.	4.27352	6.85785	3.11104	111
chr18	62186644	62187487	kidney_GR_peak_1889	83	.	6.41028	13.149	8.33921	647
chr18	62522892	62523176	kidney_GR_peak_1890	22	.	2.86956	5.67419	2.22923	197
chr18	62715027	62715439	kidney_GR_peak_1891	30	.	3.13042	6.78154	3.08115	167
chr18	63100193	63100415	kidney_GR_peak_1892	23	.	3.87211	5.89762	2.39576	20
chr18	63218563	63218771	kidney_GR_peak_1893	35	.	3.13259	7.39859	3.55119	172
chr18	63367336	63367573	kidney_GR_peak_1894	62	.	4.49947	10.6213	6.20616	95
chr18	74147640	74148318	kidney_GR_peak_1895	53	.	4.92591	9.59681	5.33657	276
chr18	74234203	74234781	kidney_GR_peak_1896	56	.	5.32994	10.0121	5.69237	295
chr18	74291910	74292297	kidney_GR_peak_1897	16	.	2.35269	4.84254	1.63581	221
chr18	74496093	74497114	kidney_GR_peak_1898	43	.	4.06975	8.42398	4.38824	165
chr18	74500789	74501079	kidney_GR_peak_1899	49	.	5.03383	9.12948	4.96165	124
chr18	74597366	74598047	kidney_GR_peak_1900	51	.	5.18928	9.40939	5.18393	383
chr18	76611694	76612010	kidney_GR_peak_1901	37	.	4.57877	7.68144	3.76812	147
chr18	77114646	77115450	kidney_GR_peak_1902	101	.	6.62542	15.2712	10.177	172
chr18	77115660	77115941	kidney_GR_peak_1903	19	.	3.66302	5.30048	1.92587	29
chr18	79750993	79751446	kidney_GR_peak_1904	75	.	6.10503	12.1817	7.52717	152
chr18	79807890	79808199	kidney_GR_peak_1905	13	.	2.77685	4.40478	1.34917	41
chr18	80033460	80033756	kidney_GR_peak_1906	52	.	4.43377	9.53613	5.28934	108
chr18	80108880	80109114	kidney_GR_peak_1907	40	.	4.16144	8.05851	4.07981	174
chr19	198596	198814	kidney_GR_peak_1908	35	.	4.44161	7.43892	3.57667	107
chr19	300990	301198	kidney_GR_peak_1909	51	.	5.18928	9.40939	5.18393	73
chr19	663262	663486	kidney_GR_peak_1910	32	.	4.19551	6.99731	3.21215	153
chr19	680627	681083	kidney_GR_peak_1911	21	.	2.5656	5.56832	2.14099	278
chr19	995563	995836	kidney_GR_peak_1912	18	.	3.53257	5.07837	1.80765	168
chr19	1082451	1082704	kidney_GR_peak_1913	42	.	4.71009	8.22165	4.21428	115
chr19	1102180	1102493	kidney_GR_peak_1914	17	.	2.9504	4.96613	1.73009	2
chr19	1104883	1105096	kidney_GR_peak_1915	26	.	3.66331	6.25148	2.63624	134
chr19	1168991	1169213	kidney_GR_peak_1916	41	.	4.33764	8.12745	4.13094	186
chr19	1205300	1205741	kidney_GR_peak_1917	17	.	2.9504	4.96613	1.73009	408
chr19	1244631	1245045	kidney_GR_peak_1918	21	.	3.12396	5.5513	2.13784	246
chr19	1249483	1249875	kidney_GR_peak_1919	35	.	3.64462	7.43843	3.57667	158
chr19	1253090	1253321	kidney_GR_peak_1920	50	.	4.57914	9.22696	5.03971	143
chr19	1275558	1275790	kidney_GR_peak_1921	74	.	4.70398	12.0994	7.47466	148
chr19	1383182	1383465	kidney_GR_peak_1922	25	.	3.96827	6.06351	2.50144	249
chr19	1490468	1491156	kidney_GR_peak_1923	60	.	3.71269	10.3953	6.00775	515
chr19	1812789	1813051	kidney_GR_peak_1924	75	.	5.87372	12.1458	7.50808	147
chr19	1848507	1848724	kidney_GR_peak_1925	59	.	5.49453	10.3107	5.93909	123
chr19	1863857	1864068	kidney_GR_peak_1926	40	.	3.39129	7.95768	4.00304	72
chr19	1940998	1941253	kidney_GR_peak_1927	21	.	3.52517	5.51503	2.10899	20
chr19	2059913	2060148	kidney_GR_peak_1928	31	.	4.27352	6.85785	3.11104	35
chr19	2061083	2061670	kidney_GR_peak_1929	80	.	5.79135	12.7677	8.02873	244
chr19	2151594	2151912	kidney_GR_peak_1930	87	.	4.76594	13.597	8.73379	160
chr19	2235520	2235840	kidney_GR_peak_1931	40	.	4.40739	7.96676	4.00304	246
chr19	2236474	2236682	kidney_GR_peak_1932	46	.	3.99172	8.79655	4.67458	86
chr19	2491251	2491489	kidney_GR_peak_1933	67	.	5.79978	11.2352	6.71849	138
chr19	2491722	2491930	kidney_GR_peak_1934	25	.	3.96827	6.06351	2.50144	78
chr19	2543822	2544061	kidney_GR_peak_1935	30	.	3.47106	6.78847	3.08197	102
chr19	2578898	2579517	kidney_GR_peak_1936	56	.	4.02126	9.98247	5.66971	496
chr19	2627421	2627720	kidney_GR_peak_1937	46	.	3.99172	8.79655	4.67458	191
chr19	2739955	2740306	kidney_GR_peak_1938	21	.	3.35865	5.6383	2.19727	53
chr19	2783307	2783519	kidney_GR_peak_1939	27	.	3.88888	6.43406	2.78702	69
chr19	2841156	2841523	kidney_GR_peak_1940	14	.	2.25287	4.61163	1.44596	193
chr19	2900432	2901046	kidney_GR_peak_1941	72	.	4.1739	11.8531	7.25049	223
chr19	3035818	3036224	kidney_GR_peak_1942	65	.	4.08771	11.0174	6.54106	160
chr19	3174687	3174895	kidney_GR_peak_1943	41	.	4.50529	8.15251	4.14995	112
chr19	3336702	3337472	kidney_GR_peak_1944	161	.	5.56904	21.9984	16.1684	325
chr19	3367566	3367957	kidney_GR_peak_1945	31	.	4.27352	6.85785	3.11104	164
chr19	3375128	3375514	kidney_GR_peak_1946	60	.	5.18517	10.4453	6.04765	205
chr19	3397356	3397725	kidney_GR_peak_1947	25	.	3.96827	6.06351	2.50144	54
chr19	3403795	3404053	kidney_GR_peak_1948	31	.	3.74256	6.90921	3.15027	123
chr19	3480023	3480258	kidney_GR_peak_1949	44	.	4.88403	8.53249	4.4569	78
chr19	3762588	3763000	kidney_GR_peak_1950	40	.	4.31703	8.08651	4.09901	141
chr19	4065527	4065785	kidney_GR_peak_1951	69	.	5.56536	11.5516	6.98347	162
chr19	4456715	4457047	kidney_GR_peak_1952	19	.	3.66302	5.30048	1.92587	304
chr19	4471593	4472096	kidney_GR_peak_1953	154	.	6.04936	21.1564	15.4276	278
chr19	4968657	4968993	kidney_GR_peak_1954	91	.	3.99094	14.0658	9.13622	199
chr19	5622867	5623151	kidney_GR_peak_1955	58	.	4.33883	10.2271	5.88333	77
chr19	5686880	5687398	kidney_GR_peak_1956	41	.	3.81817	8.10806	4.11342	112
chr19	5720391	5720599	kidney_GR_peak_1957	51	.	3.87233	9.30405	5.10959	88
chr19	5790779	5791150	kidney_GR_peak_1958	31	.	3.74256	6.90921	3.15027	70
chr19	5826801	5827105	kidney_GR_peak_1959	22	.	3.62962	5.70783	2.24222	173
chr19	5880577	5880862	kidney_GR_peak_1960	77	.	5.83037	12.4537	7.75217	166
chr19	5904157	5904997	kidney_GR_peak_1961	154	.	5.45302	21.1974	15.456	455
chr19	5977986	5978267	kidney_GR_peak_1962	13	.	2.77685	4.40478	1.34917	114
chr19	6110563	6110932	kidney_GR_peak_1963	35	.	4.44161	7.43892	3.57667	120
chr19	6372761	6373069	kidney_GR_peak_1964	50	.	3.13692	9.25006	5.0617	64
chr19	6393279	6393686	kidney_GR_peak_1965	67	.	5.59402	11.2317	6.71849	264
chr19	6476290	6476498	kidney_GR_peak_1966	20	.	3.17276	5.45748	2.06967	157
chr19	6744673	6745042	kidney_GR_peak_1967	31	.	3.74256	6.90921	3.15027	261
chr19	6753482	6753845	kidney_GR_peak_1968	19	.	3.66302	5.30048	1.92587	155
chr19	7069335	7069671	kidney_GR_peak_1969	107	.	6.74072	15.9438	10.7743	112
chr19	7098894	7099652	kidney_GR_peak_1970	43	.	4.1584	8.33714	4.30903	294
chr19	7197084	7197452	kidney_GR_peak_1971	43	.	4.1584	8.33714	4.30903	193
chr19	7450701	7451045	kidney_GR_peak_1972	13	.	1.6779	4.40464	1.34917	253
chr19	7522537	7522745	kidney_GR_peak_1973	31	.	4.27352	6.85785	3.11104	170
chr19	7535282	7535604	kidney_GR_peak_1974	40	.	4.40739	7.96676	4.00304	294
chr19	7618893	7619643	kidney_GR_peak_1975	121	.	6.44553	17.5076	12.1588	414
chr19	7829672	7830144	kidney_GR_peak_1976	70	.	3.76118	11.5897	7.01882	301
chr19	7920343	7920581	kidney_GR_peak_1977	53	.	3.97147	9.57077	5.32234	85
chr19	8000908	8001161	kidney_GR_peak_1978	33	.	4.14814	7.18756	3.37517	50
chr19	8005545	8005832	kidney_GR_peak_1979	33	.	4.14814	7.18756	3.37517	152
chr19	8224584	8224792	kidney_GR_peak_1980	31	.	4.27352	6.85785	3.11104	177
chr19	8362295	8362514	kidney_GR_peak_1981	26	.	3.77697	6.22451	2.61921	31
chr19	8525682	8525929	kidney_GR_peak_1982	52	.	4.16528	9.50313	5.26307	184
chr19	9309901	9310109	kidney_GR_peak_1983	34	.	4.07719	7.32753	3.49958	114
chr19	9819213	9819554	kidney_GR_peak_1984	31	.	2.61565	6.96476	3.19016	167
chr19	10269737	10269945	kidney_GR_peak_1985	31	.	4.27352	6.85785	3.11104	117
chr19	10380436	10380933	kidney_GR_peak_1986	22	.	2.86956	5.67419	2.22923	265
chr19	10461189	10461489	kidney_GR_peak_1987	88	.	6.04315	13.6773	8.8042	190
chr19	10502162	10502464	kidney_GR_peak_1988	75	.	5.70369	12.2038	7.53564	136
chr19	10502836	10503096	kidney_GR_peak_1989	32	.	4.19551	6.99731	3.21215	202
chr19	10568694	10569159	kidney_GR_peak_1990	13	.	2.43646	4.31746	1.31382	339
chr19	10577124	10577352	kidney_GR_peak_1991	23	.	3.71024	5.85534	2.36456	59
chr19	10653659	10654049	kidney_GR_peak_1992	17	.	2.9504	4.96613	1.73009	381
chr19	10764476	10764906	kidney_GR_peak_1993	74	.	4.46807	12.1086	7.4789	277
chr19	10835873	10836088	kidney_GR_peak_1994	37	.	3.13766	7.61855	3.73609	123
chr19	10871049	10871353	kidney_GR_peak_1995	46	.	3.04978	8.70935	4.61003	205
chr19	11085563	11085925	kidney_GR_peak_1996	83	.	5.96295	13.1121	8.31525	194
chr19	11143088	11143315	kidney_GR_peak_1997	35	.	3.73266	7.39313	3.5472	160
chr19	11197381	11197944	kidney_GR_peak_1998	32	.	4.19551	6.99731	3.21215	447
chr19	11203577	11203924	kidney_GR_peak_1999	27	.	3.88888	6.43406	2.78702	167
chr19	11293735	11294006	kidney_GR_peak_2000	21	.	3.32672	5.57282	2.14099	137
[truncated: 2,362 more rows]
