# Supplementary material for: Multimodal single cell sequencing implicates chromatin accessibility and genetic background in diabetic kidney disease progression
Source: Nat Commun. 2022 Sep 6;13:5253. doi: 10.1038/s41467-022-32972-z (PMC9448792; doi:10.1038/s41467-022-32972-z)
Supplement: Supplementary file 16 — Supplementary Dataset 13 [file 41467_2022_32972_MOESM16_ESM.xlsx]

## Sheet: PCT
motif

## Sheet: PST
motif

## Sheet: PT_VCAM1
motif

## Sheet: PT_PROM1
motif

## Sheet: PT_CD36
motif

## Sheet: PEC
motif

## Sheet: ATL
motif

## Sheet: TAL1
motif

## Sheet: TAL2
motif

## Sheet: DCT1
motif

[truncated: 10 more sheets: DCT2, PC, ICA, ICB, PODO, ENDO, FIB_VSMC_MC, TCELL, BCELL, MONO]
