# Supplementary material for: Multimodal single cell sequencing implicates chromatin accessibility and genetic background in diabetic kidney disease progression
Source: Nat Commun. 2022 Sep 6;13:5253. doi: 10.1038/s41467-022-32972-z (PMC9448792; doi:10.1038/s41467-022-32972-z)
Supplement: Supplementary file 18 — Supplementary Dataset 15 [file 41467_2022_32972_MOESM18_ESM.xlsx]

## Sheet: hTERT_GR_consensus
chr1	804609	804893
chr1	1079805	1080172
chr1	1156389	1156623
chr1	1164793	1164984
chr1	1165129	1165306
chr1	1166009	1166293
chr1	1344507	1345206
chr1	1505389	1505642
chr1	1686497	1686729
chr1	1693295	1693736
chr1	1763201	1763448
chr1	1778991	1779086
chr1	1826967	1827439
chr1	2049905	2050240
chr1	2189690	2189699
chr1	2189884	2189992
chr1	2212654	2212922
chr1	2452040	2452883
chr1	2481244	2481468
chr1	2481854	2482507
chr1	2526751	2526931
chr1	2533850	2533897
chr1	2534765	2535220
chr1	2547101	2547321
chr1	2586573	2586820
chr1	3313338	3313797
chr1	3352655	3353067
chr1	3353189	3353559
chr1	3353736	3354031
chr1	3380619	3380936
chr1	3459810	3460484
chr1	3460778	3461042
chr1	3471669	3471886
chr1	3482235	3482661
chr1	4602991	4603879
chr1	4650192	4650526
chr1	4668958	4669235
chr1	4962858	4963401
chr1	5424703	5424927
chr1	6385640	6385772
chr1	6437241	6437469
chr1	6489310	6489529
chr1	6653828	6654405
chr1	6743733	6743917
chr1	6784312	6784537
chr1	6784683	6785179
chr1	6860049	6860530
chr1	7265923	7266647
chr1	7299333	7299939
chr1	7402106	7402386
chr1	7469175	7469451
chr1	7469660	7469953
chr1	7470789	7470998
chr1	7471120	7471904
chr1	7549545	7549750
chr1	7948919	7949133
chr1	8026451	8026744
chr1	8027420	8027845
chr1	8040489	8041003
chr1	8061292	8061618
chr1	8078141	8078660
chr1	8077129	8077912
chr1	8089510	8090576
chr1	8096355	8096593
chr1	8097268	8097899
chr1	8120833	8121314
chr1	8122546	8122869
chr1	8137631	8138210
chr1	8154686	8155027
chr1	8155437	8155743
chr1	8167131	8167345
chr1	8167470	8167672
chr1	8169422	8169892
chr1	8170170	8170398
chr1	8197842	8198299
chr1	8201403	8201627
chr1	8202464	8202593
chr1	8211787	8212454
chr1	8247859	8248392
chr1	8259078	8259714
chr1	8370983	8371051
chr1	8373754	8373999
chr1	8397183	8397382
chr1	8408180	8408659
chr1	8483120	8483284
chr1	8563511	8563918
chr1	8660412	8660800
chr1	8674838	8675152
chr1	8703145	8703730
chr1	8753900	8754116
chr1	8822590	8822814
chr1	8870924	8871274
chr1	8880230	8880748
chr1	8890353	8890597
chr1	8899798	8900403
chr1	8903030	8903212
chr1	8903838	8904062
chr1	8911297	8911627
chr1	8942058	8942249
chr1	8974334	8974656
chr1	8986100	8986392
chr1	9078908	9079142
chr1	9080578	9081118
chr1	9084826	9085167
chr1	9163612	9164086
chr1	9231819	9232045
chr1	9275750	9276062
chr1	9280593	9280817
chr1	9290347	9290563
chr1	9300018	9300585
chr1	9302926	9303349
chr1	9315752	9316096
chr1	9316239	9316365
chr1	9413279	9413587
chr1	9438778	9439096
chr1	9441596	9441823
chr1	9476675	9476984
chr1	9501028	9501774
chr1	9539322	9539687
chr1	9561432	9561919
chr1	9687719	9687905
chr1	9689102	9689372
chr1	9700358	9700814
chr1	9700934	9700947
chr1	9765775	9766312
chr1	9796904	9797169
chr1	9825086	9825138
chr1	9825310	9825941
chr1	9890189	9890495
chr1	9892939	9893304
chr1	9910365	9910517
chr1	9942831	9943302
chr1	10074256	10074842
chr1	10225366	10225724
chr1	10398688	10398930
chr1	10399448	10399682
chr1	10459254	10459500
chr1	10495450	10495753
chr1	10528597	10528872
chr1	10530529	10530892
chr1	10599206	10599676
chr1	10686322	10686913
chr1	10898200	10898407
chr1	10900985	10901840
chr1	11134539	11134763
chr1	11796700	11796806
chr1	11797669	11797893
chr1	11805891	11805988
chr1	11806171	11806319
chr1	11934756	11935000
chr1	11979709	11980234
chr1	12051956	12052192
chr1	12161714	12162231
chr1	12436890	12437538
chr1	12454094	12454799
chr1	12477991	12478882
chr1	12540136	12540533
chr1	14732908	14733682
chr1	14742118	14742873
chr1	14786318	14786542
chr1	14929427	14929864
chr1	14940307	14940421
chr1	14968762	14969251
chr1	14976437	14977477
chr1	14977690	14977864
chr1	14996028	14997034
chr1	15001429	15001727
chr1	15027815	15028206
chr1	15028477	15028763
chr1	15178979	15179580
chr1	15200392	15200669
chr1	15200827	15201137
chr1	15201732	15202446
chr1	15356335	15356493
chr1	15416176	15416445
chr1	15523883	15524338
chr1	15524637	15525252
chr1	15616943	15617261
chr1	15703385	15703672
chr1	15796643	15796963
chr1	15799002	15799133
chr1	15799269	15800607
chr1	15800726	15801306
chr1	15835991	15836316
chr1	15949390	15949614
chr1	15966316	15966587
chr1	15976051	15976295
chr1	16068324	16068726
chr1	16122775	16123005
chr1	16123134	16123367
chr1	16139758	16140013
chr1	16145075	16145824
chr1	16146566	16146910
chr1	16156212	16156425
chr1	16158981	16159508
chr1	16164303	16164527
chr1	16173328	16174050
chr1	16175619	16176031
chr1	16178724	16178927
chr1	16181762	16181926
chr1	16182150	16182524
chr1	16206789	16207013
chr1	16217218	16217445
chr1	16217659	16217847
chr1	16236321	16236545
chr1	16352604	16352985
chr1	16367257	16367483
chr1	16513068	16513313
chr1	16513446	16514085
chr1	16666255	16666608
chr1	16739954	16740173
chr1	16764186	16764922
chr1	16765095	16765705
chr1	16766672	16767298
chr1	16770181	16770869
chr1	16772480	16772930
chr1	16780860	16781133
chr1	16781276	16781695
chr1	16896410	16896650
chr1	17128471	17128912
chr1	17129044	17129149
chr1	17167696	17169040
chr1	17189759	17190016
chr1	17190227	17190471
chr1	17201060	17201316
chr1	17201612	17201994
chr1	17207953	17208200
chr1	17233241	17233829
chr1	17234020	17234260
chr1	17250826	17251113
chr1	17251688	17252086
chr1	17287340	17287870
chr1	17297855	17298519
chr1	17369536	17369928
chr1	17540480	17541036
chr1	17545569	17545794
chr1	17551910	17552291
chr1	17553935	17554520
chr1	17559656	17559900
chr1	17560040	17560568
chr1	17561416	17561849
chr1	17565018	17565245
chr1	17569584	17570230
chr1	17580114	17580377
chr1	17588211	17588497
chr1	17624759	17624952
chr1	17682304	17682530
chr1	17768698	17768940
chr1	18480095	18480957
chr1	18481174	18481409
chr1	18932228	18932536
chr1	19009732	19010375
chr1	19010943	19011175
chr1	19067123	19067516
chr1	19074594	19074843
chr1	19075186	19075503
chr1	19079897	19080039
chr1	19080211	19080454
chr1	19448714	19449287
chr1	19596486	19596832
chr1	19715735	19716065
chr1	19734236	19734805
chr1	19758064	19758890
chr1	19765019	19765725
chr1	19765872	19766103
chr1	19800191	19800414
chr1	19800835	19801092
chr1	19801234	19801432
chr1	19861050	19861482
chr1	20212498	20212876
chr1	20255681	20255901
chr1	20480497	20481042
chr1	20481175	20481507
chr1	20494815	20495106
chr1	20612219	20612596
chr1	20613745	20614329
chr1	20634507	20634915
chr1	20696644	20696853
chr1	20697097	20697317
chr1	20733311	20733668
chr1	20786894	20787261
chr1	20847287	20847674
chr1	21022530	21022808
chr1	21238015	21239733
chr1	21251991	21252685
chr1	21261735	21261938
chr1	21262084	21262086
chr1	21294616	21295089
chr1	21303324	21303338
chr1	21324027	21325153
chr1	21329278	21329999
chr1	21334526	21334820
chr1	21345612	21345870
chr1	21379364	21379588
chr1	21623422	21623681
chr1	21626921	21627352
chr1	21638918	21639326
chr1	21869693	21870310
chr1	21922226	21922664
chr1	21921271	21922090
chr1	21931005	21931621
chr1	21936073	21936457
chr1	21939596	21939748
chr1	21989925	21990149
chr1	22500359	22500729
chr1	22739250	22740073
chr1	22747124	22747501
chr1	22747670	22747924
chr1	22750186	22750439
chr1	22831904	22832177
chr1	22861959	22862290
chr1	22873184	22873778
chr1	23100142	23100636
chr1	23168597	23168798
chr1	23196742	23196948
chr1	23197107	23197374
chr1	23202396	23202686
chr1	23248390	23248916
chr1	23282775	23283122
chr1	23283819	23284080
chr1	23344483	23344802
chr1	23367914	23368872
chr1	23377226	23377536
chr1	23393527	23394255
chr1	23403705	23404151
chr1	23472952	23473544
chr1	23528447	23528718
chr1	23576919	23577236
chr1	23577416	23577810
chr1	23593406	23594032
chr1	23594759	23595014
chr1	23705026	23705088
chr1	23756545	23756763
chr1	23799791	23800057
chr1	23865074	23865620
chr1	23865793	23866066
chr1	23904572	23904806
chr1	23951481	23952390
chr1	23980597	23980887
chr1	23984308	23985057
chr1	24018638	24018905
chr1	24019092	24019258
chr1	24022587	24023189
chr1	24046455	24046788
chr1	24203511	24203646
chr1	24236533	24236789
chr1	24266612	24267049
chr1	24290187	24290430
chr1	24294559	24295424
chr1	24322046	24322337
chr1	24335096	24335354
chr1	24363321	24363465
chr1	24365210	24365573
chr1	24416772	24417320
chr1	24417487	24417744
chr1	24459582	24460048
chr1	24559223	24559577
chr1	24562590	24562835
chr1	24562982	24563149
chr1	24567965	24568189
chr1	24642510	24642799
chr1	24656995	24657179
chr1	24702403	24702999
chr1	24705391	24705714
chr1	24713491	24713715
chr1	24785502	24785694
chr1	24786231	24786462
chr1	25239882	25240146
chr1	25247611	25247874
chr1	25543295	25543465
chr1	25549675	25550036
chr1	25573493	25573534
chr1	25771557	25771926
chr1	25772199	25772271
chr1	25875696	25875993
chr1	25890511	25890999
chr1	25892401	25892582
chr1	25997817	25997989
chr1	26081765	26081983
chr1	26351856	26352076
chr1	26378132	26378494
chr1	26620169	26620389
chr1	26621036	26621541
chr1	26692337	26693070
chr1	26723393	26723622
chr1	26862058	26862130
chr1	26862424	26862648
chr1	26865352	26865640
chr1	26904515	26904668
chr1	26907490	26907725
chr1	26907855	26908141
chr1	26990787	26990995
chr1	26991221	26991330
chr1	26991555	26991644
chr1	26999328	26999572
chr1	27010865	27011166
chr1	27031412	27031825
chr1	27111882	27112634
chr1	27142496	27142627
chr1	27365415	27365906
chr1	27428448	27429074
chr1	27455362	27455618
chr1	27540186	27540789
chr1	27542261	27542626
chr1	27557037	27557302
chr1	27557536	27558121
chr1	27563888	27564095
chr1	27658717	27658964
chr1	27671991	27672210
chr1	27672748	27673064
chr1	27873115	27873335
chr1	27914698	27915064
chr1	27935069	27935307
chr1	27959473	27959865
chr1	28088862	28089066
chr1	28105405	28105562
chr1	28123643	28123882
chr1	28129046	28129585
chr1	28135881	28136122
chr1	28137079	28137324
chr1	28183556	28183780
chr1	28197267	28197477
chr1	28196833	28197125
chr1	28243929	28244151
chr1	28248790	28249473
chr1	28259074	28259543
chr1	28321907	28322759
chr1	28347853	28348128
chr1	28369722	28369995
chr1	28399576	28400202
chr1	28437337	28438015
chr1	28438154	28438378
chr1	28450005	28450453
chr1	28527080	28527345
chr1	28860569	28861262
chr1	28965491	28965973
chr1	28966442	28966959
chr1	28972105	28972421
chr1	28972634	28972918
chr1	29239037	29239296
chr1	29570140	29570584
chr1	29579776	29579922
chr1	29584797	29585167
chr1	29590805	29591654
chr1	29639443	29639826
chr1	29639974	29640785
chr1	29649226	29649559
chr1	29649793	29650477
chr1	29709206	29709763
chr1	29711777	29712436
chr1	29967359	29967644
chr1	29974011	29974423
chr1	29974564	29974770
chr1	29985149	29985267
chr1	30006255	30006479
chr1	30006658	30006777
chr1	30008852	30009025
chr1	30058842	30059091
chr1	30345605	30346263
chr1	30526259	30526483
chr1	30690357	30690609
chr1	30718128	30718452
chr1	30756678	30757058
chr1	30809508	30809817
chr1	30816456	30816720
chr1	30824252	30824510
chr1	31007236	31007514
chr1	31007673	31007952
chr1	31099598	31099768
chr1	31100932	31101486
chr1	31154563	31155544
chr1	31170697	31171261
chr1	31364481	31365184
chr1	31373205	31373869
chr1	31416222	31416541
chr1	31422550	31422774
chr1	31549531	31549543
chr1	31568375	31568599
chr1	31574075	31574223
chr1	31575522	31576339
chr1	31938570	31938803
chr1	31939687	31940286
chr1	31956186	31956436
chr1	32072684	32073165
chr1	32108057	32108273
chr1	32116357	32116610
chr1	32133385	32133627
chr1	32179703	32179937
chr1	32180217	32180487
chr1	32241452	32241729
chr1	32394647	32394894
chr1	32703347	32704311
chr1	32759489	32760181
chr1	32760351	32760560
chr1	32775256	32775634
chr1	32817118	32817375
chr1	32954148	32954408
chr1	32964769	32964917
chr1	32972910	32973281
chr1	32981171	32981599
chr1	32989096	32989284
chr1	32989489	32989553
chr1	33099172	33100019
chr1	33127493	33127718
chr1	33180775	33180799
chr1	33181004	33181237
chr1	33181802	33182030
chr1	33219740	33219984
chr1	33338645	33338887
chr1	33347245	33347440
chr1	33350076	33350500
chr1	33383877	33383961
chr1	33431231	33431418
chr1	33433501	33433891
chr1	33458642	33458963
chr1	33472054	33472627
chr1	34684164	34684601
chr1	34758935	34759194
chr1	34763411	34763647
chr1	35320384	35320576
chr1	36133437	36133889
chr1	36149450	36149674
chr1	36149820	36149968
chr1	36150611	36151203
chr1	36172894	36173168
chr1	36224472	36224875
chr1	36299898	36300134
chr1	36306098	36306512
chr1	36306690	36306950
chr1	36307164	36307340
chr1	36323800	36324039
chr1	36350807	36352037
chr1	36352810	36353031
chr1	36359909	36360313
chr1	36373605	36373864
chr1	36374014	36374718
chr1	36386213	36386550
chr1	36432578	36432987
chr1	37123245	37123401
chr1	37476892	37477474
chr1	37534392	37534895
chr1	38786672	38786887
chr1	38990834	38991005
chr1	39107619	39107839
chr1	39118335	39118574
chr1	39132446	39132826
chr1	39158580	39159351
chr1	39177676	39177968
chr1	39178453	39179336
chr1	39183608	39183730
chr1	39184008	39184367
chr1	39185731	39186005
chr1	39191918	39192626
chr1	39204611	39204835
chr1	39204957	39205209
chr1	39387665	39387823
chr1	39395378	39395601
chr1	39398350	39398632
chr1	39399024	39399147
chr1	39408381	39408504
chr1	39688860	39689079
chr1	39893112	39893336
chr1	40450156	40450606
chr1	40692315	40692523
chr1	40705308	40705402
chr1	40709008	40709275
chr1	40715577	40716103
chr1	40841931	40842729
chr1	40868229	40868646
chr1	40898281	40898502
chr1	40901878	40902118
chr1	40902271	40902493
chr1	40919437	40919998
chr1	40944287	40945604
chr1	40948635	40948886
chr1	40967495	40968457
chr1	41003583	41004179
chr1	41102542	41102739
chr1	41109424	41109940
chr1	41382663	41382832
chr1	41432797	41433238
chr1	41484520	41484738
chr1	41486098	41486436
chr1	41498644	41498892
chr1	41499054	41499330
chr1	41514767	41516019
chr1	41627119	41627190
chr1	41665566	41665707
chr1	41670733	41670941
chr1	41750209	41750492
chr1	41780663	41781263
chr1	41783527	41783679
chr1	41841114	41841354
chr1	41862049	41862957
chr1	41863120	41863218
chr1	41870005	41870530
chr1	41936023	41936520
chr1	41945806	41946517
chr1	41954487	41954914
chr1	41955200	41956134
chr1	42035002	42035472
chr1	42130318	42130655
chr1	42368686	42368892
chr1	42932045	42932229
chr1	42940862	42941862
chr1	42959011	42959361
chr1	42966931	42967220
chr1	43172734	43172757
chr1	43241520	43241758
chr1	43295592	43295816
chr1	43348689	43349097
chr1	43349237	43349506
chr1	43389605	43390159
chr1	43803734	43804080
chr1	43821956	43822495
chr1	43834452	43835195
chr1	43835410	43835717
chr1	43836447	43836914
chr1	43936770	43937203
chr1	43946172	43946816
chr1	43974424	43974741
chr1	43991271	43991774
chr1	44029823	44030171
chr1	44048129	44048233
chr1	44076032	44076544
chr1	44086624	44086899
chr1	44089649	44089844
chr1	44316153	44316469
chr1	44327459	44328456
chr1	44674215	44674481
chr1	44707224	44707410
chr1	44713135	44713359
chr1	44799869	44800201
chr1	44807025	44807313
chr1	44807524	44807801
chr1	45491337	45491579
chr1	45550842	45551105
chr1	45584772	45585003
chr1	45802937	45803406
chr1	45892362	45892824
chr1	45913244	45913450
chr1	45979603	45979951
chr1	46084761	46085007
chr1	46133372	46133595
chr1	46171412	46171802
chr1	46183213	46183935
chr1	46520224	46520684
chr1	46604072	46604312
chr1	46611666	46612051
chr1	46757384	46757817
chr1	46788903	46789152
chr1	46857884	46858022
chr1	47030808	47031173
chr1	47107681	47107924
chr1	47182236	47182490
chr1	47190144	47190619
chr1	47409588	47409883
chr1	47410027	47410055
chr1	47871595	47872270
chr1	47905937	47906193
chr1	47941570	47941851
chr1	47942092	47942402
chr1	48003906	48004130
chr1	48026325	48026744
chr1	48036562	48037166
chr1	48047040	48047264
chr1	48062274	48062515
chr1	48094046	48094350
chr1	48823052	48823707
chr1	50603594	50604091
chr1	50620796	50621049
chr1	51235922	51236230
chr1	51261275	51261701
chr1	51264432	51264656
chr1	51276163	51276701
chr1	51570037	51570280
chr1	51622380	51622844
chr1	51637007	51637246
chr1	51661139	51661488
chr1	51729218	51729872
chr1	51736758	51736958
chr1	51877744	51877907
chr1	51906155	51906379
chr1	52006022	52006195
chr1	52006556	52006946
chr1	52055280	52055495
chr1	52698118	52698545
chr1	52703122	52703410
chr1	52726457	52726682
chr1	52955338	52955895
chr1	53048008	53048151
chr1	53145720	53145928
chr1	53146069	53146331
chr1	53326332	53326557
chr1	53889936	53890333
chr1	53896603	53897044
chr1	53899008	53899340
chr1	53945350	53945797
chr1	54489071	54489470
chr1	54716070	54716310
chr1	54764310	54764790
chr1	54849997	54850790
chr1	54857578	54857623
chr1	54857935	54858360
chr1	54887405	54887629
chr1	54904386	54904986
chr1	55128188	55128540
chr1	55128717	55128803
chr1	55429262	55429731
chr1	55781738	55782687
chr1	56200538	56200804
chr1	56424919	56425379
chr1	56456717	56457088
chr1	56516525	56516907
chr1	56676747	56677020
chr1	56688693	56688972
chr1	56710616	56711011
chr1	56832301	56832482
chr1	56837363	56837947
chr1	56838570	56838887
chr1	56897332	56897664
chr1	57411166	57411858
chr1	57468913	57469252
chr1	57831577	57832137
chr1	57843589	57844224
chr1	58041485	58041863
chr1	58432730	58433225
chr1	58584341	58584685
chr1	58592354	58592615
chr1	58592782	58593031
chr1	58618377	58618736
chr1	58702572	58703143
chr1	58727289	58727513
chr1	58727670	58727904
chr1	58755430	58755809
chr1	58815371	58815967
chr1	58816500	58816737
chr1	58823555	58823861
chr1	58824819	58825313
chr1	58849052	58849523
chr1	58858200	58858803
chr1	58870177	58870579
chr1	58881284	58881650
chr1	58883030	58883405
chr1	58922311	58922676
chr1	58932750	58933190
chr1	59020211	59020630
chr1	59066481	59066908
chr1	59129049	59129269
chr1	59143403	59143405
chr1	59150728	59151200
chr1	59431790	59432127
chr1	59432908	59433207
chr1	59445100	59445215
chr1	59498605	59499127
chr1	59521293	59521554
chr1	59543296	59543525
chr1	59596420	59596878
chr1	59670058	59670329
chr1	59678729	59679249
chr1	59750560	59751109
chr1	59814856	59815124
chr1	59819943	59820273
chr1	59926587	59926793
chr1	60133206	60133710
chr1	60461990	60462430
chr1	60569134	60569592
chr1	60670601	60670794
chr1	60679718	60680048
chr1	60942553	60942766
chr1	61076661	61076933
chr1	61077085	61077419
chr1	61282194	61282599
chr1	61453366	61453829
chr1	61747072	61747296
chr1	61952219	61952728
chr1	62122462	62122806
chr1	62230671	62230869
chr1	62325417	62325852
chr1	63124832	63125247
chr1	63135643	63135884
chr1	63367500	63367878
chr1	63634339	63635199
chr1	63662107	63663483
chr1	63692183	63692289
chr1	63731768	63732024
chr1	63746485	63746877
chr1	63772140	63772368
chr1	63811361	63811560
chr1	63813838	63814089
chr1	63817279	63817446
chr1	63835482	63835652
chr1	63878019	63878339
chr1	63892849	63893248
chr1	63935795	63936126
chr1	63969847	63970085
chr1	63975927	63976153
chr1	63991485	63991954
chr1	64006632	64006920
chr1	64020027	64020251
chr1	64042595	64043186
chr1	64043862	64044441
chr1	64074121	64074341
chr1	64121798	64122041
chr1	64215527	64215906
chr1	64897731	64898656
chr1	64982080	64982631
chr1	64983100	64983454
chr1	65141670	65141848
chr1	65174533	65174763
chr1	65247605	65247829
chr1	65254136	65254369
chr1	65254598	65254742
chr1	65418005	65418229
chr1	65419987	65420472
chr1	65425954	65426201
chr1	66294942	66295129
chr1	66315836	66316098
chr1	66436309	66436522
chr1	66436922	66437248
chr1	66451323	66451556
chr1	66505676	66505993
chr1	66521811	66522201
chr1	66543269	66543348
chr1	66553784	66554059
chr1	66563281	66563541
chr1	66564026	66564874
chr1	66570579	66570614
chr1	66649163	66649392
chr1	66924999	66925362
chr1	66944831	66945241
chr1	67060847	67061218
chr1	67112527	67112879
chr1	67355588	67356136
chr1	67389859	67390077
chr1	67390307	67391119
chr1	67430733	67431105
chr1	67552384	67552721
chr1	67708567	67708769
chr1	67713294	67713512
chr1	67725134	67725279
chr1	67735911	67736816
chr1	67749609	67750393
chr1	67791898	67792179
chr1	67802001	67802448
chr1	67850740	67851096
chr1	67889998	67890362
chr1	68177984	68178426
chr1	68323013	68323547
chr1	68384206	68384501
chr1	68916342	68916950
chr1	68969424	68969702
chr1	70319888	70320226
chr1	72283443	72283518
chr1	74652577	74652963
chr1	74731533	74731825
chr1	75382699	75382924
chr1	75394742	75394913
chr1	75559344	75559525
chr1	75672783	75673205
chr1	77227192	77227779
chr1	77229573	77229894
chr1	77271767	77272035
chr1	77322468	77322744
chr1	77382445	77382814
chr1	77417213	77417284
chr1	77538833	77539017
chr1	77539146	77539897
chr1	77540167	77540980
chr1	77825413	77825569
chr1	77874695	77875463
chr1	77905929	77906172
chr1	78225123	78225487
chr1	78227616	78227804
chr1	78229359	78229563
chr1	78236982	78237080
chr1	78237875	78238140
chr1	78277157	78277687
chr1	78619758	78620416
chr1	78831778	78832264
chr1	78833780	78834081
chr1	79193130	79193562
chr1	79323273	79323717
chr1	79694937	79695342
chr1	79716587	79716709
chr1	80054230	80054554
chr1	80533604	80533841
chr1	80534814	80535132
chr1	80656236	80656446
chr1	80657764	80657984
chr1	81174243	81174767
chr1	81174916	81175504
chr1	81453367	81453882
chr1	81731750	81732082
chr1	82163357	82163583
chr1	82449525	82449834
chr1	82565446	82565696
chr1	82838120	82838455
chr1	84156245	84156501
chr1	84271367	84271703
chr1	84365380	84366343
chr1	84378898	84379270
chr1	84434439	84434772
chr1	84506426	84506882
chr1	84603541	84603998
chr1	84604117	84604295
chr1	84619611	84619849
chr1	84620705	84621084
chr1	84633149	84633473
chr1	84634608	84634898
chr1	84635044	84635799
chr1	84690513	84690561
chr1	84690809	84690833
chr1	84698567	84698791
chr1	84853942	84854114
chr1	84919445	84919666
chr1	85137667	85138036
chr1	85277017	85277104
chr1	85278826	85278998
chr1	85289342	85290011
chr1	85295173	85295637
chr1	85298109	85298685
chr1	85314598	85314728
chr1	85320537	85320770
chr1	85325926	85326434
chr1	85343502	85343895
chr1	85351481	85351717
chr1	85360983	85361368
chr1	85375374	85375985
chr1	85451109	85451540
chr1	85521668	85521913
chr1	85550748	85551344
chr1	85572121	85572367
chr1	85611843	85612317
chr1	85612997	85613244
chr1	85628715	85629443
chr1	85836759	85837007
chr1	87093209	87093740
chr1	87140985	87141381
chr1	87392103	87392356
chr1	87644578	87645122
chr1	87707231	87707378
chr1	87795882	87796935
chr1	87805803	87806027
chr1	87806306	87806678
chr1	88175434	88176026
chr1	88327578	88328141
chr1	88398213	88398464
chr1	88613113	88613449
chr1	88773479	88773696
chr1	88773951	88774521
chr1	88992322	88992955
chr1	88993154	88993353
chr1	89022421	89022834
chr1	89311551	89311996
chr1	89605599	89606756
chr1	89826555	89826901
chr1	89837400	89837488
chr1	89842726	89842991
chr1	89906468	89907120
chr1	89910728	89911029
chr1	89918399	89918811
chr1	89919067	89919365
chr1	89938039	89938517
chr1	89946086	89946478
chr1	89950154	89950762
chr1	89953117	89953497
chr1	89962219	89962491
chr1	89995591	89995596
chr1	90974323	90974536
chr1	91500872	91501395
chr1	91585877	91586569
chr1	91650902	91651273
chr1	91673490	91674022
chr1	91731699	91732972
chr1	91736669	91736698
chr1	91736819	91737125
chr1	91827678	91827967
chr1	92030700	92031175
chr1	93179979	93180293
chr1	93275822	93276258
chr1	93324760	93325323
chr1	93580162	93580394
chr1	93591683	93592043
chr1	93592206	93592792
chr1	93615901	93616036
chr1	93617292	93617753
chr1	93617920	93618125
chr1	93623751	93624021
chr1	93636140	93636390
chr1	93661937	93662295
chr1	93672387	93672568
chr1	93680664	93680842
chr1	93681964	93682230
chr1	93693130	93693412
chr1	93694138	93694379
chr1	93701551	93701772
chr1	93701893	93702692
chr1	93779331	93780455
chr1	93847868	93848092
chr1	94068277	94068845
chr1	94068972	94069274
chr1	94120240	94120338
chr1	94125946	94126316
chr1	94141912	94142152
chr1	94254421	94254569
chr1	94258802	94259236
chr1	94265526	94266182
chr1	94270664	94271297
chr1	94301178	94301301
chr1	94315808	94316277
chr1	94316920	94317289
chr1	94325361	94325665
chr1	94375983	94376125
chr1	94418217	94418541
chr1	94418937	94419254
chr1	94541680	94541878
chr1	94563193	94563391
chr1	94580001	94580230
chr1	94608080	94608325
chr1	94654076	94654426
chr1	94727456	94727626
chr1	94727878	94727879
chr1	94728296	94728580
chr1	94739578	94740169
chr1	94753655	94753879
chr1	94821888	94822187
chr1	94855247	94855724
chr1	94871358	94871568
chr1	94884006	94884342
chr1	94925924	94926152
chr1	94974545	94975203
chr1	95014141	95014375
chr1	95018825	95019046
chr1	95117323	95117469
chr1	96362871	96363124
chr1	96473951	96474306
chr1	97144741	97144924
chr1	97145275	97145620
chr1	97145857	97146051
chr1	97850203	97850409
chr1	97898829	97899134
chr1	97921201	97921425
chr1	97938198	97938456
chr1	97943368	97943649
chr1	98086738	98087223
chr1	98277049	98277665
chr1	98324158	98324373
chr1	98325688	98326383
chr1	98336525	98336949
chr1	98733264	98733488
chr1	98781848	98782074
chr1	99171345	99171574
chr1	100351409	100351658
chr1	100621997	100622635
chr1	100623146	100623588
chr1	100623864	100623997
chr1	100658090	100658379
chr1	101002744	101003068
chr1	101314192	101314323
chr1	105632950	105633193
chr1	106620403	106620641
chr1	106937126	106937438
chr1	107004164	107004633
chr1	107076775	107077178
chr1	107220111	107220543
chr1	107378726	107378980
chr1	107665429	107665799
chr1	107689166	107689396
chr1	107689538	107689643
chr1	107936750	107937022
chr1	108000726	108001220
chr1	108009964	108010209
chr1	108048949	108049552
chr1	108719843	108720313
chr1	108750658	108750979
chr1	108893005	108893266
chr1	109050462	109050984
chr1	109154544	109154759
chr1	109181518	109181907
chr1	109197425	109197794
chr1	109198213	109198462
chr1	109253730	109253950
chr1	109254433	109254718
chr1	109274513	109275390
chr1	109275784	109276146
chr1	109283301	109283662
chr1	109371001	109371435
chr1	109499614	109500140
chr1	109823818	109824137
chr1	109838977	109839149
chr1	109877172	109877598
chr1	109931470	109931505
chr1	109934101	109934329
chr1	109934505	109934735
chr1	109997729	109997997
chr1	110003770	110004179
chr1	110220318	110220519
chr1	111192945	111193214
chr1	111228588	111228918
chr1	111507774	111508149
chr1	111563613	111564098
chr1	111592673	111593525
chr1	111606521	111606748
chr1	111619892	111620403
chr1	112404361	112404750
chr1	112544348	112544582
chr1	112619310	112619549
chr1	112635363	112635448
chr1	112704886	112705334
chr1	112840787	112841039
chr1	112904072	112904610
chr1	112955427	112955639
chr1	112955998	112956213
chr1	113035121	113035503
chr1	113042403	113042811
chr1	113072537	113073085
chr1	113307942	113308552
chr1	113321150	113321323
chr1	113388639	113388863
chr1	113415495	113415579
chr1	113758942	113759248
chr1	113812242	113812636
chr1	113887284	113887561
chr1	113904582	113904908
chr1	113929263	113929449
chr1	113976691	113977035
chr1	115062879	115062959
chr1	115099375	115099650
chr1	115143667	115143966
chr1	115179300	115180107
chr1	115189982	115190564
chr1	115227940	115228253
chr1	115497390	115497672
chr1	115545921	115546282
chr1	115782751	115783449
chr1	116110071	116110735
chr1	116115682	116116016
chr1	116122869	116123597
chr1	116138950	116139129
chr1	116139307	116139484
chr1	116286499	116286844
chr1	116330064	116330792
chr1	116340574	116340855
chr1	116472494	116472712
chr1	116473027	116473144
chr1	116475303	116475876
chr1	116489066	116489796
chr1	116494659	116494853
chr1	116508677	116508884
chr1	116509131	116509738
chr1	116515391	116515544
chr1	116538797	116539034
chr1	116556481	116557066
chr1	116646670	116646927
chr1	116667826	116668146
chr1	116694135	116694260
chr1	116696730	116697146
chr1	116853671	116854140
chr1	116855230	116855458
chr1	116909661	116909896
chr1	117060299	117060523
chr1	117121554	117121778
chr1	117146955	117147737
chr1	117161780	117162018
chr1	117172010	117172303
chr1	117173022	117173259
chr1	117210718	117211041
chr1	117231826	117232182
chr1	118122574	118122763
chr1	118158782	118159345
chr1	118159565	118159638
chr1	118768143	118768337
chr1	118788371	118788861
chr1	118862597	118862905
chr1	118902463	118902953
chr1	118914594	118915119
chr1	119002334	119002575
chr1	119045363	119045591
chr1	119631457	119631922
chr1	119648261	119648356
chr1	119774961	119775641
chr1	119782723	119783137
chr1	119995012	119995306
chr1	120032159	120032579
chr1	120044976	120045495
chr1	120059514	120059657
chr1	120087123	120087342
chr1	120090757	120090823
chr1	120113366	120113590
chr1	120229668	120229892
chr1	120282728	120283205
chr1	120289104	120289270
chr1	120289591	120289815
chr1	120327011	120327231
chr1	120393532	120393779
chr1	120558707	120558941
chr1	120608415	120608764
chr1	120609137	120609361
chr1	120733925	120734370
chr1	120741056	120741298
chr1	120748100	120748820
chr1	120761220	120761512
chr1	120795226	120795753
chr1	120939238	120939462
chr1	120972859	120973083
chr1	121184511	121184758
chr1	121185038	121185301
chr1	121298495	121298927
chr1	121331540	121331708
chr1	121352364	121352593
chr1	121361936	121362156
chr1	121374992	121375254
chr1	143945382	143945740
chr1	143952210	143952224
chr1	144055411	144055635
chr1	144905125	144905228
chr1	144917310	144917747
chr1	144923873	144924105
chr1	144927605	144927716
chr1	144948426	144948684
chr1	144981336	144981639
chr1	145016096	145016477
chr1	145078414	145078477
chr1	145093835	145093930
chr1	145115508	145115740
chr1	145189174	145189930
chr1	145280571	145280759
chr1	145280889	145281109
chr1	145281250	145281313
chr1	145535454	145535868
chr1	145706218	145706798
chr1	145707787	145708131
chr1	145711316	145711538
chr1	145813047	145813534
chr1	145859170	145859733
chr1	145964340	145964874
chr1	145979247	145979513
chr1	146052214	146052254
chr1	146152749	146152882
chr1	146191460	146191708
chr1	146204256	146204776
chr1	146218718	146218999
chr1	146221138	146221413
chr1	146284932	146285229
chr1	146293209	146293845
chr1	146298363	146298619
chr1	146386920	146387339
chr1	147504633	147505040
chr1	147515723	147515832
chr1	147534256	147534560
chr1	147538576	147538759
chr1	147539240	147539460
chr1	147545293	147545569
chr1	147580254	147580325
chr1	147585937	147586349
chr1	147586878	147587015
chr1	147591458	147591880
chr1	147641153	147641360
chr1	147651339	147651786
chr1	147652010	147652335
chr1	147670610	147670898
chr1	147700617	147700939
chr1	147717245	147717541
chr1	147853604	147853936
chr1	148399529	148399997
chr1	148605200	148605591
chr1	148642245	148642838
chr1	148655018	148655529
chr1	148662327	148662339
chr1	148662717	148662720
chr1	148669486	148669762
chr1	148671912	148672305
chr1	148679926	148680284
chr1	148693038	148693342
chr1	148699378	148699612
chr1	148711044	148711264
chr1	148724746	148725343
chr1	148744317	148744528
chr1	148748755	148749366
chr1	148894820	148895044
chr1	148901096	148901762
chr1	148951479	148951833
chr1	149176203	149176683
chr1	149228634	149229364
chr1	149229745	149230018
chr1	149235131	149235679
chr1	149338474	149338957
chr1	149400744	149401214
chr1	149415158	149415714
chr1	149428090	149428815
chr1	149465560	149465816
chr1	149888168	149888345
chr1	149939121	149939470
chr1	150066943	150067105
chr1	150067353	150067677
chr1	150162974	150163147
chr1	150282042	150282364
chr1	150282514	150282863
chr1	150561111	150561363
chr1	150567815	150568227
chr1	150568490	150568776
chr1	150579872	150579948
chr1	150604978	150605425
chr1	150611471	150611936
chr1	150926424	150926638
chr1	151254734	151254983
chr1	151311474	151311653
chr1	151511488	151511826
chr1	151512616	151512683
chr1	151513769	151514010
chr1	151539915	151540166
chr1	151547332	151547640
chr1	151616672	151616909
chr1	151619915	151620060
chr1	151945677	151946199
chr1	151953565	151953828
chr1	151961363	151961915
chr1	151972793	151973428
chr1	151980483	151981093
chr1	151993921	151993984
chr1	151998850	151999111
chr1	152034491	152034707
chr1	152036967	152037226
chr1	152047638	152047975
chr1	152048292	152048656
chr1	153520875	153521118
chr1	153565457	153566212
chr1	153587413	153587669
chr1	153610861	153610956
chr1	153670767	153670858
chr1	153671351	153671618
chr1	153728002	153728300
chr1	153742091	153742311
chr1	153750436	153750693
chr1	153922826	153923238
chr1	153963760	153964189
chr1	153986088	153986229
chr1	153986479	153986721
chr1	154407228	154407854
chr1	154418113	154418871
chr1	154423503	154424034
chr1	154432980	154433521
chr1	154439751	154440015
chr1	154462988	154463658
chr1	154474951	154475221
chr1	154484271	154484512
chr1	154932092	154932497
chr1	154972869	154972992
chr1	154975010	154975261
chr1	154983224	154983530
chr1	155001424	155001428
chr1	155001826	155002095
chr1	155017066	155017764
chr1	155045216	155045377
chr1	155051411	155051708
chr1	155063616	155063880
chr1	155084984	155085369
chr1	155126809	155127017
chr1	155135326	155135689
chr1	155193068	155193684
chr1	155208922	155209154
chr1	155273621	155273845
chr1	155278382	155278499
chr1	155416269	155416474
chr1	155562946	155563185
chr1	155600038	155600322
chr1	155911455	155911689
chr1	155931421	155931485
chr1	155941069	155941462
chr1	155961922	155962083
chr1	155962258	155962482
chr1	155962834	155963078
chr1	156020805	156021236
chr1	156053307	156053326
chr1	156053953	156054177
chr1	156104035	156104209
chr1	156106157	156106778
chr1	156114295	156114546
chr1	156126527	156126987
chr1	156130173	156130348
chr1	156152262	156152480
chr1	156213087	156213661
chr1	156222804	156223026
chr1	156223158	156223428
chr1	156456828	156457158
chr1	156501010	156501349
chr1	156551925	156552304
chr1	156639617	156640268
chr1	156660282	156660596
chr1	156661014	156661808
chr1	156689208	156689589
chr1	156741249	156741514
chr1	156747330	156747609
chr1	157138869	157138937
chr1	157966398	157966903
chr1	157968722	157968946
chr1	158002389	158003055
chr1	158003210	158003592
chr1	158009694	158009831
chr1	158010592	158011023
chr1	158019352	158019604
chr1	158028895	158028921
chr1	158037714	158038293
chr1	158075254	158075540
chr1	158102246	158102456
chr1	158123023	158123279
chr1	158124021	158124619
chr1	158285575	158285799
chr1	158999893	158999916
chr1	159015448	159015932
chr1	159869080	159869310
chr1	159881903	159882372
chr1	159889808	159890131
chr1	161045697	161046256
chr1	161133031	161133304
chr1	161225679	161225995
chr1	161749929	161750208
chr1	161902349	161902835
chr1	161913699	161913929
chr1	161962718	161962827
chr1	162003340	162003616
chr1	162003772	162004325
chr1	162023941	162024313
chr1	162055046	162055621
chr1	162081166	162081590
chr1	162171367	162171643
chr1	162207183	162207512
chr1	162213412	162213688
chr1	162285485	162285691
chr1	162306169	162306455
chr1	162350063	162350323
chr1	162381843	162382020
chr1	162561254	162561691
chr1	162675988	162676249
chr1	162676466	162676752
chr1	162678424	162678910
chr1	162690791	162691402
chr1	162846842	162847261
chr1	162855865	162856378
chr1	162856554	162856800
chr1	163035562	163036156
chr1	163164288	163164736
chr1	163164862	163165105
chr1	163273993	163274246
chr1	164592096	164592320
chr1	164611830	164612057
chr1	164651549	164651841
chr1	164765609	164766010
chr1	165606625	165606802
chr1	165630897	165631131
chr1	165644246	165644482
chr1	165645922	165646382
chr1	165769074	165769591
chr1	165773572	165773841
chr1	165827607	165827866
chr1	165851013	165851375
chr1	165871423	165871657
chr1	165886934	165887135
chr1	166875783	166876776
chr1	166903497	166903578
chr1	166905748	166905992
chr1	166933578	166934162
chr1	166944399	166944917
chr1	166961221	166961295
chr1	167003972	167004196
chr1	167076271	167076619
chr1	167077339	167077530
chr1	167121559	167121859
chr1	167136056	167136840
chr1	167795823	167796335
chr1	167796957	167797308
chr1	167798954	167799150
chr1	167820024	167820346
chr1	167927929	167928156
chr1	168112838	168113064
chr1	168320892	168320956
chr1	168321174	168321468
chr1	168408321	168408752
chr1	168409025	168409282
chr1	168441613	168441994
chr1	168466018	168467057
chr1	168470986	168471286
chr1	168488123	168488415
chr1	168582880	168583012
chr1	168583261	168584220
chr1	168585112	168585620
chr1	168686849	168687204
chr1	168689657	168690350
chr1	168719620	168719783
chr1	168799638	168800067
chr1	168800254	168800547
chr1	168834427	168834863
chr1	168939364	168939478
chr1	169004037	169004131
chr1	169025006	169025285
chr1	169102898	169103011
chr1	169103218	169103488
chr1	169103717	169103941
chr1	169105947	169106157
chr1	169113597	169113932
chr1	169119475	169119603
chr1	169148773	169148960
chr1	169312076	169312633
chr1	169326237	169326642
chr1	169367559	169367736
chr1	169539249	169539473
chr1	169999519	169999803
chr1	170074242	170074832
chr1	170708100	170708449
chr1	170708572	170708795
chr1	171434992	171435216
chr1	171438545	171438802
chr1	171460187	171460600
chr1	171472198	171472489
chr1	171472616	171472950
chr1	171600686	171600877
chr1	171841132	171841437
chr1	172005944	172006382
chr1	172041058	172041323
chr1	172117750	172118318
chr1	172167955	172168629
chr1	172255167	172255436
chr1	172286959	172287222
chr1	172322269	172322655
chr1	172351746	172352201
chr1	172352710	172352925
chr1	172359017	172359294
chr1	172390648	172391079
chr1	172399453	172399566
chr1	172415285	172415509
chr1	172448852	172449061
chr1	172460954	172461300
chr1	172497251	172497684
chr1	172630323	172630565
chr1	172638589	172638876
chr1	172639004	172639827
chr1	172654451	172654925
chr1	172671460	172672045
chr1	172699062	172699167
chr1	172745866	172746860
chr1	172851748	172852057
chr1	172906818	172907366
chr1	172909600	172910260
chr1	172933869	172934334
chr1	172976497	172977043
chr1	173042830	173043621
chr1	173052771	173053157
chr1	173062365	173062589
chr1	173095562	173096005
chr1	173164790	173165173
chr1	173190219	173190747
chr1	173429699	173430046
chr1	173507003	173508032
chr1	174191497	174192034
chr1	175192431	175192731
chr1	175197451	175197990
chr1	175221608	175221971
chr1	175222224	175222361
chr1	175508712	175509031
chr1	175514475	175515133
chr1	175541171	175541408
chr1	175548517	175548748
chr1	175597908	175598060
chr1	176323837	176324254
chr1	176450746	176451045
chr1	176460471	176461026
chr1	176501571	176501808
chr1	176515713	176515800
chr1	176517437	176518005
chr1	176566749	176566879
chr1	176602209	176602536
chr1	176858049	176858277
chr1	177209197	177209656
chr1	177255652	177255876
chr1	177256223	177256363
chr1	177926914	177927173
chr1	177975926	177976745
chr1	178151774	178152050
chr1	178155634	178156017
chr1	178168489	178168761
chr1	178238666	178239318
chr1	178341329	178341648
chr1	178344721	178345103
chr1	178417979	178418225
chr1	179016901	179017121
chr1	179152108	179152332
chr1	179293846	179294074
chr1	179295079	179295425
chr1	179310604	179310913
chr1	179311091	179311217
chr1	180154546	180154770
chr1	180309349	180309694
chr1	180586764	180587309
chr1	180598518	180598783
chr1	180598951	180599154
chr1	181112802	181113073
chr1	181117576	181117815
chr1	181127738	181128020
chr1	181251029	181251438
chr1	181253719	181253896
chr1	181793758	181794295
chr1	181816941	181816985
chr1	182029497	182029958
chr1	182181453	182181703
chr1	182185745	182185830
chr1	182185971	182186223
chr1	182186616	182186902
chr1	182289998	182290268
chr1	182956104	182956662
chr1	182968370	182968640
chr1	182974770	182975111
chr1	182990485	182990894
chr1	183002284	183002713
chr1	183022570	183022778
chr1	183060320	183060961
chr1	183069708	183070469
chr1	183071268	183071779
chr1	183080641	183080656
chr1	183093922	183094435
chr1	183097665	183098252
chr1	183163035	183163757
chr1	183164298	183164763
chr1	183165174	183165394
chr1	183180599	183180937
chr1	183186040	183186118
chr1	183230327	183230454
chr1	183230760	183231083
chr1	183234221	183235070
chr1	183270645	183270913
chr1	183272174	183272401
chr1	183278464	183278705
chr1	183281753	183281935
chr1	183432184	183432203
chr1	183471181	183471500
chr1	183493598	183494060
chr1	183544824	183545086
chr1	183623092	183623392
chr1	184156746	184157121
chr1	184491555	184491689
chr1	184754628	184754868
chr1	184755599	184755823
chr1	184792577	184792978
chr1	184828178	184828643
chr1	184954003	184954242
chr1	184974612	184974801
chr1	185044952	185045236
chr1	185104151	185104381
chr1	185156716	185157005
chr1	185244333	185244553
chr1	185317984	185318323
chr1	185373997	185374359
chr1	185409939	185410163
chr1	185439528	185440220
chr1	185441153	185441357
chr1	185462818	185463559
chr1	185484032	185484195
chr1	185565638	185565837
chr1	185570821	185571122
chr1	185574424	185574835
chr1	185645180	185645428
chr1	185646494	185646801
chr1	185670278	185670502
chr1	185960797	185961129
chr1	185971635	185972223
chr1	185973592	185973839
chr1	186187774	186188692
chr1	189606064	189606320
chr1	189607006	189607166
chr1	189619892	189620159
chr1	189852044	189852260
chr1	189962543	189962683
chr1	191290523	191290756
chr1	191508123	191508328
chr1	192485827	192486051
chr1	192539733	192540087
chr1	192550874	192550938
chr1	192700695	192700939
chr1	192827179	192827325
chr1	192952069	192952293
chr1	193059600	193060083
chr1	193115854	193116144
chr1	193408877	193409168
chr1	193707303	193707886
chr1	195663700	195664183
chr1	195664623	195664966
chr1	197307282	197307375
chr1	197321605	197321748
chr1	197776017	197776540
chr1	197783847	197783894
chr1	197958608	197959314
chr1	197967183	197967394
chr1	198018759	198019105
chr1	198179636	198179903
chr1	198234602	198235082
chr1	198443328	198443523
chr1	198443688	198443988
chr1	198598588	198598856
chr1	198598993	198599279
chr1	198606310	198606535
chr1	198621122	198621942
chr1	198668811	198669379
chr1	198681957	198682277
chr1	198776593	198777072
chr1	198822893	198823113
chr1	198829969	198830355
chr1	198881456	198881561
chr1	199129184	199129418
chr1	199272678	199272987
chr1	199613035	199613549
chr1	199691520	199692003
chr1	199724158	199724471
chr1	199759152	199759754
chr1	199808092	199808409
chr1	200150574	200151069
chr1	200184120	200184550
chr1	200247885	200247909
chr1	200336827	200337126
chr1	200343251	200343391
chr1	200364462	200364835
chr1	200379504	200379695
chr1	200415785	200416676
chr1	200477578	200478409
chr1	200483303	200484008
chr1	200493367	200493483
chr1	200669631	200669855
chr1	200670013	200670483
chr1	200771904	200772128
chr1	200888588	200888616
chr1	200896354	200896718
chr1	201154267	201154491
chr1	201170543	201170756
chr1	201266780	201267112
chr1	201396936	201397203
chr1	201407247	201407558
chr1	201456809	201456957
chr1	201461387	201461657
chr1	201468635	201468960
chr1	201553274	201553504
chr1	201603083	201603334
chr1	201713264	201713515
chr1	201714496	201715121
chr1	201849589	201850422
chr1	201882722	201882942
chr1	201888632	201888808
chr1	201955527	201955736
chr1	202009839	202010448
chr1	202010755	202010947
chr1	202018395	202019293
chr1	202034621	202034825
chr1	202034991	202035412
chr1	202057145	202057460
chr1	202058332	202058735
chr1	202105724	202106315
chr1	202106612	202107192
chr1	202112720	202113255
chr1	202118799	202119035
chr1	202143426	202143808
chr1	202236127	202236486
chr1	202283146	202284002
chr1	202348409	202348641
chr1	202483309	202483525
chr1	202589050	202589533
chr1	202618297	202618521
chr1	202927344	202927587
chr1	203127900	203128216
chr1	203133825	203134055
chr1	203152097	203152490
chr1	203152698	203153317
chr1	203153630	203153735
chr1	203197917	203198113
chr1	203480710	203480934
chr1	203512675	203513259
chr1	203558214	203558467
chr1	203569934	203570467
chr1	203626456	203626647
chr1	203626805	203627066
chr1	203663273	203663635
chr1	203692812	203693226
chr1	203861597	203861828
chr1	203889627	203889969
chr1	203906671	203906774
chr1	203907263	203907549
chr1	204040909	204041234
chr1	204057598	204057864
chr1	204080602	204080847
chr1	204130841	204131537
chr1	204195636	204195876
chr1	204225710	204226414
chr1	204287913	204288455
chr1	204294279	204294462
chr1	204417090	204418059
chr1	204438907	204439119
chr1	204481461	204481988
chr1	204516436	204516660
chr1	204544484	204544533
chr1	205285051	205285267
chr1	205286031	205286175
chr1	205294156	205294721
chr1	205301029	205301266
chr1	205301600	205301896
chr1	205321918	205322142
chr1	205374590	205375120
chr1	205441382	205442035
chr1	205442164	205442624
chr1	205447684	205447910
chr1	205450179	205450490
chr1	205477588	205477963
chr1	205504624	205505122
chr1	205616392	205616734
chr1	205749025	205749636
chr1	205813364	205813588
chr1	205933722	205933946
chr1	206041583	206041998
chr1	206052773	206053303
chr1	206182737	206183175
chr1	206202946	206203325
chr1	206203557	206203788
chr1	206220012	206220359
chr1	206282588	206282806
chr1	206318101	206318364
chr1	206320152	206320641
chr1	206349853	206350084
chr1	206361972	206362359
chr1	206370962	206371198
chr1	206374612	206374927
chr1	206381102	206381448
chr1	206393627	206393903
chr1	206447694	206447918
chr1	206449476	206449518
chr1	206449662	206449731
chr1	206457292	206457516
chr1	206471377	206471507
chr1	206501140	206501399
chr1	206503830	206504460
chr1	206557311	206557535
chr1	206612336	206612439
chr1	206714864	206715171
chr1	206723623	206724469
chr1	206766233	206766444
chr1	206770467	206770852
chr1	206951297	206951521
chr1	206952114	206952315
chr1	206954639	206954807
chr1	207007174	207007264
chr1	207027062	207027310
chr1	207027460	207027743
chr1	207241020	207241336
chr1	207282607	207282701
chr1	207298776	207299000
chr1	207309927	207310233
chr1	207321118	207321405
chr1	207393441	207393741
chr1	207578979	207579220
chr1	207650564	207650668
chr1	207890442	207890666
chr1	208108058	208108244
chr1	208184157	208184485
chr1	208203271	208203515
chr1	208207719	208208123
chr1	208219566	208220032
chr1	208231667	208232428
chr1	208236207	208236546
chr1	208240135	208240265
chr1	209039535	209039937
chr1	209045728	209045952
chr1	209367135	209367348
chr1	209383500	209383742
chr1	209389076	209389846
chr1	209398502	209398799
chr1	209400469	209400660
chr1	209400937	209401304
chr1	209415975	209416404
chr1	209435547	209435814
chr1	209527694	209528494
chr1	209542214	209542695
chr1	209542960	209543276
chr1	209649544	209649736
chr1	209652827	209653132
chr1	209653326	209653540
chr1	209747801	209747863
chr1	209873240	209873977
chr1	209879491	209879943
chr1	209884542	209885040
chr1	209895618	209895923
chr1	209900749	209901126
chr1	210103958	210104219
chr1	210105064	210105306
chr1	210234206	210234612
chr1	210328954	210329040
chr1	210373846	210374072
chr1	210394428	210394618
chr1	210428854	210429088
chr1	210457463	210457897
chr1	210584662	210584884
chr1	210597601	210597877
chr1	210598017	210598282
chr1	210598424	210598738
chr1	210882635	210882859
chr1	210883082	210883420
chr1	210978260	210979057
chr1	211036592	211037117
chr1	211037246	211037713
chr1	211118397	211118670
chr1	211371567	211371949
chr1	211382828	211383207
chr1	211513874	211514566
chr1	211514867	211515307
chr1	211592314	211592343
chr1	211639714	211640354
chr1	211643401	211643682
chr1	211735609	211736175
chr1	211944971	211945195
chr1	211951781	211951889
chr1	211952039	211952222
chr1	212219735	212220257
chr1	212225980	212226204
chr1	212226444	212226557
chr1	212228426	212228592
chr1	212234923	212235131
chr1	212432775	212433119
chr1	212482496	212483366
chr1	212484825	212485020
chr1	212485844	212486439
chr1	212566747	212567186
chr1	212596364	212596849
chr1	212655807	212656466
chr1	212667255	212667995
chr1	212712756	212713052
chr1	212721827	212722192
chr1	212833714	212834179
chr1	213051447	213051708
chr1	213119688	213119913
chr1	213496354	213496686
chr1	213820755	213820790
chr1	213820987	213821246
chr1	213988010	213988173
chr1	214102831	214103284
chr1	214193114	214193362
chr1	214248695	214248982
chr1	214264071	214264539
chr1	214296816	214297038
chr1	214297209	214297361
chr1	214321753	214321989
chr1	214380609	214380855
chr1	214397271	214397491
chr1	214404438	214405254
chr1	214427646	214428218
chr1	214440624	214440848
chr1	214446861	214447533
chr1	214494696	214495197
chr1	214496122	214496635
chr1	214506778	214507030
chr1	214514267	214514493
chr1	214525002	214525335
chr1	214525686	214525915
chr1	214537421	214537759
chr1	214551938	214552292
chr1	214573690	214574125
chr1	214581797	214581910
chr1	214582105	214582334
chr1	214582466	214582540
chr1	215113943	215114530
chr1	215133837	215134064
chr1	215543441	215543663
chr1	215583656	215583866
chr1	216045199	216045954
chr1	216554887	216555090
chr1	216903406	216903776
chr1	217012677	217013009
chr1	217026813	217027037
chr1	217029444	217029736
chr1	217091592	217091810
chr1	217106206	217106639
chr1	217562375	217562605
chr1	217562794	217563043
chr1	217660239	217660257
chr1	217660441	217660786
chr1	218345013	218345188
chr1	218353662	218353886
chr1	218367029	218367295
chr1	218376998	218377786
chr1	218380179	218380582
chr1	218380720	218380995
chr1	218426309	218426371
chr1	218459769	218460068
chr1	218487903	218488164
chr1	218496677	218497036
chr1	218498556	218498977
chr1	218510330	218510560
chr1	218548539	218548825
chr1	218584996	218585208
chr1	218585681	218585935
chr1	218658543	218659419
chr1	218660105	218660854
chr1	218705635	218706667
chr1	218779352	218779920
chr1	218823377	218824027
chr1	219066508	219066544
chr1	219189307	219189606
[truncated: 20,539 more rows]
