# Supplementary material for: Multimodal single cell sequencing implicates chromatin accessibility and genetic background in diabetic kidney disease progression
Source: Nat Commun. 2022 Sep 6;13:5253. doi: 10.1038/s41467-022-32972-z (PMC9448792; doi:10.1038/s41467-022-32972-z)
Supplement: Supplementary file 19 — Supplementary Dataset 16 [file 41467_2022_32972_MOESM19_ESM.xlsx]

## Sheet: hTERT_ATAC_consensus
chr1	9974	10639
chr1	11215	11435
chr1	28756	29530
chr1	34722	35020
chr1	96602	96964
chr1	180790	181008
chr1	181692	182006
chr1	199430	200297
chr1	205240	205532
chr1	267858	268160
chr1	357262	357524
chr1	377204	377424
chr1	397727	397931
chr1	402552	402814
chr1	407026	407311
chr1	410023	410294
chr1	483665	483883
chr1	586024	586326
chr1	605195	605605
chr1	629125	629925
chr1	630775	631404
chr1	631846	632350
chr1	632488	632899
chr1	633925	634656
chr1	642754	643105
chr1	645754	646048
chr1	718643	718971
chr1	778299	779210
chr1	804759	805061
chr1	826899	828094
chr1	869765	870116
chr1	876118	876478
chr1	904415	904845
chr1	906781	907104
chr1	912857	913126
chr1	921164	921364
chr1	924742	924960
chr1	938142	938763
chr1	940267	940521
chr1	941654	941984
chr1	959206	959539
chr1	960439	960684
chr1	966043	966639
chr1	966833	967141
chr1	976008	976641
chr1	999985	1000521
chr1	1001835	1002080
chr1	1005223	1005605
chr1	1013321	1013663
chr1	1019320	1019951
chr1	1024668	1025039
chr1	1059529	1059796
chr1	1063900	1064528
chr1	1069162	1069496
chr1	1073987	1074376
chr1	1079356	1080414
chr1	1115792	1116760
chr1	1122123	1122449
chr1	1128436	1128713
chr1	1130412	1130783
chr1	1156198	1156546
chr1	1164611	1165167
chr1	1165960	1166452
chr1	1185022	1185115
chr1	1201381	1201971
chr1	1208035	1208315
chr1	1217955	1218200
chr1	1231812	1232367
chr1	1250231	1250467
chr1	1273716	1274039
chr1	1282155	1282467
chr1	1291792	1292148
chr1	1305624	1305874
chr1	1307800	1308751
chr1	1318298	1318629
chr1	1324345	1325124
chr1	1344202	1344452
chr1	1344652	1345185
chr1	1355440	1355715
chr1	1360548	1360967
chr1	1375129	1375632
chr1	1399216	1399724
chr1	1407111	1407538
chr1	1427393	1427584
chr1	1435612	1435812
chr1	1437992	1438332
chr1	1462300	1462700
chr1	1471498	1471876
chr1	1504997	1505205
chr1	1505487	1505771
chr1	1511571	1512277
chr1	1574502	1575031
chr1	1580433	1580662
chr1	1599704	1600188
chr1	1605535	1605818
chr1	1615196	1615582
chr1	1615717	1615939
chr1	1616059	1616348
chr1	1658981	1659538
chr1	1692290	1693621
chr1	1724178	1724861
chr1	1745593	1746881
chr1	1758724	1759427
chr1	1763065	1763324
chr1	1778207	1779216
chr1	1829047	1829293
chr1	1834065	1834323
chr1	1890904	1891307
chr1	1891575	1891917
chr1	1906248	1906561
chr1	1908585	1909538
chr1	1918864	1919900
chr1	1944021	1944358
chr1	1959833	1960378
chr1	1989083	1989305
chr1	2044901	2045129
chr1	2049472	2049753
chr1	2049899	2050808
chr1	2061468	2061689
chr1	2133090	2133497
chr1	2135491	2135770
chr1	2139859	2140376
chr1	2174316	2174616
chr1	2189467	2190086
chr1	2194656	2195505
chr1	2199327	2199529
chr1	2205197	2205435
chr1	2208258	2208864
chr1	2212529	2213008
chr1	2227497	2228105
chr1	2255880	2256080
chr1	2311509	2311823
chr1	2316655	2316953
chr1	2322159	2322838
chr1	2372743	2373169
chr1	2381761	2382065
chr1	2382675	2382883
chr1	2391412	2391987
chr1	2399828	2400322
chr1	2412062	2413109
chr1	2443964	2444175
chr1	2451767	2452561
chr1	2452724	2453007
chr1	2459877	2460224
chr1	2468101	2468353
chr1	2475005	2475501
chr1	2481017	2481750
chr1	2481962	2482384
chr1	2496296	2496597
chr1	2500131	2500322
chr1	2507034	2507243
chr1	2526116	2527146
chr1	2533412	2533667
chr1	2534814	2535369
chr1	2545999	2546478
chr1	2546790	2547274
chr1	2548784	2548984
chr1	2566111	2566507
chr1	2578284	2578740
chr1	2586296	2587428
chr1	2611176	2611482
chr1	2642539	2642804
chr1	2642919	2643473
chr1	2652216	2652433
chr1	2653745	2654291
chr1	2682607	2682949
chr1	2697705	2697915
chr1	2758645	2758866
chr1	2765181	2765377
chr1	2801662	2801902
chr1	3070075	3070284
chr1	3213786	3214140
chr1	3307478	3307691
chr1	3313053	3313557
chr1	3319946	3320266
chr1	3352449	3352723
chr1	3352955	3353385
chr1	3369899	3370099
chr1	3380524	3380970
chr1	3410227	3410480
chr1	3453203	3453517
chr1	3454217	3454732
chr1	3459636	3460321
chr1	3460648	3461122
chr1	3471326	3471632
chr1	3482059	3482799
chr1	3491251	3491564
chr1	3496011	3496407
chr1	3501949	3502398
chr1	3530467	3530675
chr1	3530883	3531696
chr1	3548288	3548488
chr1	3611600	3611867
chr1	3613453	3613665
chr1	3621182	3621424
chr1	3624326	3625256
chr1	3625470	3625802
chr1	3649860	3650261
chr1	3668761	3669174
chr1	3671871	3672134
chr1	3695643	3695948
chr1	3724454	3724663
chr1	3747055	3747607
chr1	3772375	3772818
chr1	3775403	3775779
chr1	3777202	3777422
chr1	3796193	3796780
chr1	3801479	3801789
chr1	3811303	3811702
chr1	3821041	3821309
chr1	3827893	3828326
chr1	3856587	3857828
chr1	3858261	3858465
chr1	3900093	3901051
chr1	3901229	3901598
chr1	3909967	3910249
chr1	3910858	3911148
chr1	3956591	3956992
chr1	4144489	4144689
chr1	4303007	4303243
chr1	4494627	4494871
chr1	4527904	4528280
chr1	4585285	4585519
chr1	4603127	4603833
chr1	4605324	4605529
chr1	4627413	4627729
chr1	4632465	4632753
chr1	4633225	4633413
chr1	4645013	4645465
chr1	4650464	4650888
chr1	4652626	4653037
chr1	4654435	4654700
chr1	4656289	4656651
chr1	4668764	4669729
chr1	4673479	4673797
chr1	4684214	4684604
chr1	4690935	4691455
chr1	4745349	4745820
chr1	4755407	4755800
chr1	4826141	4826398
chr1	4931527	4931783
chr1	4962886	4963667
chr1	5404760	5405000
chr1	5416978	5417326
chr1	5423027	5423439
chr1	5424832	5425197
chr1	5428303	5428786
chr1	5509917	5510127
chr1	5514641	5514876
chr1	5551681	5551904
chr1	5745849	5746132
chr1	5856498	5856749
chr1	5893766	5893976
chr1	5916078	5916333
chr1	5975209	5975482
chr1	5980543	5980760
chr1	5983484	5983707
chr1	5991717	5993147
chr1	6002305	6002507
chr1	6003037	6003246
chr1	6034492	6034803
chr1	6127735	6128019
chr1	6148684	6148958
chr1	6157702	6158083
chr1	6183045	6183258
chr1	6199384	6199896
chr1	6205197	6205524
chr1	6205877	6206456
chr1	6220358	6220627
chr1	6224813	6225134
chr1	6235446	6236252
chr1	6245042	6245410
chr1	6259946	6260193
chr1	6261034	6261402
chr1	6273305	6273715
chr1	6280869	6281069
chr1	6343442	6343794
chr1	6363094	6363457
chr1	6385654	6386233
chr1	6393255	6394181
chr1	6404707	6404931
chr1	6414355	6414809
chr1	6423273	6423786
chr1	6437077	6437592
chr1	6440257	6440629
chr1	6475574	6475838
chr1	6486539	6486777
chr1	6489082	6489381
chr1	6490471	6490671
chr1	6491506	6491887
chr1	6497249	6497874
chr1	6519983	6520289
chr1	6521614	6521835
chr1	6554219	6554766
chr1	6579667	6580223
chr1	6601079	6601511
chr1	6602556	6603348
chr1	6612750	6613860
chr1	6624782	6626109
chr1	6653629	6654376
chr1	6676047	6676321
chr1	6701471	6702110
chr1	6743735	6744165
chr1	6770756	6771071
chr1	6784456	6785590
chr1	6867753	6868051
chr1	6889971	6890188
chr1	6912018	6912351
chr1	6991326	6991836
chr1	7026197	7026526
chr1	7046331	7046634
chr1	7070476	7070696
chr1	7075416	7075652
chr1	7110360	7110588
chr1	7117543	7117866
chr1	7149615	7149841
chr1	7207993	7208199
chr1	7250190	7250479
chr1	7255707	7255918
chr1	7265727	7266392
chr1	7299343	7299781
chr1	7301003	7301224
chr1	7401767	7402276
chr1	7462690	7463011
chr1	7469324	7469935
chr1	7470921	7471531
chr1	7471883	7472155
chr1	7506042	7506278
chr1	7515075	7515780
chr1	7526448	7526884
chr1	7536290	7536490
chr1	7539714	7539974
chr1	7549313	7549585
chr1	7549876	7550167
chr1	7552379	7552866
chr1	7574355	7574799
chr1	7594333	7594574
chr1	7621373	7621724
chr1	7641766	7641968
chr1	7642827	7643162
chr1	7667567	7667874
chr1	7669509	7669754
chr1	7704451	7704942
chr1	7756658	7756862
chr1	7770972	7771807
chr1	7783423	7784491
chr1	7810409	7810728
chr1	7885636	7885846
chr1	7902794	7903119
chr1	7940708	7941034
chr1	7948938	7949299
chr1	7954047	7954448
chr1	7961220	7962031
chr1	7975261	7975612
chr1	8014997	8015307
chr1	8018842	8019090
chr1	8020073	8020282
chr1	8025993	8026669
chr1	8026794	8027045
chr1	8027402	8027617
chr1	8040613	8040941
chr1	8059330	8059594
chr1	8061287	8061611
chr1	8077260	8077565
chr1	8078244	8078601
chr1	8087221	8087591
chr1	8090326	8090718
chr1	8097413	8097784
chr1	8121374	8121638
chr1	8122717	8122988
chr1	8137821	8138118
chr1	8155682	8155894
chr1	8169258	8169637
chr1	8197788	8198017
chr1	8202143	8202475
chr1	8211842	8212513
chr1	8257673	8257980
chr1	8259578	8259863
chr1	8314398	8314598
chr1	8318002	8318244
chr1	8329501	8329758
chr1	8343358	8343942
chr1	8349000	8349240
chr1	8373573	8374266
chr1	8381908	8382340
chr1	8396950	8397333
chr1	8408175	8408689
chr1	8419952	8420313
chr1	8423644	8423878
chr1	8438962	8439215
chr1	8456395	8456651
chr1	8477160	8477365
chr1	8480956	8481161
chr1	8483140	8483387
chr1	8525687	8526264
chr1	8598096	8598367
chr1	8604101	8604433
chr1	8626507	8626765
chr1	8653997	8654253
chr1	8660443	8660746
chr1	8664116	8664380
chr1	8675042	8675247
chr1	8687131	8687331
chr1	8702988	8703712
chr1	8733583	8733773
chr1	8740206	8740508
chr1	8817539	8818147
chr1	8822706	8823029
chr1	8829519	8829865
chr1	8848800	8849208
chr1	8858075	8858463
chr1	8859372	8859640
chr1	8871283	8871572
chr1	8873575	8873952
chr1	8878578	8879428
chr1	8890452	8890818
chr1	8899860	8900255
chr1	8903934	8904532
chr1	8911053	8911265
chr1	8941882	8942158
chr1	8974093	8974295
chr1	8986225	8986577
chr1	9001618	9002157
chr1	9078710	9079023
chr1	9080835	9081263
chr1	9084866	9085253
chr1	9086144	9086414
chr1	9101596	9101866
chr1	9110624	9111082
chr1	9128797	9129802
chr1	9162841	9163083
chr1	9163641	9164271
chr1	9182154	9182522
chr1	9201748	9202058
chr1	9234463	9235314
chr1	9269255	9269584
chr1	9275536	9275880
chr1	9280380	9280920
chr1	9292673	9293080
chr1	9294425	9294739
chr1	9294969	9295242
chr1	9300150	9300489
chr1	9302860	9303473
chr1	9315494	9316406
chr1	9400704	9400927
chr1	9401814	9402116
chr1	9413054	9413754
chr1	9428740	9429252
chr1	9438539	9439125
chr1	9441392	9441771
chr1	9467139	9467339
chr1	9473071	9473388
chr1	9476824	9477267
chr1	9495364	9495624
chr1	9500897	9501623
chr1	9531165	9531427
chr1	9532858	9533091
chr1	9539123	9540274
chr1	9555463	9555690
chr1	9561551	9561841
chr1	9588440	9589111
chr1	9589315	9589553
chr1	9593507	9593726
chr1	9615627	9615833
chr1	9627022	9627361
chr1	9651636	9651855
chr1	9652041	9652286
chr1	9671299	9671823
chr1	9687400	9687713
chr1	9689072	9689771
chr1	9691165	9691371
chr1	9699352	9699654
chr1	9700340	9700775
chr1	9719081	9719483
chr1	9724931	9725325
chr1	9755504	9755769
chr1	9766730	9767191
chr1	9792295	9792754
chr1	9796543	9797111
chr1	9809059	9809587
chr1	9823666	9824383
chr1	9825278	9825946
chr1	9867525	9867725
chr1	9878098	9878430
chr1	9881812	9882184
chr1	9890205	9890780
chr1	9893217	9893438
chr1	9894201	9894499
chr1	9910070	9910788
chr1	9942958	9943580
chr1	9950365	9950657
chr1	10032494	10033198
chr1	10074377	10074780
chr1	10108163	10108692
chr1	10195738	10195956
chr1	10209896	10210852
chr1	10211474	10211683
chr1	10225655	10225925
chr1	10250671	10250911
chr1	10253855	10254056
chr1	10288100	10288344
chr1	10338099	10338299
chr1	10339888	10340096
chr1	10377477	10377760
chr1	10380672	10380887
chr1	10398539	10399554
chr1	10430347	10431107
chr1	10459163	10459424
chr1	10472266	10472753
chr1	10474743	10475106
chr1	10494689	10494904
chr1	10495951	10496380
chr1	10507508	10507710
chr1	10508528	10509073
chr1	10510943	10511182
chr1	10519033	10519428
chr1	10528357	10528951
chr1	10530365	10530605
chr1	10530858	10531111
chr1	10599264	10599851
chr1	10606078	10606401
chr1	10646437	10646637
chr1	10665894	10666287
chr1	10675357	10675653
chr1	10679679	10679885
chr1	10680611	10680871
chr1	10686137	10686951
chr1	10692469	10692685
chr1	10694446	10694957
chr1	10704611	10704975
chr1	10731096	10731296
chr1	10755990	10756266
chr1	10779260	10779588
chr1	10794004	10794185
chr1	10796593	10796800
chr1	10824969	10825243
chr1	10867157	10867417
chr1	10891164	10891602
chr1	10898083	10898618
chr1	10900755	10900958
chr1	10901088	10901735
chr1	10942079	10942280
chr1	10960568	10960768
chr1	10960992	10961336
chr1	10975701	10976327
chr1	10980187	10980478
chr1	11012159	11013207
chr1	11037655	11037910
chr1	11059599	11060455
chr1	11099285	11100091
chr1	11134283	11134706
chr1	11147506	11147760
chr1	11180196	11180670
chr1	11241837	11242037
chr1	11262407	11262962
chr1	11272750	11273647
chr1	11287017	11287233
chr1	11340013	11340278
chr1	11478703	11478955
chr1	11522618	11522919
chr1	11550707	11550974
chr1	11569567	11569905
chr1	11635819	11636146
chr1	11645776	11646004
chr1	11654703	11655039
chr1	11664013	11664353
chr1	11680883	11681738
chr1	11693149	11693470
chr1	11719807	11720011
chr1	11735808	11736270
chr1	11736387	11736678
chr1	11736856	11737073
chr1	11749248	11749486
chr1	11785129	11785437
chr1	11787494	11787935
chr1	11790868	11791246
chr1	11796472	11796780
chr1	11797540	11797999
chr1	11803463	11803869
chr1	11805431	11806514
chr1	11821585	11821785
chr1	11838717	11838959
chr1	11859328	11859578
chr1	11893958	11894242
chr1	11901441	11901758
chr1	11907750	11907952
chr1	11908221	11909150
chr1	11909522	11909772
chr1	11918914	11919216
chr1	11925426	11925709
chr1	11926276	11926660
chr1	11934451	11935026
chr1	11967109	11967475
chr1	11979734	11980567
chr1	11990339	11991130
chr1	12002169	12002582
chr1	12019093	12019690
chr1	12031312	12031512
chr1	12040652	12040962
chr1	12052007	12052465
chr1	12079631	12079853
chr1	12106901	12107116
chr1	12118645	12118864
chr1	12121541	12121751
chr1	12133010	12133269
chr1	12153113	12153803
chr1	12161800	12162357
chr1	12166816	12167065
chr1	12179119	12179384
chr1	12208903	12209180
chr1	12229802	12230234
chr1	12230926	12231480
chr1	12272150	12272382
chr1	12275437	12275636
chr1	12342546	12343006
chr1	12383936	12384128
chr1	12386080	12386488
chr1	12416889	12417241
chr1	12434262	12434584
chr1	12436950	12437340
chr1	12454136	12454333
chr1	12454628	12454947
chr1	12457061	12457267
chr1	12478063	12478659
chr1	12480801	12481308
chr1	12539884	12540703
chr1	12549576	12550254
chr1	12566067	12566357
chr1	12573845	12574229
chr1	12588295	12588572
chr1	12595136	12595408
chr1	12595824	12596268
chr1	12596488	12596795
chr1	12604359	12604743
chr1	12616063	12616419
chr1	12618284	12618549
chr1	12619055	12619314
chr1	12619873	12620149
chr1	12659086	12659352
chr1	12798978	12799238
chr1	12810775	12811002
chr1	12851765	12852192
chr1	13665743	13665990
chr1	13700116	13700445
chr1	13725859	13726084
chr1	13749034	13750000
chr1	13754731	13754957
chr1	13960468	13960668
chr1	14017494	14017961
chr1	14055480	14055739
chr1	14128136	14128388
chr1	14143856	14144104
chr1	14190587	14190892
chr1	14268012	14268316
chr1	14282925	14283144
chr1	14361053	14361332
chr1	14486604	14487180
chr1	14517301	14517642
chr1	14522897	14523137
chr1	14543218	14543480
chr1	14553650	14554175
chr1	14561084	14561287
chr1	14598005	14598819
chr1	14599088	14599473
chr1	14606015	14606224
chr1	14672086	14672385
chr1	14699561	14699971
chr1	14704803	14705199
chr1	14731887	14732326
chr1	14733049	14733547
chr1	14742211	14742691
chr1	14765707	14766181
chr1	14786180	14786385
chr1	14804716	14804926
chr1	14814942	14815519
chr1	14835777	14835985
chr1	14850255	14850485
chr1	14894818	14895087
chr1	14911323	14911683
chr1	14913977	14914198
chr1	14923953	14924317
chr1	14924490	14924774
chr1	14929303	14929941
chr1	14939976	14940319
chr1	14941926	14942238
chr1	14946960	14947318
chr1	14950394	14950684
chr1	14953075	14953355
chr1	14964378	14964631
chr1	14968489	14968984
chr1	14976212	14976619
chr1	14977230	14977854
chr1	14996076	14997081
chr1	15001256	15001848
chr1	15005203	15005426
chr1	15028026	15028501
chr1	15030598	15030951
chr1	15046508	15046788
chr1	15056727	15057283
chr1	15088789	15089015
chr1	15089353	15089603
chr1	15090383	15090824
chr1	15100413	15100684
chr1	15128584	15128845
chr1	15139713	15140027
chr1	15152369	15152639
chr1	15153113	15153953
chr1	15154636	15154952
chr1	15168480	15168909
chr1	15178727	15179481
chr1	15189717	15190078
chr1	15200547	15201155
chr1	15201905	15202281
chr1	15206439	15206817
chr1	15214609	15214848
chr1	15247042	15247589
chr1	15272509	15272864
chr1	15283571	15283826
chr1	15323559	15323782
chr1	15337695	15338026
chr1	15352418	15352733
chr1	15356204	15356591
chr1	15384302	15384745
chr1	15409397	15410082
chr1	15415996	15416478
chr1	15417571	15417901
chr1	15426798	15427075
chr1	15491074	15491343
chr1	15524063	15525286
chr1	15526451	15526973
chr1	15531029	15531270
chr1	15584633	15585091
chr1	15603205	15604001
chr1	15617084	15617701
chr1	15678597	15678934
chr1	15680115	15680534
chr1	15681070	15681546
chr1	15703113	15703381
chr1	15703589	15703966
chr1	15722848	15723141
chr1	15741403	15741762
chr1	15759043	15759545
chr1	15760567	15761014
chr1	15764371	15764668
chr1	15788118	15788364
chr1	15799031	15799372
chr1	15799512	15799742
chr1	15799981	15800712
chr1	15817934	15818138
chr1	15834334	15835233
chr1	15835811	15836214
chr1	15847443	15848007
chr1	15849387	15849681
chr1	15886280	15886658
chr1	15896879	15897060
chr1	15919398	15919674
chr1	15949123	15949413
chr1	15949583	15950135
chr1	15952760	15953014
chr1	15966084	15966598
chr1	15975437	15976246
chr1	15985677	15985897
chr1	15994565	15994821
chr1	16007234	16007442
chr1	16012886	16013140
chr1	16013290	16013514
chr1	16032858	16033181
chr1	16048555	16049038
chr1	16056107	16056434
chr1	16067165	16067426
chr1	16068366	16068909
chr1	16073511	16073769
chr1	16076839	16077181
chr1	16078978	16079277
chr1	16089043	16089461
chr1	16122298	16123287
chr1	16138732	16139155
chr1	16139642	16139884
chr1	16143859	16144172
chr1	16145172	16145472
chr1	16145633	16145901
chr1	16146350	16146679
chr1	16152703	16152943
chr1	16155048	16155304
chr1	16155971	16156255
chr1	16159005	16159451
chr1	16164189	16164638
chr1	16167935	16168181
chr1	16173220	16173917
chr1	16175945	16176145
chr1	16181808	16182276
chr1	16187695	16188001
chr1	16206480	16207236
chr1	16217282	16217789
chr1	16236177	16236900
chr1	16237062	16237389
chr1	16244462	16244670
chr1	16260706	16261191
chr1	16302333	16302570
chr1	16324416	16324651
chr1	16352280	16352879
chr1	16366901	16367995
chr1	16386496	16386749
chr1	16440417	16440885
chr1	16498777	16499458
chr1	16512994	16513204
chr1	16513643	16514714
chr1	16534668	16535371
chr1	16567013	16567192
chr1	16602448	16602648
chr1	16612675	16612951
chr1	16613193	16613987
chr1	16621098	16621314
chr1	16623978	16624454
chr1	16624999	16625202
chr1	16644136	16644905
chr1	16658393	16658612
chr1	16666193	16667419
chr1	16678002	16678293
chr1	16693482	16694107
chr1	16709792	16709996
chr1	16710844	16711066
chr1	16717539	16717980
chr1	16733981	16733989
chr1	16734221	16734279
chr1	16740051	16741226
chr1	16748807	16749059
chr1	16750606	16750816
chr1	16757562	16757817
chr1	16764194	16764590
chr1	16764762	16765565
chr1	16766945	16767181
chr1	16770317	16770749
chr1	16772477	16773108
chr1	16780863	16781390
chr1	16872753	16873589
chr1	16889385	16889662
chr1	16895630	16896725
chr1	16904713	16905312
chr1	16913773	16914628
chr1	16948290	16948908
chr1	16951682	16951931
chr1	16960683	16961234
chr1	17011442	17012170
chr1	17053895	17054416
chr1	17055227	17055461
chr1	17059675	17059971
chr1	17097813	17098127
chr1	17119354	17119650
chr1	17125903	17126084
chr1	17128352	17128717
chr1	17163010	17163261
chr1	17167947	17168652
chr1	17189966	17190327
chr1	17198780	17199164
chr1	17200870	17201107
chr1	17201692	17202034
chr1	17208088	17208510
chr1	17226368	17226751
chr1	17232263	17232463
chr1	17233144	17233565
chr1	17233693	17234114
chr1	17237162	17237587
chr1	17245274	17245573
chr1	17250624	17250900
chr1	17251832	17252049
chr1	17287414	17287788
chr1	17297953	17298456
chr1	17304222	17304537
chr1	17369422	17369809
chr1	17406193	17406438
chr1	17438384	17438731
chr1	17439651	17440041
chr1	17441706	17441870
chr1	17475739	17475997
chr1	17494233	17494573
chr1	17502362	17502647
chr1	17520039	17520413
chr1	17539697	17540135
chr1	17540730	17541031
chr1	17545374	17545730
chr1	17551114	17551469
chr1	17551753	17552246
chr1	17554075	17554415
chr1	17559792	17560125
chr1	17561179	17561771
chr1	17565546	17565802
chr1	17569544	17570166
chr1	17580028	17580673
chr1	17586228	17586471
chr1	17588198	17588782
chr1	17592000	17592294
chr1	17624908	17625219
chr1	17632590	17632792
chr1	17633655	17633890
chr1	17636633	17636848
chr1	17653819	17654085
chr1	17666060	17666270
chr1	17682370	17682827
chr1	17696472	17696790
chr1	17717615	17717919
chr1	17765599	17765894
chr1	17768567	17769188
chr1	17866537	17866803
chr1	17874306	17874548
chr1	17876010	17876267
chr1	17878938	17879212
chr1	18092113	18092435
chr1	18149128	18149577
chr1	18182781	18183115
chr1	18256386	18256635
chr1	18339114	18339523
chr1	18341345	18341709
chr1	18344797	18344997
chr1	18480320	18481202
chr1	18580090	18580391
chr1	18618592	18618865
chr1	18820781	18821080
chr1	18875287	18875539
chr1	18879768	18880164
chr1	18884181	18884406
chr1	18886113	18886313
chr1	18902381	18903242
chr1	18913084	18913479
chr1	18926404	18926989
chr1	18932450	18932763
chr1	18938322	18938735
chr1	18948475	18948845
chr1	18955753	18955967
chr1	18956571	18957037
chr1	18958051	18958251
chr1	19009805	19010291
chr1	19011037	19011439
chr1	19034076	19034317
chr1	19045971	19046088
chr1	19054389	19054598
chr1	19067239	19067744
chr1	19074532	19075319
chr1	19080081	19080481
chr1	19110328	19110681
chr1	19113694	19113950
chr1	19210022	19210651
chr1	19232389	19232608
chr1	19241316	19241567
chr1	19251420	19251975
chr1	19252285	19252503
chr1	19273911	19274334
chr1	19288551	19289204
chr1	19311345	19311594
chr1	19311712	19312446
chr1	19312636	19312913
chr1	19315360	19315607
chr1	19336619	19336907
chr1	19344454	19344669
chr1	19395748	19396061
chr1	19429669	19429979
chr1	19430180	19430460
chr1	19440419	19440850
chr1	19445856	19446065
chr1	19448449	19449106
chr1	19452400	19452722
chr1	19468394	19468720
chr1	19469458	19469714
chr1	19485422	19486190
chr1	19508912	19509271
chr1	19596428	19597156
chr1	19622255	19622463
chr1	19640784	19641140
chr1	19643150	19643402
chr1	19644096	19644405
chr1	19653850	19654057
chr1	19659770	19660125
chr1	19704558	19704833
chr1	19715562	19715959
chr1	19725651	19725913
chr1	19734186	19734979
chr1	19737425	19737732
chr1	19758378	19758787
chr1	19764862	19765159
chr1	19765666	19765975
chr1	19799575	19799926
chr1	19800967	19801312
chr1	19804840	19805277
chr1	19811336	19811514
chr1	19861057	19861401
chr1	19882134	19882920
chr1	19903647	19904040
chr1	19925256	19925732
chr1	19926631	19926924
chr1	19949029	19949372
chr1	19974873	19975079
chr1	20037933	20038200
chr1	20058577	20058897
chr1	20101024	20101247
chr1	20114228	20114521
chr1	20152387	20152651
chr1	20171545	20171768
chr1	20186006	20186230
chr1	20211499	20211940
chr1	20212987	20213315
chr1	20255856	20256095
chr1	20279447	20279920
chr1	20358818	20359031
chr1	20367212	20367442
chr1	20376916	20377165
chr1	20390665	20390897
chr1	20411211	20411508
chr1	20426950	20427324
chr1	20476466	20476750
chr1	20480400	20480781
chr1	20481325	20481605
chr1	20485494	20485871
chr1	20495054	20495295
chr1	20496113	20496610
chr1	20507804	20508361
chr1	20604231	20604731
chr1	20612502	20612760
chr1	20613852	20614262
chr1	20633820	20634070
chr1	20634565	20634890
chr1	20661272	20661982
chr1	20696483	20697143
chr1	20717770	20718281
chr1	20725155	20725371
chr1	20732100	20732500
chr1	20732737	20733421
chr1	20786347	20787550
chr1	20871424	20871777
chr1	21013025	21013237
chr1	21022284	21022644
chr1	21091098	21091406
chr1	21149488	21150249
chr1	21176491	21177316
chr1	21195165	21195377
chr1	21205512	21205727
chr1	21206076	21206466
chr1	21238391	21238868
chr1	21239190	21239634
chr1	21252199	21252533
chr1	21261809	21262366
chr1	21262821	21263039
chr1	21270388	21270564
chr1	21289866	21290519
chr1	21294409	21294634
chr1	21324305	21325025
chr1	21329414	21329772
chr1	21334173	21334644
chr1	21334758	21334974
chr1	21335857	21336219
chr1	21345178	21345765
chr1	21368522	21368724
chr1	21370686	21370828
chr1	21379031	21379532
chr1	21388445	21388547
chr1	21428065	21428352
chr1	21428514	21428839
chr1	21439798	21440232
chr1	21453995	21454280
chr1	21465262	21465498
chr1	21509098	21509298
chr1	21568387	21568698
chr1	21574149	21574354
chr1	21586715	21587349
chr1	21622491	21622672
chr1	21626830	21627399
chr1	21638698	21639116
chr1	21651717	21651917
chr1	21655815	21656043
chr1	21659252	21659477
chr1	21782811	21783367
chr1	21783504	21783841
chr1	21806496	21806706
chr1	21816920	21817274
chr1	21855809	21856282
chr1	21869702	21870230
chr1	21904704	21905224
chr1	21920317	21920452
chr1	21921408	21921823
chr1	21931125	21931519
chr1	21937217	21937553
chr1	21939699	21939995
chr1	21956767	21957422
chr1	21989749	21990026
chr1	22006481	22006668
chr1	22019076	22019363
chr1	22025358	22026304
chr1	22039887	22040117
chr1	22052473	22052889
chr1	22053114	22053458
chr1	22070324	22070638
chr1	22092396	22092663
chr1	22143139	22143491
chr1	22275925	22276147
chr1	22317350	22317539
chr1	22420552	22420791
chr1	22451631	22452300
chr1	22469502	22469898
chr1	22500499	22500804
chr1	22689499	22689918
chr1	22697870	22698065
chr1	22704556	22704823
chr1	22710500	22711000
chr1	22739726	22740039
chr1	22747332	22747766
chr1	22750337	22750654
chr1	22789346	22789683
chr1	22832024	22832430
chr1	22861920	22862320
chr1	22873055	22873596
chr1	22876877	22877189
chr1	22880190	22880410
chr1	22971603	22972006
chr1	22976493	22976710
chr1	23010745	23011065
chr1	23013800	23014088
chr1	23019185	23019666
chr1	23100255	23100532
chr1	23149211	23149442
chr1	23154389	23154679
chr1	23167480	23167959
chr1	23168569	23169036
chr1	23177486	23178046
chr1	23188897	23189245
chr1	23196728	23197282
chr1	23217184	23217467
chr1	23248553	23248884
chr1	23344210	23344890
chr1	23367984	23368576
chr1	23368820	23369093
chr1	23377345	23377760
chr1	23393652	23393964
chr1	23402997	23403257
chr1	23403728	23404266
chr1	23472949	23473588
chr1	23484067	23484866
chr1	23497189	23497449
chr1	23528228	23528523
chr1	23531313	23531568
chr1	23539767	23540164
chr1	23554793	23555204
chr1	23559189	23559759
chr1	23562343	23562649
chr1	23574479	23574680
chr1	23577105	23577316
chr1	23577442	23577647
chr1	23593579	23593897
chr1	23594880	23595255
chr1	23619675	23620017
chr1	23635051	23635285
chr1	23657748	23657963
chr1	23691557	23691926
chr1	23699876	23700090
chr1	23718581	23718781
chr1	23743117	23743593
chr1	23743758	23744113
chr1	23751348	23751614
chr1	23756747	23757099
chr1	23772188	23772468
chr1	23778176	23778775
chr1	23790151	23790410
chr1	23790986	23791233
chr1	23791738	23792000
chr1	23799412	23799934
chr1	23800561	23801020
chr1	23825336	23825638
chr1	23838500	23838835
chr1	23865516	23865902
chr1	23868037	23868554
chr1	23904814	23905076
chr1	23916876	23917100
chr1	23951510	23952021
chr1	23958956	23959386
chr1	23959530	23959906
chr1	23980039	23980592
chr1	23980792	23981084
chr1	24003491	24003698
chr1	24009536	24009749
chr1	24018608	24019207
chr1	24022723	24023074
chr1	24046435	24046645
chr1	24070874	24071142
chr1	24103099	24103299
chr1	24108862	24109290
chr1	24112579	24112865
chr1	24117763	24118079
chr1	24150489	24150798
chr1	24187096	24187464
chr1	24191992	24192205
chr1	24201996	24202317
chr1	24203502	24203718
chr1	24216264	24216561
chr1	24236254	24236494
chr1	24236812	24237051
chr1	24257520	24257729
chr1	24266304	24266979
chr1	24289967	24290304
chr1	24294347	24294639
chr1	24294786	24295286
chr1	24309764	24310122
chr1	24317133	24317351
chr1	24321726	24322646
chr1	24365269	24365557
chr1	24384230	24384537
chr1	24393994	24394259
chr1	24409603	24409805
chr1	24413423	24413850
chr1	24415479	24415832
chr1	24416942	24417352
chr1	24459555	24460109
chr1	24502256	24503094
chr1	24515597	24516046
chr1	24536527	24536776
chr1	24541082	24541299
chr1	24559074	24559682
chr1	24567952	24568341
chr1	24642554	24643397
chr1	24683568	24684011
chr1	24688628	24688852
chr1	24702490	24702839
chr1	24705359	24705630
chr1	24713162	24713522
chr1	24718915	24719124
chr1	24724840	24725215
chr1	24744850	24745523
chr1	24847939	24848628
chr1	24898143	24898353
chr1	24909594	24909794
chr1	24915909	24916109
chr1	24949299	24949604
chr1	25022928	25023178
chr1	25231978	25232671
chr1	25233154	25233399
chr1	25239630	25240268
chr1	25247363	25247995
chr1	25266895	25267099
chr1	25267508	25268048
chr1	25326531	25326766
chr1	25337142	25337412
chr1	25337786	25338898
chr1	25343925	25344125
chr1	25364700	25364904
chr1	25425425	25425819
chr1	25430052	25431148
chr1	25477532	25477818
chr1	25503832	25504065
chr1	25522334	25522556
chr1	25543412	25543988
chr1	25549567	25550027
chr1	25556769	25557082
chr1	25569010	25569244
chr1	25573616	25573913
chr1	25604609	25604850
chr1	25616185	25616883
chr1	25730776	25731090
chr1	25737117	25737528
chr1	25771417	25772113
chr1	25773452	25774036
chr1	25787028	25787228
chr1	25800152	25800540
chr1	25819761	25820220
chr1	25820618	25820970
chr1	25844838	25845056
chr1	25859063	25859626
chr1	25867431	25867919
chr1	25875110	25876187
chr1	25890468	25890889
chr1	25892406	25892816
chr1	25895402	25895710
chr1	25905402	25905889
chr1	25906304	25906650
chr1	25922603	25923148
chr1	25958491	25958797
chr1	25985046	25985429
chr1	25997927	25998418
chr1	26035322	26035652
chr1	26035981	26036303
chr1	26036536	26036825
chr1	26045957	26046242
chr1	26064650	26065049
chr1	26081702	26082066
chr1	26083350	26083611
chr1	26094772	26095021
chr1	26110915	26111288
chr1	26111501	26111955
chr1	26112087	26112373
chr1	26145129	26145351
chr1	26161912	26162123
chr1	26164289	26164498
chr1	26169678	26170166
chr1	26177290	26177519
chr1	26218968	26219430
chr1	26233685	26234624
chr1	26276333	26276558
chr1	26279657	26280242
chr1	26284770	26285076
chr1	26289227	26289494
chr1	26306498	26306899
chr1	26321541	26321851
chr1	26336330	26336930
chr1	26350811	26351052
chr1	26351616	26351855
chr1	26357179	26357372
chr1	26363872	26364099
chr1	26378060	26378573
chr1	26387432	26387741
chr1	26408634	26408832
chr1	26417098	26417375
chr1	26431942	26432519
chr1	26471942	26472520
chr1	26472762	26473354
chr1	26500155	26501325
chr1	26510769	26511043
chr1	26529592	26530179
chr1	26531094	26531588
chr1	26620287	26621683
chr1	26677438	26677816
chr1	26692974	26693284
chr1	26695433	26696105
chr1	26698161	26698411
chr1	26723481	26723930
chr1	26744065	26744413
chr1	26771571	26771990
chr1	26783988	26784222
chr1	26787779	26788305
chr1	26799941	26800247
chr1	26818557	26818757
chr1	26826454	26827113
chr1	26849247	26849883
chr1	26853185	26853417
chr1	26862841	26863244
chr1	26865000	26865529
chr1	26889756	26890453
chr1	26899942	26900534
chr1	26907584	26907981
chr1	26914176	26914388
chr1	26921436	26922049
chr1	26930096	26930371
chr1	26959774	26960042
chr1	26960275	26960635
chr1	26966939	26967274
chr1	26990660	26990890
chr1	26991376	26991610
chr1	26993559	26993802
chr1	26998987	26999211
chr1	26999426	26999828
chr1	27010955	27011368
chr1	27012762	27013196
chr1	27031294	27032016
chr1	27044568	27044831
chr1	27097468	27097691
chr1	27099665	27099870
chr1	27105425	27105625
chr1	27112012	27112556
chr1	27117788	27118099
chr1	27122677	27123015
chr1	27137619	27138090
chr1	27142496	27142836
chr1	27146009	27146338
chr1	27154971	27155332
chr1	27192728	27193042
chr1	27234162	27234808
chr1	27300853	27301105
chr1	27321934	27322552
chr1	27341850	27342147
chr1	27342896	27343273
chr1	27349297	27349531
chr1	27365487	27366711
chr1	27366853	27367175
chr1	27372540	27372774
chr1	27392297	27392731
chr1	27402468	27402690
chr1	27418397	27418690
chr1	27428628	27428993
chr1	27436597	27436850
chr1	27455248	27455730
chr1	27489909	27490742
chr1	27518228	27518680
chr1	27528002	27528427
chr1	27536787	27537108
chr1	27542333	27542793
chr1	27557249	27557678
chr1	27557954	27558249
chr1	27563778	27564243
chr1	27568368	27568874
chr1	27575204	27575731
chr1	27575908	27576187
chr1	27589931	27590131
chr1	27599203	27599481
chr1	27602037	27602412
chr1	27603949	27604290
chr1	27643905	27644173
chr1	27658926	27659134
chr1	27659738	27660286
chr1	27672072	27672572
chr1	27725492	27726499
chr1	27772837	27773501
chr1	27785885	27786145
chr1	27830456	27831306
chr1	27858097	27858327
chr1	27863098	27863579
chr1	27872401	27872585
chr1	27875199	27875683
chr1	27890640	27890857
chr1	27914237	27914949
chr1	27934811	27935359
chr1	27959393	27960344
chr1	27966804	27967098
chr1	28056214	28056521
chr1	28078797	28079024
chr1	28088249	28088933
chr1	28105098	28105514
chr1	28112734	28113067
chr1	28123757	28124028
chr1	28129098	28129523
chr1	28135543	28135940
chr1	28144572	28144868
chr1	28153224	28153505
chr1	28183444	28183935
chr1	28193775	28194167
chr1	28196973	28197422
chr1	28232893	28233168
chr1	28235861	28236444
chr1	28247115	28247540
chr1	28249039	28249252
chr1	28259172	28259619
chr1	28260150	28260452
chr1	28296823	28297104
chr1	28313986	28314349
chr1	28321960	28322650
chr1	28328898	28329165
chr1	28341666	28341905
chr1	28343492	28343728
chr1	28348110	28348556
chr1	28369483	28370243
chr1	28399816	28400157
chr1	28417363	28417702
chr1	28437275	28437615
chr1	28437874	28438269
chr1	28450019	28450254
chr1	28501059	28501314
chr1	28505707	28506144
chr1	28508978	28509244
chr1	28518107	28518678
chr1	28526934	28527234
chr1	28552754	28553605
chr1	28581527	28582167
chr1	28587000	28587268
chr1	28594735	28594956
chr1	28601682	28602071
chr1	28634220	28634427
chr1	28642845	28643347
chr1	28648193	28648438
chr1	28648615	28649251
chr1	28668568	28669178
chr1	28736342	28737592
chr1	28826010	28826371
chr1	28846296	28846512
chr1	28859837	28860188
chr1	28860503	28861082
chr1	28866015	28866248
chr1	28882092	28882424
chr1	28884974	28885329
chr1	28886887	28887218
chr1	28906344	28906621
chr1	28914175	28914834
chr1	28965500	28966095
chr1	28966722	28966927
chr1	28972423	28972844
chr1	29094435	29094778
chr1	29105919	29106238
chr1	29122579	29122887
chr1	29124297	29125043
chr1	29166324	29166765
chr1	29181727	29182247
chr1	29196025	29196239
chr1	29197582	29197842
chr1	29202796	29203188
chr1	29230650	29231160
chr1	29236271	29236790
chr1	29239186	29239554
chr1	29245920	29246145
chr1	29271722	29272077
chr1	29338762	29338880
chr1	29398474	29398755
chr1	29453571	29453773
chr1	29498789	29499080
chr1	29513336	29513644
chr1	29550253	29550836
chr1	29569925	29570605
chr1	29583917	29584048
chr1	29584839	29585309
chr1	29590860	29591405
chr1	29639239	29639530
chr1	29640047	29640847
chr1	29649394	29649932
chr1	29650074	29650318
chr1	29656563	29656836
chr1	29669245	29669426
chr1	29673692	29673995
chr1	29688553	29688818
chr1	29698081	29698393
chr1	29703611	29703850
chr1	29709121	29709867
chr1	29711927	29712348
chr1	29723459	29723789
chr1	29758707	29759075
chr1	29851811	29852266
chr1	29939100	29939316
chr1	29967333	29967695
chr1	29974343	29974797
chr1	30006269	30006634
chr1	30009012	30009247
chr1	30033340	30033627
chr1	30058787	30059338
chr1	30083890	30084214
chr1	30089031	30089443
chr1	30106202	30106435
chr1	30111558	30111758
chr1	30345340	30345680
chr1	30345830	30346030
chr1	30379844	30380272
chr1	30523107	30523312
chr1	30525900	30526482
chr1	30572309	30572611
chr1	30655398	30655741
chr1	30677531	30677799
chr1	30708153	30708362
chr1	30717914	30718964
chr1	30727872	30728128
chr1	30730415	30730639
chr1	30732628	30733056
chr1	30741265	30741514
chr1	30748813	30749164
chr1	30756531	30757129
chr1	30763638	30763949
chr1	30778412	30778678
chr1	30779706	30779907
chr1	30809608	30809886
chr1	30816257	30816992
chr1	30823959	30824744
chr1	30847479	30847826
chr1	30858916	30859250
chr1	30888458	30888581
chr1	30898948	30899179
chr1	30908576	30908860
chr1	30910085	30910318
chr1	30923697	30923903
chr1	30929499	30929707
chr1	30933735	30934159
chr1	31065432	31066102
chr1	31099714	31100017
chr1	31102573	31102815
chr1	31111260	31111767
chr1	31154628	31155661
chr1	31162652	31162972
chr1	31170700	31171316
chr1	31182308	31182693
chr1	31239414	31239957
chr1	31296618	31297275
chr1	31364568	31364964
chr1	31373264	31373940
chr1	31394613	31395129
chr1	31413467	31413699
chr1	31422633	31422986
chr1	31431689	31432267
chr1	31471541	31471858
chr1	31483403	31483756
chr1	31511298	31511498
chr1	31523799	31524104
chr1	31568001	31568319
chr1	31573818	31574237
chr1	31575675	31576109
chr1	31576257	31576601
chr1	31584101	31584420
chr1	31591756	31592160
chr1	31594019	31594244
chr1	31618148	31618404
chr1	31627396	31627596
chr1	31644593	31645421
chr1	31666623	31666831
chr1	31689936	31690188
chr1	31715697	31715945
chr1	31736748	31737087
chr1	31761068	31761278
chr1	31762721	31763018
chr1	31788519	31788815
chr1	31789223	31789566
chr1	31798493	31799028
chr1	31811679	31811914
chr1	31843541	31843823
chr1	31937709	31937984
chr1	31938300	31938735
chr1	31939820	31940122
chr1	31942529	31942911
chr1	31956005	31956414
chr1	31964116	31964431
chr1	31977793	31977967
chr1	32013366	32014015
chr1	32014600	32014926
chr1	32032043	32032243
chr1	32062476	32062912
chr1	32072530	32073448
chr1	32107866	32108203
chr1	32108344	32108811
chr1	32116126	32116548
chr1	32133462	32133888
chr1	32179465	32180169
chr1	32180387	32180717
chr1	32200465	32200878
chr1	32201098	32201325
chr1	32205448	32205807
chr1	32208958	32209318
chr1	32215701	32215949
chr1	32220827	32221084
chr1	32221996	32222544
chr1	32240269	32240892
chr1	32241106	32241719
chr1	32249860	32250408
chr1	32273797	32274143
chr1	32291782	32292366
chr1	32335999	32336444
chr1	32337391	32337653
chr1	32351071	32352193
chr1	32394284	32394963
chr1	32400894	32401244
chr1	32406809	32407076
chr1	32413991	32414266
chr1	32426980	32427291
chr1	32447970	32448170
chr1	32448381	32448690
chr1	32464741	32465181
chr1	32500429	32501038
chr1	32520509	32520737
chr1	32539198	32540297
chr1	32611952	32612504
chr1	32650333	32650734
chr1	32650849	32651498
chr1	32666962	32667244
chr1	32695159	32695611
chr1	32702753	32704370
chr1	32712275	32712475
chr1	32716629	32717037
chr1	32725140	32725532
chr1	32729950	32730193
chr1	32741456	32741903
chr1	32742343	32742553
chr1	32753688	32754095
chr1	32760071	32760503
chr1	32761518	32761718
chr1	32775289	32775558
chr1	32789425	32789760
chr1	32791984	32792232
chr1	32803857	32804060
chr1	32817061	32818437
chr1	32870607	32870877
chr1	32876697	32876958
chr1	32886549	32886865
chr1	32892906	32893156
chr1	32901146	32901642
chr1	32912780	32913143
chr1	32919794	32920269
chr1	32939713	32939922
chr1	32949004	32949280
chr1	32954309	32954561
chr1	32963782	32964069
chr1	32964292	32965168
chr1	32972851	32973355
chr1	32981109	32981568
chr1	32989211	32989550
chr1	32992407	32992848
chr1	33007214	33007569
chr1	33027118	33027511
chr1	33036091	33036413
chr1	33036722	33037217
chr1	33055153	33055401
chr1	33060866	33061066
chr1	33063572	33063847
chr1	33080863	33081260
chr1	33086448	33086695
chr1	33099193	33099955
chr1	33120565	33120768
chr1	33127106	33127663
chr1	33151204	33151404
chr1	33180670	33182271
chr1	33188703	33189234
chr1	33218762	33219012
chr1	33219897	33220225
chr1	33233214	33233493
chr1	33244185	33244564
chr1	33255426	33255755
chr1	33256385	33257046
chr1	33267593	33267814
chr1	33295499	33295830
chr1	33298631	33299007
chr1	33308835	33309070
chr1	33327922	33328324
chr1	33336248	33336478
chr1	33338729	33339072
chr1	33342203	33342765
chr1	33347030	33347267
chr1	33349737	33350587
chr1	33364105	33364557
chr1	33367819	33368019
chr1	33383815	33384701
chr1	33389329	33389789
chr1	33421227	33421458
chr1	33430613	33431338
chr1	33433693	33434096
chr1	33443691	33444088
chr1	33455867	33456185
chr1	33458623	33459018
chr1	33470539	33470835
chr1	33472258	33472813
chr1	33612939	33613213
chr1	33633090	33633386
chr1	33634891	33635114
chr1	33641193	33641406
chr1	33654364	33654573
chr1	33872775	33873086
chr1	33903300	33903594
chr1	34163108	34163455
chr1	34199869	34200359
chr1	34407249	34407463
chr1	34500511	34500741
chr1	34547108	34547283
chr1	34590136	34590625
chr1	34597938	34598235
chr1	34681542	34681782
chr1	34684156	34684698
chr1	34696254	34696546
chr1	34742666	34743012
chr1	34758748	34759149
chr1	34759478	34759974
chr1	34763376	34763790
chr1	34779562	34779856
chr1	34781075	34781890
chr1	34783585	34783960
chr1	34786515	34786761
chr1	34788089	34788289
chr1	34789442	34789661
chr1	34844234	34844530
chr1	34852655	34853105
chr1	34859377	34860007
chr1	34865965	34866673
chr1	34885576	34886018
chr1	34924912	34925165
chr1	34973462	34973692
chr1	34984986	34985674
chr1	35031088	35031391
chr1	35031575	35032150
chr1	35047318	35047857
chr1	35079176	35079845
chr1	35085047	35085242
chr1	35085486	35085806
chr1	35097274	35097509
chr1	35111183	35111392
chr1	35192034	35192266
chr1	35193032	35193492
chr1	35202160	35202454
chr1	35221087	35221287
chr1	35264865	35265258
chr1	35268458	35269227
chr1	35287836	35288126
chr1	35288813	35289020
chr1	35298408	35298863
chr1	35320045	35320499
chr1	35451046	35451341
chr1	35505907	35506359
chr1	35557023	35557942
chr1	35564703	35564962
chr1	35573189	35573690
chr1	35641342	35641779
chr1	35675754	35676002
chr1	35715569	35715778
chr1	35718626	35719240
chr1	35726956	35727201
chr1	35769271	35769695
chr1	35769814	35770253
chr1	35776241	35776441
chr1	35804553	35804756
chr1	35807495	35808453
chr1	35808947	35809159
chr1	35810177	35810399
chr1	35876968	35877305
chr1	35882920	35883405
chr1	35930604	35931655
chr1	36008603	36008898
chr1	36034623	36035010
chr1	36068922	36069211
chr1	36088686	36089450
chr1	36089606	36089879
chr1	36108824	36109550
chr1	36125191	36125425
chr1	36133490	36133948
chr1	36134868	36135050
chr1	36140780	36141051
chr1	36149231	36149900
chr1	36150413	36151146
chr1	36155746	36156266
chr1	36160894	36161178
chr1	36162072	36162554
chr1	36167515	36167899
chr1	36172984	36173371
chr1	36187787	36188526
chr1	36217704	36217946
chr1	36224003	36225016
chr1	36231298	36231526
chr1	36248338	36248674
chr1	36285515	36285742
chr1	36290759	36290998
chr1	36299894	36300402
chr1	36305961	36307384
chr1	36322885	36323086
chr1	36323293	36324346
chr1	36326563	36326770
chr1	36342729	36343184
chr1	36350695	36351206
chr1	36351346	36351944
chr1	36352975	36353252
chr1	36359879	36360247
chr1	36373815	36374173
chr1	36374555	36374997
chr1	36385785	36386290
chr1	36386467	36387062
chr1	36397286	36398182
chr1	36408563	36408880
chr1	36420809	36421149
chr1	36432614	36432998
chr1	36436911	36437155
chr1	36450262	36450943
chr1	36463507	36463951
chr1	36464191	36464831
chr1	36486785	36487376
chr1	36489679	36489879
chr1	36516363	36516622
chr1	36528489	36528701
chr1	36543034	36543234
chr1	36553883	36554151
chr1	36570062	36570355
chr1	36576129	36576364
chr1	36623282	36623511
chr1	36650536	36650778
chr1	36691352	36691845
chr1	36703749	36704075
chr1	36753061	36753320
chr1	36924280	36924523
chr1	37123320	37123711
chr1	37177413	37177581
chr1	37250523	37250756
chr1	37318088	37318288
chr1	37410855	37411097
chr1	37434369	37434633
chr1	37454967	37455179
chr1	37471401	37472084
chr1	37474337	37474692
chr1	37476461	37476862
chr1	37477284	37477651
chr1	37479678	37480142
chr1	37487280	37487691
chr1	37497948	37498144
chr1	37499308	37499508
chr1	37513826	37514053
chr1	37514299	37515221
chr1	37534465	37534819
chr1	37537349	37537750
chr1	37553961	37554437
chr1	37556701	37557100
chr1	37595551	37596292
chr1	37603196	37603448
chr1	37634519	37634807
chr1	37682388	37682626
chr1	37690507	37690787
chr1	37691597	37691815
chr1	37692091	37692828
chr1	37739255	37739606
chr1	37752848	37753294
chr1	37755318	37755599
chr1	37764337	37764603
chr1	37793747	37794497
chr1	37807548	37808731
chr1	37811153	37811351
chr1	37846846	37847004
chr1	37859462	37860414
chr1	37896280	37896480
chr1	37919373	37919575
chr1	37931617	37932109
chr1	37932858	37933096
chr1	37946888	37947231
chr1	37989388	37989754
chr1	37989882	37990401
chr1	37999666	38000103
chr1	38000516	38000766
chr1	38005243	38005841
chr1	38012348	38013139
chr1	38019040	38019240
chr1	38028048	38028552
chr1	38030036	38030359
chr1	38038827	38039257
chr1	38046740	38047649
chr1	38064348	38064565
chr1	38071905	38072185
chr1	38123453	38123673
chr1	38138484	38139179
chr1	38246917	38247301
chr1	38291933	38292261
chr1	38489851	38490068
chr1	38587091	38587288
chr1	38728373	38728573
chr1	38763134	38763457
chr1	38783680	38784004
chr1	38786620	38786938
chr1	38818278	38818478
chr1	38825565	38825765
chr1	38835347	38835556
chr1	38858838	38860150
chr1	38873105	38873761
chr1	38929556	38929716
chr1	38990983	38991574
chr1	38991743	38992157
chr1	39026058	39027025
chr1	39047936	39048157
chr1	39081430	39081847
chr1	39086489	39086693
chr1	39092405	39092661
chr1	39098514	39098960
chr1	39104904	39105705
chr1	39106326	39106597
chr1	39127545	39127844
chr1	39133083	39133428
chr1	39142649	39143105
chr1	39154654	39154941
chr1	39158629	39158973
chr1	39159194	39159579
chr1	39178552	39178913
chr1	39183666	39184117
chr1	39185715	39186112
chr1	39191635	39191915
chr1	39192136	39192456
chr1	39194643	39194843
chr1	39204394	39205473
chr1	39268236	39268504
chr1	39293427	39293777
chr1	39378395	39378605
chr1	39387502	39387774
chr1	39392095	39392414
chr1	39395468	39395820
chr1	39398620	39399000
chr1	39408353	39409341
chr1	39410971	39411186
chr1	39435084	39435287
chr1	39491069	39491787
chr1	39539225	39539505
chr1	39559198	39559839
chr1	39575694	39575998
chr1	39576737	39577082
chr1	39605934	39606213
chr1	39632896	39633134
chr1	39672014	39672216
chr1	39675243	39675637
chr1	39677032	39677287
chr1	39688709	39689033
chr1	39691294	39691780
chr1	39738653	39739399
chr1	39788469	39789517
chr1	39799160	39799454
chr1	39799720	39800153
chr1	39816841	39817089
chr1	39845519	39846042
chr1	39883262	39883684
chr1	39893229	39893561
chr1	39901399	39902511
chr1	39919617	39919877
chr1	39954881	39955309
chr1	39981952	39982299
chr1	40015296	40015514
chr1	40039774	40040867
chr1	40059536	40059694
chr1	40078555	40078815
chr1	40084739	40085133
chr1	40096920	40097843
chr1	40143982	40144249
chr1	40161136	40161936
chr1	40241911	40242214
chr1	40257640	40258369
chr1	40316641	40316977
chr1	40338757	40339020
chr1	40373452	40373863
chr1	40374230	40374703
chr1	40449855	40450448
chr1	40450872	40451204
chr1	40477070	40477980
chr1	40508442	40509271
chr1	40531394	40531870
chr1	40583553	40583775
chr1	40612374	40612593
chr1	40625180	40625382
chr1	40626060	40626309
chr1	40628964	40629296
chr1	40665415	40665880
chr1	40668905	40669105
[truncated: 94,162 more rows]
