# Supplementary material for: Multimodal single cell sequencing implicates chromatin accessibility and genetic background in diabetic kidney disease progression
Source: Nat Commun. 2022 Sep 6;13:5253. doi: 10.1038/s41467-022-32972-z (PMC9448792; doi:10.1038/s41467-022-32972-z)
Supplement: Supplementary file 20 — Supplementary Dataset 17 [file 41467_2022_32972_MOESM20_ESM.xlsx]

## Sheet: Prim_ATAC_consensus
chr1	9963	10659
chr1	11214	11471
chr1	28789	29881
chr1	34678	35020
chr1	38605	38853
chr1	91287	91552
chr1	99596	99906
chr1	127685	127926
chr1	140115	140358
chr1	143709	144203
chr1	179212	179428
chr1	180803	181078
chr1	181613	182031
chr1	199196	200393
chr1	205191	205537
chr1	267857	268148
chr1	276181	276456
chr1	357251	357526
chr1	360013	360416
chr1	363088	363365
chr1	370255	370545
chr1	376872	377829
chr1	393186	393393
chr1	393992	394284
chr1	397651	397984
chr1	402506	402832
chr1	407037	407311
chr1	409974	410300
chr1	483651	483932
chr1	495304	495504
chr1	498725	498991
chr1	502308	502805
chr1	586011	586321
chr1	588776	589170
chr1	598926	599228
chr1	605162	606049
chr1	622721	623298
chr1	623876	624175
chr1	629268	629999
chr1	630754	631415
chr1	631845	632350
chr1	632476	632747
chr1	633894	634851
chr1	638307	638542
chr1	642764	643047
chr1	645747	646039
chr1	684595	684800
chr1	718643	718932
chr1	730213	730466
chr1	733632	733892
chr1	737012	737342
chr1	740428	740717
chr1	744005	744526
chr1	778313	779279
chr1	804499	805082
chr1	820336	820689
chr1	826658	828103
chr1	835546	835885
chr1	858644	858985
chr1	869728	870117
chr1	904363	904909
chr1	906765	907144
chr1	911148	911470
chr1	912750	913143
chr1	921133	921360
chr1	923683	923945
chr1	925578	925820
chr1	938147	938679
chr1	940251	940629
chr1	940856	941070
chr1	941627	941998
chr1	959159	959537
chr1	960425	960753
chr1	966064	967290
chr1	975950	976405
chr1	982278	982548
chr1	984230	984459
chr1	999066	999258
chr1	999976	1000930
chr1	1001828	1002075
chr1	1005301	1005598
chr1	1013265	1013995
chr1	1019294	1020329
chr1	1021180	1021395
chr1	1024660	1025007
chr1	1030837	1030989
chr1	1033029	1033323
chr1	1040561	1040993
chr1	1058340	1058602
chr1	1058984	1059819
chr1	1063821	1064542
chr1	1069128	1069512
chr1	1069969	1070439
chr1	1079347	1080455
chr1	1115791	1116820
chr1	1121919	1122492
chr1	1128249	1128750
chr1	1128920	1129147
chr1	1130425	1130781
chr1	1133403	1133745
chr1	1150169	1150264
chr1	1156230	1156472
chr1	1157412	1158389
chr1	1164596	1165384
chr1	1165975	1166452
chr1	1170570	1170760
chr1	1176280	1176486
chr1	1185051	1185251
chr1	1201398	1201957
chr1	1207987	1208591
chr1	1230691	1230946
chr1	1231468	1232428
chr1	1237866	1238258
chr1	1244361	1244577
chr1	1250160	1250472
chr1	1258728	1258881
chr1	1264762	1265620
chr1	1270892	1271168
chr1	1272299	1272557
chr1	1273697	1274479
chr1	1281565	1282461
chr1	1291744	1292161
chr1	1305614	1305874
chr1	1307878	1308783
chr1	1318281	1318670
chr1	1324306	1325382
chr1	1325568	1325813
chr1	1333755	1333925
chr1	1337779	1337995
chr1	1344664	1345379
chr1	1347669	1348180
chr1	1355447	1355702
chr1	1360391	1360929
chr1	1362102	1362306
chr1	1372083	1372365
chr1	1375038	1375684
chr1	1399202	1399891
chr1	1400080	1400328
chr1	1407032	1407655
chr1	1407780	1408011
chr1	1419965	1420531
chr1	1430332	1430672
chr1	1433273	1433506
chr1	1435517	1435894
chr1	1438012	1438387
chr1	1440951	1441191
chr1	1462226	1462877
chr1	1471485	1472708
chr1	1504736	1505793
chr1	1511040	1511235
chr1	1511541	1512356
chr1	1512627	1513119
chr1	1539687	1539890
chr1	1540223	1540932
chr1	1551044	1551456
chr1	1554871	1555224
chr1	1574355	1575542
chr1	1580434	1580688
chr1	1586240	1586530
chr1	1594627	1594848
chr1	1597357	1597954
chr1	1599698	1599921
chr1	1614301	1614753
chr1	1615125	1616341
chr1	1633429	1633745
chr1	1644944	1645199
chr1	1658521	1659555
chr1	1674450	1674659
chr1	1674898	1675095
chr1	1678726	1679197
chr1	1686410	1686788
chr1	1692283	1693654
chr1	1700418	1700924
chr1	1712105	1712388
chr1	1723816	1724853
chr1	1737266	1737517
chr1	1737794	1738194
chr1	1745591	1746910
chr1	1758723	1759549
chr1	1764370	1764576
chr1	1777952	1778626
chr1	1778747	1779244
chr1	1782733	1783244
chr1	1789116	1789282
chr1	1795091	1795321
chr1	1826375	1827060
chr1	1827191	1827413
chr1	1832963	1833200
chr1	1834022	1834388
chr1	1858657	1858905
chr1	1868954	1869100
chr1	1883082	1883310
chr1	1890845	1891909
chr1	1897246	1897544
chr1	1906257	1906571
chr1	1908538	1909531
chr1	1918858	1919891
chr1	1944001	1944505
chr1	1959783	1960384
chr1	1985368	1985695
chr1	1989011	1989603
chr1	2003638	2004034
chr1	2009051	2009575
chr1	2015000	2015390
chr1	2019245	2019448
chr1	2044869	2045213
chr1	2046511	2046790
chr1	2049476	2050937
chr1	2082127	2082571
chr1	2088392	2088851
chr1	2097953	2098203
chr1	2104565	2105280
chr1	2132349	2132845
chr1	2133083	2133636
chr1	2135476	2135809
chr1	2139849	2140395
chr1	2174294	2174662
chr1	2180366	2180881
chr1	2189197	2190308
chr1	2194656	2195564
chr1	2199173	2199769
chr1	2204544	2204934
chr1	2205169	2205559
chr1	2207661	2207967
chr1	2208199	2208840
chr1	2212487	2213163
chr1	2214197	2214400
chr1	2227493	2228097
chr1	2231706	2232155
chr1	2234396	2234745
chr1	2240214	2240505
chr1	2240648	2240909
chr1	2246083	2246473
chr1	2248505	2248741
chr1	2250633	2250882
chr1	2255445	2256397
chr1	2270845	2270963
chr1	2279280	2279553
chr1	2311442	2311860
chr1	2314429	2314653
chr1	2316667	2316945
chr1	2320925	2321122
chr1	2322097	2322929
chr1	2372843	2373124
chr1	2375779	2376031
chr1	2381724	2382273
chr1	2382644	2382914
chr1	2391042	2392052
chr1	2399877	2400217
chr1	2411936	2413082
chr1	2413225	2413547
chr1	2413726	2413937
chr1	2414240	2414622
chr1	2418368	2418575
chr1	2451720	2452537
chr1	2459751	2460184
chr1	2468153	2468438
chr1	2474992	2475458
chr1	2481012	2481371
chr1	2482103	2482319
chr1	2496285	2496528
chr1	2525936	2526728
chr1	2526878	2527103
chr1	2534828	2535291
chr1	2545977	2546513
chr1	2546700	2547360
chr1	2548139	2548341
chr1	2548788	2549008
chr1	2556298	2557639
chr1	2555596	2556117
chr1	2566076	2566533
chr1	2569072	2569323
chr1	2578122	2578721
chr1	2585489	2585923
chr1	2586269	2587485
chr1	2594032	2594316
chr1	2610333	2610583
chr1	2611091	2611544
chr1	2642212	2643472
chr1	2652268	2652480
chr1	2653982	2654483
chr1	2697585	2697926
chr1	2756881	2757071
chr1	2758620	2758860
chr1	2765198	2765389
chr1	2801656	2801919
chr1	2822009	2822305
chr1	2882942	2883001
chr1	2922077	2922326
chr1	2949987	2950108
chr1	3060865	3061331
chr1	3066236	3066488
chr1	3070081	3070270
chr1	3074757	3075107
chr1	3105555	3105821
chr1	3165509	3165620
chr1	3170613	3170963
chr1	3173046	3173398
chr1	3174895	3175151
chr1	3186596	3186842
chr1	3192903	3193093
chr1	3207365	3207573
chr1	3213701	3214162
chr1	3219243	3219736
chr1	3284022	3284222
chr1	3306898	3307072
chr1	3307464	3307717
chr1	3312964	3313567
chr1	3313708	3313942
chr1	3319951	3320202
chr1	3323287	3323493
chr1	3352463	3352684
chr1	3352956	3353356
chr1	3369905	3370135
chr1	3380495	3380869
chr1	3410189	3410466
chr1	3424729	3425000
chr1	3431327	3431560
chr1	3453175	3453488
chr1	3454131	3454799
chr1	3459537	3459921
chr1	3460622	3461109
chr1	3477330	3477575
chr1	3482208	3482824
chr1	3483910	3484119
chr1	3491221	3491571
chr1	3496048	3496446
chr1	3501994	3502424
chr1	3504153	3504510
chr1	3516138	3516471
chr1	3530438	3530712
chr1	3530844	3531904
chr1	3542983	3543713
chr1	3548329	3548509
chr1	3565282	3565538
chr1	3611277	3611486
chr1	3611603	3611865
chr1	3619038	3619351
chr1	3621177	3621453
chr1	3624214	3625853
chr1	3649829	3650282
chr1	3666086	3666356
chr1	3666606	3666849
chr1	3668702	3669176
chr1	3671828	3672177
chr1	3684073	3684267
chr1	3695614	3695953
chr1	3718096	3718350
chr1	3727350	3727604
chr1	3746520	3746699
chr1	3746868	3747630
chr1	3763482	3763922
chr1	3772140	3772892
chr1	3775343	3776245
chr1	3785497	3785739
chr1	3795690	3796772
chr1	3801454	3801789
chr1	3811258	3811703
chr1	3821005	3821350
chr1	3827898	3828645
chr1	3856582	3858016
chr1	3858211	3858509
chr1	3869693	3870272
chr1	3900010	3901617
chr1	3910794	3911379
chr1	3924999	3925273
chr1	3956557	3957129
chr1	4018817	4018967
chr1	4267499	4268018
chr1	4346163	4346651
chr1	4375834	4376184
chr1	4380558	4380823
chr1	4395150	4396015
chr1	4603221	4603799
chr1	4627272	4627778
chr1	4633150	4633406
chr1	4645001	4645452
chr1	4650444	4650914
chr1	4652616	4653069
chr1	4655694	4655897
chr1	4656113	4656689
chr1	4668775	4669633
chr1	4673516	4673846
chr1	4684169	4684565
chr1	4690837	4691450
chr1	4700835	4701190
chr1	4702953	4703346
chr1	4711186	4711353
chr1	4741982	4742251
chr1	4745500	4745857
chr1	4755486	4755758
chr1	4778060	4778270
chr1	4794139	4794353
chr1	4826096	4826406
chr1	4851430	4852332
chr1	4856492	4856692
chr1	4931561	4931879
chr1	4962848	4963677
chr1	4970819	4971058
chr1	5130918	5131166
chr1	5140316	5140655
chr1	5509925	5510196
chr1	5514607	5514879
chr1	5745806	5746174
chr1	5847363	5847568
chr1	5856493	5856765
chr1	5876240	5876424
chr1	5891745	5891949
chr1	5893732	5893980
chr1	5896707	5897063
chr1	5915824	5916343
chr1	5938451	5938596
chr1	5975199	5975506
chr1	5978560	5978804
chr1	5980520	5980760
chr1	5983415	5983752
chr1	5991529	5993240
chr1	6002265	6002507
chr1	6002992	6003292
chr1	6007428	6007635
chr1	6016251	6016496
chr1	6025631	6026499
chr1	6034143	6034794
chr1	6041494	6041771
chr1	6052589	6052758
chr1	6058595	6058917
chr1	6059963	6060111
chr1	6080649	6080893
chr1	6082381	6082632
chr1	6099800	6100042
chr1	6108838	6109182
chr1	6127591	6128199
chr1	6143471	6143683
chr1	6148403	6149050
chr1	6157188	6158252
chr1	6170841	6171031
chr1	6171591	6171831
chr1	6179233	6179379
chr1	6183041	6183284
chr1	6183633	6183800
chr1	6199030	6200139
chr1	6204950	6206613
chr1	6220349	6220633
chr1	6224785	6225132
chr1	6234568	6234751
chr1	6234932	6236275
chr1	6238752	6239033
chr1	6245057	6245555
chr1	6246758	6246959
chr1	6257646	6257900
chr1	6259944	6260296
chr1	6260981	6261512
chr1	6267744	6268250
chr1	6273076	6273946
chr1	6280832	6281119
chr1	6285506	6285699
chr1	6343464	6343977
chr1	6352281	6352559
chr1	6354236	6354431
chr1	6358861	6359141
chr1	6359575	6359959
chr1	6363104	6363470
chr1	6385648	6386197
chr1	6392869	6394199
chr1	6404701	6404950
chr1	6414357	6414804
chr1	6422866	6423985
chr1	6437018	6437642
chr1	6438077	6438298
chr1	6438972	6439156
chr1	6440237	6440562
chr1	6445183	6445414
chr1	6448709	6449056
chr1	6464539	6464830
chr1	6475527	6476035
chr1	6486456	6486787
chr1	6489099	6489376
chr1	6489981	6490185
chr1	6490437	6490740
chr1	6491486	6491898
chr1	6497132	6497860
chr1	6519927	6520660
chr1	6521635	6521850
chr1	6523668	6523867
chr1	6544940	6545174
chr1	6554023	6554777
chr1	6574144	6574335
chr1	6579481	6580335
chr1	6580499	6580729
chr1	6587205	6587657
chr1	6600950	6601553
chr1	6601689	6601889
chr1	6602100	6603727
chr1	6612701	6613934
chr1	6614677	6614809
chr1	6624678	6626067
chr1	6634638	6634944
chr1	6653650	6654370
chr1	6660385	6661143
chr1	6676015	6676315
chr1	6686435	6686658
chr1	6690239	6690625
chr1	6691575	6691785
chr1	6701199	6702168
chr1	6720049	6720274
chr1	6724554	6725200
chr1	6743603	6744196
chr1	6753736	6753950
chr1	6770666	6771298
chr1	6784280	6785620
chr1	6785795	6785999
chr1	6802141	6802439
chr1	6822525	6822804
chr1	6859493	6859702
chr1	6860112	6860329
chr1	6867757	6868041
chr1	6881056	6881666
chr1	6884730	6884929
chr1	6889956	6890209
chr1	6891852	6892146
chr1	6911297	6911573
chr1	6912112	6912365
chr1	6912634	6912853
chr1	6922603	6923032
chr1	6949105	6949199
chr1	6962484	6963478
chr1	6969167	6969423
chr1	6991273	6991625
chr1	7025672	7025872
chr1	7026192	7026555
chr1	7046318	7046750
chr1	7069924	7070305
chr1	7070449	7070740
chr1	7075393	7075643
chr1	7109906	7110840
chr1	7115838	7116257
chr1	7117387	7118194
chr1	7127464	7127806
chr1	7149376	7149871
chr1	7172658	7173151
chr1	7207909	7208253
chr1	7224846	7225057
chr1	7231316	7231532
chr1	7250139	7250485
chr1	7253180	7253410
chr1	7255629	7255978
chr1	7265705	7266427
chr1	7267655	7267910
chr1	7284987	7285387
chr1	7291443	7291734
chr1	7298771	7299142
chr1	7299292	7299801
chr1	7300985	7301246
chr1	7334642	7335054
chr1	7335394	7335725
chr1	7379462	7379961
chr1	7388802	7389761
chr1	7401757	7402358
chr1	7419407	7419832
chr1	7454921	7455157
chr1	7455386	7456074
chr1	7462663	7463287
chr1	7469336	7469796
chr1	7470859	7472102
chr1	7478949	7479207
chr1	7491406	7491643
chr1	7508486	7508698
chr1	7515274	7515814
chr1	7516370	7516588
chr1	7526443	7526893
chr1	7527053	7527386
chr1	7536241	7536497
chr1	7538139	7538390
chr1	7539683	7540053
chr1	7549312	7549583
chr1	7549884	7550160
chr1	7552321	7553004
chr1	7561469	7561742
chr1	7574356	7574811
chr1	7577319	7577564
chr1	7616406	7616611
chr1	7621347	7622259
chr1	7641753	7641953
chr1	7642830	7643128
chr1	7645402	7645845
chr1	7647362	7647557
chr1	7667564	7667909
chr1	7669507	7669832
chr1	7680112	7680706
chr1	7704422	7704996
chr1	7717520	7717744
chr1	7728123	7728357
chr1	7745648	7746154
chr1	7752648	7753070
chr1	7756646	7756846
chr1	7770899	7771922
chr1	7783399	7784643
chr1	7810402	7810753
chr1	7856343	7856676
chr1	7885646	7885846
chr1	7899756	7900016
chr1	7902724	7903119
chr1	7940746	7941033
chr1	7942152	7942704
chr1	7948870	7949341
chr1	7953882	7954480
chr1	7961189	7962050
chr1	7975256	7975622
chr1	7982326	7982635
chr1	8004775	8005443
chr1	8014997	8015251
chr1	8018839	8019074
chr1	8020078	8020348
chr1	8026042	8027024
chr1	8027175	8027687
chr1	8040548	8040962
chr1	8059340	8059624
chr1	8061238	8061586
chr1	8077225	8077571
chr1	8078214	8078738
chr1	8087207	8087591
chr1	8090283	8090702
chr1	8097292	8097800
chr1	8121388	8121633
chr1	8122738	8122965
chr1	8133821	8134408
chr1	8137774	8138210
chr1	8141969	8142216
chr1	8154718	8155029
chr1	8155588	8155926
chr1	8169256	8170332
chr1	8174907	8175073
chr1	8189956	8190194
chr1	8197711	8198132
chr1	8201370	8201584
chr1	8202142	8202876
chr1	8211845	8212418
chr1	8217062	8217754
chr1	8231056	8231263
chr1	8239031	8239240
chr1	8257684	8257884
chr1	8259175	8260019
chr1	8266478	8266697
chr1	8314350	8314651
chr1	8317946	8318736
chr1	8343197	8344024
chr1	8348966	8349228
chr1	8351802	8352011
chr1	8373520	8374292
chr1	8381780	8382387
chr1	8384651	8384887
chr1	8396883	8397432
chr1	8408163	8408613
chr1	8409159	8409509
chr1	8419212	8419468
chr1	8420010	8420213
chr1	8423640	8424425
chr1	8431826	8432185
chr1	8438923	8439304
chr1	8456010	8456145
chr1	8456387	8456650
chr1	8462664	8462786
chr1	8463433	8463816
chr1	8477101	8477695
chr1	8480914	8481258
chr1	8492871	8493116
chr1	8495991	8496200
chr1	8507220	8507494
chr1	8525276	8525515
chr1	8525646	8526287
chr1	8555278	8555505
chr1	8560699	8560950
chr1	8598098	8598584
chr1	8603996	8604550
chr1	8616913	8617116
chr1	8626248	8626861
chr1	8631208	8631432
chr1	8653996	8654227
chr1	8660403	8660793
chr1	8661339	8661587
chr1	8661762	8661912
chr1	8664120	8664378
chr1	8670562	8670883
chr1	8703008	8703747
chr1	8712257	8712544
chr1	8712806	8713025
chr1	8726564	8726611
chr1	8726835	8726992
chr1	8740178	8740521
chr1	8745847	8746127
chr1	8808911	8809112
chr1	8817495	8818149
chr1	8822638	8823064
chr1	8826049	8826425
chr1	8829472	8829803
chr1	8848781	8849231
chr1	8858035	8858629
chr1	8859364	8859700
chr1	8869166	8869436
chr1	8871301	8871826
chr1	8873541	8873954
chr1	8877970	8878247
chr1	8878550	8879484
chr1	8880134	8880687
chr1	8889994	8890870
chr1	8899856	8900445
chr1	8902847	8903139
chr1	8903637	8904519
chr1	8911055	8911290
chr1	8913548	8913809
chr1	8918107	8918385
chr1	8939526	8939898
chr1	8941880	8942310
chr1	8962951	8963309
chr1	8974001	8974332
chr1	8974652	8974898
chr1	8983692	8983956
chr1	8986028	8986615
chr1	8994188	8994491
chr1	9001608	9002132
chr1	9005107	9005363
chr1	9010070	9010274
chr1	9012025	9012257
chr1	9039145	9039406
chr1	9044350	9044981
chr1	9061990	9062452
chr1	9067233	9067546
chr1	9077992	9078487
chr1	9078686	9079022
chr1	9084706	9085238
chr1	9086118	9086371
chr1	9100550	9101082
chr1	9101588	9101879
chr1	9110605	9111103
chr1	9115029	9115243
chr1	9128161	9128464
chr1	9128581	9129795
chr1	9142279	9142572
chr1	9143375	9143616
chr1	9145272	9145567
chr1	9162795	9163429
chr1	9163606	9164248
chr1	9181314	9181801
chr1	9182058	9182529
chr1	9196507	9197028
chr1	9198689	9198931
chr1	9200541	9200741
chr1	9201331	9201970
chr1	9211531	9211803
chr1	9233345	9233584
chr1	9234273	9235280
chr1	9239676	9240117
chr1	9244407	9244888
chr1	9249901	9250382
chr1	9267078	9267427
chr1	9269326	9269527
chr1	9275229	9275954
chr1	9280373	9280934
chr1	9290186	9290461
chr1	9292575	9293123
chr1	9294390	9295173
chr1	9300266	9300468
chr1	9302872	9303473
chr1	9315477	9316409
chr1	9351842	9352050
chr1	9371558	9371923
chr1	9384801	9385200
chr1	9388884	9389132
chr1	9400011	9400256
chr1	9400470	9400965
chr1	9401806	9402133
chr1	9413033	9413780
chr1	9428709	9429422
chr1	9438503	9439205
chr1	9441375	9441771
chr1	9467084	9467357
chr1	9473067	9473412
chr1	9476810	9477293
chr1	9491096	9491391
chr1	9495246	9495605
chr1	9500967	9501559
chr1	9521885	9522371
chr1	9529292	9529481
chr1	9539114	9540353
chr1	9546713	9546903
chr1	9555366	9555695
chr1	9561530	9561860
chr1	9565337	9565517
chr1	9588424	9589169
chr1	9589408	9589706
chr1	9589934	9590163
chr1	9593463	9593764
chr1	9615612	9615896
chr1	9626978	9627533
chr1	9651617	9652449
chr1	9671298	9671888
chr1	9687238	9688099
chr1	9689051	9689818
chr1	9689982	9690243
chr1	9699439	9699645
chr1	9700182	9700839
chr1	9705368	9705568
chr1	9717409	9717874
chr1	9719040	9719526
chr1	9724869	9725320
chr1	9732621	9732833
chr1	9753305	9753651
chr1	9766701	9767266
chr1	9776143	9776428
chr1	9792270	9792739
chr1	9796517	9797237
chr1	9809043	9809626
chr1	9823685	9824447
chr1	9825215	9826035
chr1	9835758	9836682
chr1	9865401	9865632
chr1	9867496	9867795
chr1	9874989	9875193
chr1	9878062	9878403
chr1	9881760	9882249
chr1	9890425	9890823
chr1	9892466	9892791
chr1	9893226	9893540
chr1	9894227	9894508
chr1	9900531	9900951
chr1	9905120	9905311
chr1	9910024	9911036
chr1	9942824	9943608
chr1	9950347	9950678
chr1	9996991	9997468
chr1	10018567	10018849
chr1	10032498	10033854
chr1	10055729	10056100
chr1	10057381	10057648
chr1	10065333	10065681
chr1	10074340	10074803
chr1	10108131	10108689
chr1	10195624	10195984
chr1	10209801	10211216
chr1	10211426	10211740
chr1	10218028	10218378
chr1	10225726	10225908
chr1	10250660	10251075
chr1	10252541	10252783
chr1	10253782	10254111
chr1	10260248	10260449
chr1	10288096	10288473
chr1	10338097	10338371
chr1	10339877	10340112
chr1	10377459	10377708
chr1	10380580	10380931
chr1	10398434	10399822
chr1	10425481	10425694
chr1	10426006	10426190
chr1	10430210	10431339
chr1	10459114	10459521
chr1	10471855	10472795
chr1	10474744	10475484
chr1	10490680	10490852
chr1	10494650	10494969
chr1	10495186	10495502
chr1	10495945	10496386
chr1	10507501	10507745
chr1	10508573	10509035
chr1	10510556	10511190
chr1	10518977	10519416
chr1	10528070	10528998
chr1	10530356	10530627
chr1	10530907	10531112
chr1	10546948	10547076
chr1	10555806	10556234
chr1	10575709	10575996
chr1	10599202	10599917
chr1	10606068	10606460
chr1	10646418	10646659
chr1	10665868	10666474
chr1	10671674	10671966
chr1	10675399	10675653
chr1	10679630	10679917
chr1	10680502	10680759
chr1	10686484	10687018
chr1	10692410	10692650
chr1	10694409	10694953
chr1	10704585	10705019
chr1	10726439	10726798
chr1	10731048	10731320
chr1	10755949	10756277
chr1	10779251	10779572
chr1	10788579	10789062
chr1	10796257	10796891
chr1	10804084	10804748
chr1	10824856	10825256
chr1	10831082	10831348
chr1	10835896	10836266
chr1	10866909	10867620
chr1	10891169	10891451
chr1	10898143	10898586
chr1	10900682	10901689
chr1	10909948	10910243
chr1	10918638	10918935
chr1	10942088	10942298
chr1	10944198	10944688
chr1	10960667	10961353
chr1	10975519	10976407
chr1	10980118	10980527
chr1	11012156	11013420
chr1	11032084	11032450
chr1	11037643	11037956
chr1	11052875	11053478
chr1	11053866	11054120
chr1	11059540	11060537
chr1	11099252	11100210
chr1	11134218	11134671
chr1	11158669	11158933
chr1	11168678	11169090
chr1	11179944	11180712
chr1	11241695	11242040
chr1	11246517	11246721
chr1	11262356	11262985
chr1	11272743	11274047
chr1	11286943	11287311
chr1	11333683	11333919
chr1	11337565	11337782
chr1	11339844	11340255
chr1	11384214	11384478
chr1	11478678	11479428
chr1	11522555	11522979
chr1	11550695	11551002
chr1	11563789	11563993
chr1	11569655	11569980
chr1	11635813	11636177
chr1	11642479	11642756
chr1	11645769	11645994
chr1	11648915	11649155
chr1	11650387	11650817
chr1	11653314	11653514
chr1	11654645	11655121
chr1	11664000	11664861
chr1	11680593	11681831
chr1	11693095	11693645
chr1	11711171	11711417
chr1	11719395	11720002
chr1	11729688	11730132
chr1	11732675	11732923
chr1	11735765	11737293
chr1	11749176	11749503
chr1	11762064	11762268
chr1	11781334	11781588
chr1	11785042	11785481
chr1	11787367	11788033
chr1	11790871	11791223
chr1	11796202	11796830
chr1	11797560	11798044
chr1	11803091	11803871
chr1	11805397	11806509
chr1	11821469	11821784
chr1	11838675	11839006
chr1	11859288	11859572
chr1	11862928	11863202
chr1	11865601	11865809
chr1	11882997	11883200
chr1	11893933	11894260
chr1	11901417	11901812
chr1	11907741	11907956
chr1	11908120	11909156
chr1	11909488	11909768
chr1	11912802	11913145
chr1	11913395	11913602
chr1	11918839	11919235
chr1	11925275	11926688
chr1	11934259	11935177
chr1	11967142	11967522
chr1	11979572	11980736
chr1	11990319	11991132
chr1	12001979	12002583
chr1	12019082	12020293
chr1	12031339	12031591
chr1	12040640	12040997
chr1	12044392	12044884
chr1	12051965	12052559
chr1	12056537	12056767
chr1	12057418	12057735
chr1	12063117	12063609
chr1	12067908	12068381
chr1	12075640	12076083
chr1	12079579	12079829
chr1	12095827	12096231
chr1	12118630	12118864
chr1	12143648	12143947
chr1	12153423	12153691
chr1	12161780	12162356
chr1	12166819	12167197
chr1	12177961	12178406
chr1	12179042	12179419
chr1	12184350	12184603
chr1	12208828	12209237
chr1	12229807	12230401
chr1	12230603	12231443
chr1	12272123	12272409
chr1	12296727	12297005
chr1	12369369	12369604
chr1	12383866	12384188
chr1	12386155	12386516
chr1	12407511	12407720
chr1	12415041	12415553
chr1	12433465	12433960
chr1	12434246	12434568
chr1	12437021	12437353
chr1	12447331	12447582
chr1	12447873	12448281
chr1	12454043	12454304
chr1	12454467	12455067
chr1	12457098	12457358
chr1	12478043	12478883
chr1	12480762	12481289
chr1	12486369	12487088
chr1	12501690	12502019
chr1	12527503	12527927
chr1	12528246	12528427
chr1	12528694	12528849
chr1	12539855	12540676
chr1	12549491	12550368
chr1	12573839	12574211
chr1	12575501	12575717
chr1	12588177	12588701
chr1	12595155	12596820
chr1	12601877	12602433
chr1	12604296	12604729
chr1	12616171	12616431
chr1	12618263	12618602
chr1	12618978	12619421
chr1	12619866	12620141
chr1	12636415	12637052
chr1	12659025	12659363
chr1	12798960	12799261
chr1	12810618	12811239
chr1	12811451	12811647
chr1	12851692	12852280
chr1	12936389	12936641
chr1	13265146	13265387
chr1	13327521	13327857
chr1	13513407	13513471
chr1	13584073	13584476
chr1	13665657	13666018
chr1	13699883	13700767
chr1	13723803	13724053
chr1	13725803	13726167
chr1	13730751	13731228
chr1	13748769	13750049
chr1	13754668	13755067
chr1	13767091	13767479
chr1	13792573	13792782
chr1	13798822	13799256
chr1	13811272	13811525
chr1	13813034	13813296
chr1	13828880	13829162
chr1	13892782	13893288
chr1	13960354	13960766
chr1	13965850	13966136
chr1	14055362	14055847
chr1	14071636	14071939
chr1	14095025	14095348
chr1	14108896	14109299
chr1	14113940	14114177
chr1	14117765	14118087
chr1	14128095	14128480
chr1	14138136	14138442
chr1	14140828	14141080
chr1	14174824	14175349
chr1	14189483	14189693
chr1	14190577	14190901
chr1	14215257	14215512
chr1	14255774	14256023
chr1	14267976	14268420
chr1	14282604	14283197
chr1	14296759	14297130
chr1	14303082	14303446
chr1	14304341	14304952
chr1	14320598	14320959
chr1	14333881	14334081
chr1	14346033	14346532
chr1	14360988	14361447
chr1	14366399	14366733
chr1	14436162	14436423
chr1	14443601	14443805
chr1	14476611	14476955
chr1	14486401	14487206
chr1	14487718	14488012
chr1	14494849	14495261
chr1	14498200	14498435
chr1	14517215	14517715
chr1	14522870	14523214
chr1	14542699	14542960
chr1	14543222	14543743
chr1	14553571	14554246
chr1	14561043	14561328
chr1	14572955	14573193
chr1	14578250	14578452
chr1	14590486	14590724
chr1	14590875	14591069
chr1	14598002	14599684
chr1	14602138	14602467
chr1	14606001	14606348
chr1	14612442	14612671
chr1	14654553	14654881
chr1	14666471	14666664
chr1	14672098	14672298
chr1	14677384	14677601
chr1	14699528	14700036
chr1	14704661	14705282
chr1	14707926	14708352
chr1	14723351	14723677
chr1	14724294	14724603
chr1	14724791	14725042
chr1	14731717	14732339
chr1	14733044	14733244
chr1	14738206	14738652
chr1	14742151	14742956
chr1	14755937	14756244
chr1	14756983	14757347
chr1	14765714	14766206
chr1	14768644	14769201
chr1	14779212	14779478
chr1	14786085	14786591
chr1	14804716	14804938
chr1	14814915	14815840
chr1	14835759	14836005
chr1	14850216	14850788
chr1	14880538	14880784
chr1	14880932	14881194
chr1	14894808	14895430
chr1	14913672	14914230
chr1	14915461	14915670
chr1	14923921	14924796
chr1	14925014	14925297
chr1	14929543	14930140
chr1	14939783	14940354
chr1	14946969	14947292
chr1	14950340	14950719
chr1	14953058	14953418
chr1	14964366	14964606
chr1	14968448	14969273
chr1	14970249	14970475
chr1	14971703	14971994
chr1	14976158	14976673
chr1	14977160	14977855
chr1	14996048	14997092
chr1	15001288	15001811
chr1	15005181	15005454
chr1	15008810	15009169
chr1	15014606	15014878
chr1	15019971	15020282
chr1	15027622	15027821
chr1	15028020	15028524
chr1	15030601	15031027
chr1	15031566	15031786
chr1	15038251	15038477
chr1	15043398	15043794
chr1	15046528	15046789
chr1	15056855	15057289
chr1	15064352	15064833
chr1	15083607	15083834
chr1	15089365	15089622
chr1	15090373	15090802
chr1	15100378	15100722
chr1	15110651	15110855
chr1	15112292	15112613
chr1	15128546	15128864
chr1	15139716	15140127
chr1	15152383	15154312
chr1	15154586	15154976
chr1	15158888	15159179
chr1	15166280	15166504
chr1	15168475	15168926
chr1	15178752	15179529
chr1	15180061	15180424
chr1	15186833	15187108
chr1	15188737	15189018
chr1	15189574	15190362
chr1	15197001	15197386
chr1	15200246	15201095
chr1	15201892	15202273
chr1	15206429	15206902
chr1	15212292	15212664
chr1	15218534	15218918
chr1	15226899	15227312
chr1	15247022	15247632
chr1	15272489	15272810
chr1	15279695	15280059
chr1	15283541	15283861
chr1	15304696	15305048
chr1	15323544	15323860
chr1	15326612	15326993
chr1	15337647	15338373
chr1	15340373	15340578
chr1	15352402	15352804
chr1	15356181	15356561
chr1	15356918	15357246
chr1	15368059	15368347
chr1	15384427	15384779
chr1	15407210	15407489
chr1	15409351	15410233
chr1	15415973	15416471
chr1	15417509	15417863
chr1	15418825	15419324
chr1	15426806	15427082
chr1	15431197	15431462
chr1	15432854	15433023
chr1	15452120	15452520
chr1	15491069	15491348
chr1	15501474	15501737
chr1	15524043	15525386
chr1	15526417	15527219
chr1	15530976	15531311
chr1	15557729	15557973
chr1	15558976	15559185
chr1	15559459	15559909
chr1	15571852	15572176
chr1	15574649	15575220
chr1	15584426	15585333
chr1	15595188	15595376
chr1	15603136	15604066
chr1	15616757	15618183
chr1	15630787	15631070
chr1	15640748	15640950
chr1	15678572	15678965
chr1	15680099	15680510
chr1	15680759	15681490
chr1	15684183	15684451
chr1	15703024	15704052
chr1	15736031	15736652
chr1	15741386	15741724
chr1	15749341	15749865
chr1	15759044	15759266
chr1	15759422	15759435
chr1	15760581	15760923
chr1	15764281	15764660
chr1	15765824	15766108
chr1	15779524	15779714
chr1	15786679	15787023
chr1	15788151	15788412
chr1	15799019	15799364
chr1	15799501	15800804
chr1	15800967	15801376
chr1	15811236	15811454
chr1	15815534	15815790
chr1	15830731	15830992
chr1	15834345	15835236
chr1	15835482	15836211
chr1	15846971	15848050
chr1	15849257	15849718
chr1	15876374	15876778
chr1	15886221	15886686
chr1	15896849	15897089
chr1	15897227	15897560
chr1	15897844	15898127
chr1	15902997	15903234
chr1	15916467	15916764
chr1	15919359	15919670
chr1	15949079	15950109
chr1	15952684	15953081
chr1	15966115	15966734
chr1	15975349	15976273
chr1	15994549	15994870
chr1	16007206	16007423
chr1	16012676	16013581
chr1	16019556	16019949
chr1	16032828	16033212
chr1	16046901	16047160
chr1	16048509	16049064
chr1	16056077	16056432
chr1	16067124	16067495
chr1	16068368	16068856
chr1	16073502	16073792
chr1	16075994	16076374
chr1	16076660	16077194
chr1	16078988	16079258
chr1	16082382	16082662
chr1	16088858	16089470
chr1	16109622	16109856
chr1	16111742	16112228
chr1	16112951	16113319
chr1	16122312	16123376
chr1	16138742	16139283
chr1	16139550	16139883
chr1	16143903	16144124
chr1	16145162	16146734
chr1	16152641	16153012
chr1	16154818	16155332
chr1	16155797	16156307
chr1	16156919	16157140
chr1	16158979	16159447
chr1	16164151	16164687
chr1	16167423	16168152
chr1	16173234	16173912
chr1	16175859	16176187
chr1	16178625	16178892
chr1	16181773	16182288
chr1	16182443	16182675
chr1	16183217	16183462
chr1	16187709	16188055
chr1	16189057	16189303
chr1	16190019	16190198
chr1	16206252	16207265
chr1	16217114	16217777
chr1	16226479	16226681
chr1	16226833	16227250
chr1	16236114	16237428
chr1	16244449	16244706
chr1	16248675	16249060
chr1	16254634	16254928
chr1	16258702	16258902
chr1	16260714	16261158
chr1	16271116	16271325
chr1	16275671	16275847
chr1	16302308	16302526
chr1	16317689	16317917
chr1	16324423	16324680
chr1	16351958	16352906
chr1	16366908	16368059
chr1	16372679	16372887
chr1	16386208	16386817
chr1	16396560	16396974
chr1	16402637	16403163
chr1	16440232	16440909
chr1	16441165	16441372
chr1	16461684	16462075
chr1	16498577	16500138
chr1	16513456	16514734
chr1	16520491	16520834
chr1	16534285	16535776
chr1	16545628	16546062
chr1	16548524	16548753
chr1	16567122	16567322
chr1	16579203	16579424
chr1	16585548	16585747
chr1	16591885	16592126
chr1	16595263	16595538
chr1	16601534	16601725
chr1	16602390	16602754
chr1	16612576	16614011
chr1	16620987	16621403
chr1	16623433	16623765
chr1	16623947	16624397
chr1	16624982	16625224
chr1	16643677	16645117
chr1	16647231	16647678
chr1	16656606	16657367
chr1	16658399	16658764
chr1	16666201	16667434
chr1	16676855	16677083
chr1	16680826	16681090
chr1	16693486	16694307
chr1	16703171	16703479
chr1	16707709	16708042
chr1	16709771	16710022
chr1	16710617	16711095
chr1	16717545	16718080
chr1	16727248	16727605
chr1	16728472	16728830
chr1	16740010	16741254
chr1	16748691	16749019
chr1	16750053	16750867
chr1	16757663	16757893
chr1	16759687	16760247
chr1	16764164	16765882
chr1	16766894	16767107
chr1	16770267	16770758
chr1	16772371	16773131
chr1	16778966	16779233
chr1	16780954	16781767
chr1	16859208	16859427
chr1	16861956	16862305
chr1	16863138	16863467
chr1	16872505	16873658
chr1	16888920	16889846
chr1	16895527	16896774
chr1	16903118	16903348
chr1	16903977	16904248
chr1	16904710	16905658
chr1	16913265	16913451
chr1	16913609	16914745
chr1	16921329	16922033
chr1	16939445	16939655
chr1	16948219	16949361
chr1	16951709	16951915
chr1	16960671	16961239
chr1	16963556	16963791
chr1	16971958	16972231
chr1	16980609	16980809
chr1	16981515	16981757
chr1	16984726	16985016
chr1	17003706	17004415
chr1	17010770	17011002
chr1	17011425	17012309
chr1	17016332	17016587
chr1	17053752	17054677
chr1	17055236	17055459
chr1	17059658	17059993
chr1	17061957	17062177
chr1	17063551	17063848
chr1	17119217	17119683
chr1	17125788	17126109
chr1	17128089	17128789
chr1	17158990	17159317
chr1	17162892	17163274
chr1	17167888	17168718
chr1	17186336	17186607
chr1	17189660	17190349
chr1	17191415	17191726
chr1	17198775	17199226
chr1	17200757	17201144
chr1	17201722	17201954
chr1	17208056	17208421
chr1	17212756	17213134
chr1	17215517	17215804
chr1	17226368	17226801
chr1	17232232	17232443
chr1	17233113	17234172
chr1	17237085	17237615
chr1	17239454	17239740
chr1	17245273	17245544
chr1	17250590	17250978
chr1	17251775	17252267
chr1	17259236	17259395
chr1	17265293	17265550
chr1	17276538	17276899
chr1	17287244	17287833
chr1	17289886	17290103
chr1	17297946	17298475
chr1	17314771	17314971
chr1	17336138	17336339
chr1	17340394	17340692
chr1	17348335	17348659
chr1	17369441	17369834
chr1	17370684	17370891
chr1	17406074	17406474
chr1	17437954	17438736
chr1	17439639	17440049
chr1	17472943	17473153
chr1	17475736	17476108
chr1	17485396	17485596
chr1	17487889	17488074
chr1	17494181	17494601
chr1	17502335	17502743
chr1	17507982	17508253
chr1	17520022	17520440
chr1	17526102	17526608
chr1	17539638	17540609
chr1	17540746	17541249
chr1	17545243	17545756
chr1	17551043	17551539
chr1	17551691	17552223
chr1	17553994	17554483
chr1	17559349	17559622
chr1	17559754	17560125
chr1	17561158	17561956
chr1	17565571	17565794
chr1	17569251	17570186
chr1	17579962	17580770
chr1	17582782	17583001
chr1	17586215	17586488
chr1	17588149	17588823
chr1	17592067	17592309
chr1	17599980	17600222
chr1	17606896	17607148
chr1	17612003	17612244
chr1	17624525	17625256
chr1	17632548	17632885
chr1	17633624	17634008
chr1	17636620	17636917
chr1	17653797	17654105
chr1	17654624	17654799
chr1	17661671	17661911
chr1	17671738	17672092
chr1	17682459	17682791
chr1	17696444	17696783
chr1	17717527	17717983
chr1	17732535	17732817
chr1	17765505	17765949
chr1	17766150	17766378
chr1	17768514	17769240
chr1	17819123	17819462
chr1	17826152	17826423
chr1	17831715	17831920
chr1	17858061	17858385
chr1	17861731	17862113
chr1	17866045	17866277
chr1	17866429	17866851
chr1	17874221	17874562
chr1	17874684	17874964
chr1	17875562	17876286
chr1	17878921	17879244
chr1	17894257	17894584
chr1	17903519	17903699
chr1	17909636	17909915
chr1	17943161	17943369
chr1	17955690	17956034
chr1	18092085	18092406
chr1	18110088	18110539
chr1	18148942	18149713
chr1	18175852	18176037
chr1	18182790	18183143
chr1	18234789	18235038
chr1	18256376	18256611
chr1	18339188	18339557
chr1	18341138	18341767
chr1	18396279	18396635
chr1	18480269	18481592
chr1	18482867	18483071
chr1	18557579	18558017
chr1	18575632	18575923
chr1	18581475	18581733
chr1	18597421	18597729
chr1	18618592	18618893
chr1	18635829	18636201
chr1	18636885	18637101
chr1	18643333	18643651
chr1	18668846	18669102
chr1	18703011	18703299
chr1	18720126	18720509
chr1	18784089	18784363
chr1	18820715	18821092
chr1	18866415	18866600
chr1	18875215	18875610
chr1	18882104	18882880
chr1	18884181	18884434
chr1	18886024	18886407
chr1	18901194	18901456
chr1	18902099	18903286
chr1	18913016	18913537
chr1	18926320	18926996
chr1	18931851	18932057
chr1	18932425	18932805
chr1	18937227	18937478
chr1	18938318	18938936
chr1	18948428	18948921
chr1	18949085	18949325
chr1	18955704	18957114
chr1	18965504	18966155
chr1	18997665	18997865
chr1	18998383	18998656
chr1	19009776	19010361
chr1	19010987	19011490
chr1	19028146	19028476
chr1	19033928	19034576
chr1	19045338	19045778
chr1	19050855	19050999
chr1	19054363	19054652
chr1	19067107	19067774
chr1	19074404	19075509
chr1	19079966	19080493
chr1	19080754	19081146
chr1	19096270	19096571
chr1	19110168	19110816
chr1	19113663	19114117
chr1	19156740	19157016
chr1	19203441	19203772
chr1	19209618	19210678
chr1	19223368	19223791
chr1	19232462	19232732
chr1	19241291	19241657
chr1	19251414	19252577
chr1	19260278	19261011
chr1	19273583	19274569
chr1	19288156	19289265
chr1	19311268	19312932
chr1	19315341	19315665
chr1	19336620	19336950
chr1	19341494	19341740
chr1	19344402	19344678
chr1	19374432	19374632
chr1	19384159	19384418
chr1	19395790	19396060
chr1	19398236	19398825
chr1	19429662	19429971
chr1	19430165	19430818
chr1	19436861	19437054
chr1	19440412	19440852
chr1	19445846	19446222
chr1	19448429	19449463
chr1	19452395	19452742
chr1	19458906	19459121
chr1	19468361	19468743
chr1	19469429	19469883
chr1	19484896	19486166
chr1	19505026	19505255
chr1	19508884	19509326
chr1	19557831	19558217
chr1	19582297	19582499
chr1	19596356	19597553
chr1	19610341	19610582
chr1	19616556	19616817
chr1	19622225	19622517
chr1	19623595	19623886
chr1	19635722	19636045
chr1	19640602	19641179
chr1	19643150	19643405
chr1	19644740	19644980
chr1	19643962	19644461
chr1	19651201	19651457
chr1	19653709	19654071
chr1	19659411	19660119
chr1	19665926	19666274
chr1	19676521	19676744
chr1	19682326	19682612
chr1	19704486	19704878
chr1	19715551	19716047
chr1	19734151	19735035
chr1	19735871	19736192
chr1	19737436	19737707
chr1	19750525	19750884
chr1	19758245	19758842
chr1	19759816	19760035
chr1	19764830	19765183
chr1	19765425	19766028
chr1	19799588	19800599
chr1	19800960	19801352
chr1	19804854	19805317
chr1	19809442	19809676
chr1	19811289	19811522
chr1	19815151	19815341
chr1	19819777	19820022
chr1	19824670	19824870
chr1	19861122	19861309
chr1	19866844	19867050
chr1	19878034	19878552
chr1	19882122	19882967
chr1	19903573	19903909
chr1	19925262	19925658
chr1	19926616	19926923
chr1	19948990	19949394
chr1	19974831	19975105
chr1	20037995	20038226
chr1	20058542	20058890
chr1	20063960	20064421
chr1	20100907	20101284
chr1	20102945	20103220
chr1	20112329	20112611
chr1	20114314	20114610
chr1	20124518	20124866
chr1	20152046	20152722
chr1	20166069	20166432
chr1	20171488	20171842
chr1	20185744	20186631
chr1	20195217	20195501
chr1	20211478	20211835
chr1	20212967	20213334
chr1	20234821	20235034
chr1	20250708	20250927
chr1	20255603	20256101
chr1	20266153	20266458
chr1	20279408	20279947
chr1	20290806	20291039
chr1	20291624	20292013
chr1	20343218	20343518
chr1	20343742	20344007
chr1	20358752	20359054
chr1	20361918	20362108
chr1	20367144	20367509
chr1	20376925	20377209
chr1	20380653	20380893
chr1	20400496	20400684
chr1	20411127	20411779
chr1	20426907	20427345
chr1	20430541	20430650
chr1	20439354	20439589
chr1	20440845	20441099
chr1	20446932	20447139
chr1	20465049	20465248
chr1	20473246	20473603
chr1	20476421	20476751
chr1	20480308	20480816
chr1	20481291	20481638
chr1	20485523	20485829
chr1	20486145	20486972
chr1	20493834	20494111
chr1	20494377	20494632
chr1	20494779	20495337
chr1	20496041	20496714
chr1	20507389	20508392
chr1	20522430	20522672
chr1	20552337	20553815
chr1	20575233	20575605
chr1	20579013	20579289
chr1	20584928	20585165
chr1	20588869	20589174
chr1	20589708	20589937
chr1	20590100	20590746
chr1	20602875	20603096
chr1	20604163	20604888
chr1	20612519	20612779
chr1	20613592	20614272
chr1	20633261	20634129
chr1	20634439	20634986
chr1	20661133	20662019
chr1	20696462	20697207
chr1	20702514	20702747
chr1	20717492	20718295
chr1	20724966	20725457
chr1	20732091	20733524
chr1	20786345	20787727
chr1	20814085	20814285
chr1	20830473	20830679
chr1	20847697	20848187
chr1	20871297	20871825
chr1	20896822	20897104
chr1	20903531	20903788
chr1	21022279	21022880
chr1	21023237	21023655
chr1	21077114	21077489
chr1	21091080	21091469
chr1	21149823	21150269
chr1	21176197	21177379
chr1	21195124	21195520
chr1	21201360	21201559
chr1	21206065	21206570
chr1	21217935	21218233
chr1	21222331	21222554
chr1	21232096	21232285
chr1	21238403	21238859
chr1	21239210	21239634
chr1	21251910	21252696
chr1	21255254	21255547
chr1	21261783	21263163
chr1	21270232	21270517
chr1	21280043	21280201
chr1	21289778	21290587
chr1	21294427	21294873
chr1	21298024	21298300
chr1	21302773	21303053
chr1	21309262	21309656
chr1	21324130	21325023
chr1	21329432	21329647
chr1	21334128	21335065
chr1	21344764	21344999
chr1	21345148	21345950
chr1	21350106	21350749
chr1	21368441	21368826
chr1	21370600	21370816
chr1	21379131	21379525
chr1	21427998	21428854
chr1	21437097	21437350
chr1	21439836	21440374
chr1	21440548	21440915
chr1	21453932	21454306
chr1	21454967	21455175
chr1	21465224	21465452
chr1	21490863	21491126
chr1	21509035	21509399
chr1	21511988	21512297
chr1	21514361	21514547
chr1	21534899	21535155
chr1	21539908	21540180
chr1	21553704	21553957
chr1	21564789	21565058
chr1	21574100	21574361
chr1	21579908	21580108
chr1	21586587	21587621
chr1	21607775	21608146
chr1	21623792	21624002
chr1	21626901	21627396
chr1	21634790	21635005
chr1	21635206	21635469
chr1	21638703	21639151
chr1	21639664	21639923
chr1	21642135	21642719
chr1	21647992	21648229
chr1	21651518	21651975
chr1	21655783	21656069
chr1	21659238	21659612
chr1	21669653	21670062
chr1	21754585	21754852
chr1	21764533	21764985
chr1	21765137	21765337
chr1	21782534	21784138
chr1	21801159	21801420
chr1	21814397	21814701
chr1	21816912	21817288
chr1	21857450	21857733
chr1	21862246	21862500
chr1	21869661	21870260
chr1	21904749	21905263
chr1	21919540	21919797
chr1	21921325	21921864
chr1	21931067	21931837
chr1	21935859	21936063
chr1	21937193	21937714
chr1	21939632	21940053
chr1	21956726	21957413
chr1	21963952	21964298
chr1	21966186	21966633
chr1	21973184	21973398
chr1	21980680	21980858
chr1	21989779	21989994
chr1	21997849	21998292
chr1	22005271	22005512
chr1	22006376	22006615
chr1	22019000	22019470
chr1	22024908	22026319
chr1	22039816	22040112
chr1	22052463	22053723
chr1	22077843	22078074
chr1	22092373	22092682
chr1	22105690	22105925
chr1	22107169	22107450
chr1	22131921	22132860
chr1	22142284	22142911
chr1	22143109	22143613
chr1	22185071	22185631
chr1	22275875	22276209
chr1	22285563	22285813
chr1	22342118	22342426
chr1	22380369	22380693
chr1	22416576	22416885
chr1	22418860	22419167
chr1	22420483	22420814
chr1	22447584	22447911
chr1	22451631	22452801
chr1	22500468	22500861
chr1	22591748	22591901
chr1	22600671	22600881
chr1	22611507	22611791
chr1	22625609	22625818
chr1	22642072	22642327
chr1	22662427	22662647
chr1	22665830	22666072
chr1	22689468	22689967
chr1	22704491	22704834
chr1	22710453	22711079
chr1	22711716	22712019
chr1	22735209	22735854
chr1	22738650	22738850
chr1	22739644	22740030
chr1	22746056	22746593
chr1	22747290	22747870
chr1	22750283	22750660
chr1	22774218	22774402
chr1	22780738	22781044
chr1	22788295	22788550
chr1	22789309	22789807
chr1	22814691	22815075
chr1	22825902	22826080
chr1	22826568	22827053
chr1	22831806	22832768
chr1	22855966	22856392
chr1	22861809	22862345
chr1	22870178	22870917
chr1	22872748	22873658
chr1	22876923	22877171
chr1	22880121	22880473
chr1	22888780	22889087
chr1	22903051	22903491
chr1	22930366	22930632
chr1	22964255	22964510
chr1	22976411	22976709
chr1	22978426	22978640
chr1	23010625	23011103
chr1	23013751	23014132
chr1	23019158	23020092
chr1	23100242	23100599
chr1	23102314	23102541
chr1	23122344	23122593
chr1	23123616	23123872
chr1	23140906	23141282
chr1	23149136	23149457
chr1	23154342	23154632
chr1	23167469	23169042
chr1	23177419	23178162
chr1	23188681	23189316
chr1	23196713	23197282
chr1	23202341	23202601
chr1	23210335	23210842
chr1	23216814	23217718
chr1	23248499	23248900
chr1	23343802	23345039
chr1	23367962	23368611
chr1	23368779	23369257
chr1	23369544	23369772
chr1	23377169	23377693
chr1	23384756	23385577
chr1	23393601	23394451
chr1	23402954	23403305
chr1	23403682	23404288
chr1	23422401	23422702
chr1	23423594	23424361
chr1	23424668	23425227
chr1	23452089	23452369
chr1	23470477	23471091
chr1	23472921	23473550
chr1	23477429	23477679
chr1	23479043	23479383
chr1	23484058	23484876
chr1	23497180	23497455
chr1	23528135	23528542
chr1	23530593	23531042
chr1	23531300	23531618
chr1	23539692	23540178
chr1	23544726	23545001
chr1	23548777	23549078
chr1	23554487	23555242
chr1	23559278	23559772
chr1	23562333	23562686
chr1	23574439	23574639
chr1	23577103	23577774
chr1	23585555	23585979
chr1	23593616	23593897
chr1	23594899	23595207
chr1	23619412	23620016
chr1	23634995	23635290
chr1	23637423	23637743
chr1	23646240	23646434
chr1	23651176	23651436
chr1	23657734	23658005
chr1	23673147	23673379
chr1	23673576	23673860
chr1	23691547	23692329
chr1	23699818	23700111
chr1	23703088	23703323
chr1	23718537	23718829
chr1	23728560	23728859
chr1	23732475	23732615
chr1	23742937	23744153
chr1	23751259	23751619
chr1	23756486	23757117
chr1	23772158	23772463
chr1	23777912	23778798
chr1	23790156	23790414
chr1	23790895	23791305
chr1	23791616	23792020
chr1	23793406	23793759
chr1	23799430	23801051
chr1	23809717	23810061
chr1	23810852	23811066
chr1	23825072	23825683
chr1	23838395	23838840
chr1	23865491	23865942
chr1	23867837	23868581
chr1	23902765	23903183
chr1	23904714	23905131
chr1	23916821	23917469
chr1	23924176	23924378
chr1	23930807	23931461
chr1	23951502	23952157
chr1	23958972	23960174
chr1	23979920	23980625
chr1	23980776	23981114
chr1	23984934	23985150
chr1	24003355	24003730
chr1	24009450	24009778
chr1	24018733	24019241
chr1	24022540	24023131
chr1	24046323	24046626
chr1	24047273	24047474
chr1	24070842	24071177
chr1	24085596	24085841
chr1	24102960	24103323
chr1	24107859	24108151
chr1	24108377	24109321
chr1	24112347	24112832
chr1	24117745	24118084
chr1	24120111	24120682
chr1	24142612	24143379
chr1	24150226	24150831
chr1	24158011	24158236
chr1	24187004	24187879
chr1	24191983	24192230
chr1	24201965	24202330
chr1	24216267	24216544
chr1	24236241	24237171
chr1	24243350	24243599
chr1	24257420	24257802
chr1	24266272	24267032
chr1	24284115	24284395
chr1	24289956	24290535
chr1	24294329	24295218
chr1	24309738	24310162
chr1	24317154	24317399
chr1	24319429	24319720
chr1	24321726	24322659
chr1	24362982	24363394
chr1	24365217	24365642
chr1	24384239	24384753
chr1	24385269	24385505
chr1	24391322	24391563
chr1	24392361	24392567
chr1	24393939	24394300
chr1	24409580	24409874
chr1	24413427	24413882
chr1	24415431	24415895
chr1	24416912	24417380
chr1	24459550	24460213
chr1	24501362	24501562
chr1	24502194	24503250
chr1	24515581	24516107
chr1	24536476	24536831
chr1	24541058	24541306
chr1	24555816	24556258
chr1	24557740	24557985
chr1	24559066	24559657
[truncated: 139,198 more rows]
