# Supplementary material for: Multimodal single cell sequencing implicates chromatin accessibility and genetic background in diabetic kidney disease progression
Source: Nat Commun. 2022 Sep 6;13:5253. doi: 10.1038/s41467-022-32972-z (PMC9448792; doi:10.1038/s41467-022-32972-z)
Supplement: Supplementary file 21 — Supplementary Dataset 18 [file 41467_2022_32972_MOESM21_ESM.xlsx]

## Sheet: B_deg_early_bulk
	gene	baseMean	log2FoldChange	lfcSE	stat	pvalue	padj
1	ABCA5	1756.69	-0.47915	0.128241	-3.73631	0.000186738	0.00860292
2	ABCD4	4242.57	-0.237772	0.0628632	-3.78238	0.000155337	0.00747381
3	ABHD1	232.914	0.419928	0.112436	3.73481	0.000187859	0.00861332
4	ABHD14A	1064.32	0.692648	0.208349	3.32446	0.000885888	0.0244406
5	ABTB1	1861.71	-0.444642	0.10617	-4.18801	2.81411e-05	0.00215902
6	ACBD6	1555.09	0.223214	0.0677779	3.29331	0.00099014	0.0263841
7	ACSL3	1569.96	-0.249661	0.0737372	-3.38583	0.000709644	0.0211707
8	ACTA1	27.197	4.9338	0.996844	4.94942	7.44346e-07	0.000115596
9	ACTL10	46.8423	0.663512	0.214875	3.0879	0.00201574	0.0411325
10	ACTR6	227.612	-0.398781	0.11271	-3.53813	0.000402969	0.0143438
11	ACTRT3	65.8013	0.7628	0.219052	3.48228	0.000497164	0.0165352
12	ADAM29	32.9026	0.551886	0.182453	3.02482	0.00248784	0.0474315
13	ADAM32	2576.24	-0.38153	0.0862836	-4.42181	9.78754e-06	0.000961626
14	ADAMDEC1	17.4141	-3.87599	1.121	-3.45761	0.000544996	0.0176331
15	ADAMTS4	1822.46	-2.3183	0.364757	-6.35575	2.0741e-10	7.77849e-08
16	ADARB2	133.396	-1.10884	0.361551	-3.06691	0.00216287	0.0431164
17	ADAT1	1420.07	0.271674	0.0724883	3.74782	0.000178375	0.0083171
18	ADCYAP1R1	25.0847	2.12131	0.588829	3.60259	0.000315058	0.012253
19	ADGRA3	2440.84	0.337924	0.0869943	3.88444	0.000102568	0.00545266
20	ADGRF2	53.7873	-1.23595	0.377918	-3.27043	0.00107384	0.0276401
21	ADH5P3	5.44212	-1.41731	0.442251	-3.20475	0.00135178	0.0320582
22	ADIPOR2	2363.56	-0.324194	0.0685955	-4.72617	2.28797e-06	0.000297699
23	ADPRHL1	382.168	0.580341	0.167014	3.47481	0.000511221	0.0168283
24	AFDN	9590.81	-0.285889	0.0709151	-4.03143	5.5438e-05	0.003535
25	AGGF1P2	42.2168	1.18294	0.258744	4.57185	4.83434e-06	0.000554136
26	AKAP9	5084.11	-0.281843	0.0891898	-3.16003	0.00157751	0.0355979
27	AKR1B10	154.552	-2.89355	0.573815	-5.04265	4.59127e-07	7.68817e-05
28	ALG14	1801.16	0.357461	0.115841	3.08579	0.0020301	0.0412736
29	AMER1	1680.73	0.288488	0.0925567	3.11687	0.00182779	0.0387641
30	ANKRD22	74.6463	-0.868614	0.258819	-3.35607	0.000790583	0.0225879
31	ANKRD6	1014.56	0.21676	0.0674942	3.21154	0.00132026	0.0316615
32	ANKS3	2195.14	0.214681	0.0686351	3.12786	0.00176086	0.0380999
33	AP4E1	1674.76	0.194325	0.0553965	3.5079	0.00045166	0.0154213
34	APOLD1	583.752	-1.15486	0.278284	-4.14993	3.32575e-05	0.00241676
35	APPL2	1734.69	-0.27703	0.0860482	-3.21947	0.00128426	0.0310691
36	AQP9	35.3086	-1.99836	0.415749	-4.80665	1.5348e-06	0.000209614
37	ARC	63.3103	-1.55413	0.496326	-3.13127	0.00174052	0.0378726
38	AREG	8.10549	-3.19333	0.869549	-3.6724	0.00024028	0.0101637
39	AREL1	2980.24	0.288095	0.0665109	4.33154	1.4807e-05	0.001314
40	ARHGAP26	5758.88	-0.415951	0.11308	-3.67837	0.000234731	0.0100598
41	ARHGEF3	2529.35	-0.283977	0.0831666	-3.41456	0.000638845	0.0195273
42	ARHGEF7	3987.26	-0.306984	0.0730464	-4.20259	2.63882e-05	0.00206568
43	ARID4A	1152.81	-0.768604	0.18165	-4.23123	2.32419e-05	0.00187268
44	ARL15	705.186	-0.337571	0.110028	-3.06806	0.00215455	0.0431089
45	ARMCX1	489.946	-0.33278	0.107406	-3.09833	0.00194612	0.0403841
46	ARMCX3	1707.53	-0.340152	0.0881067	-3.86069	0.000113069	0.00582186
47	ASTE1	291.372	0.305698	0.0905004	3.37787	0.000730507	0.0214067
48	ASTL	4.00147	-3.88251	0.952797	-4.07485	4.60436e-05	0.00312427
49	ASTN2	10896.3	-0.494181	0.107727	-4.58733	4.48948e-06	0.000520806
50	ATF3	1185.8	-5.24664	0.383599	-13.6774	1.38577e-42	7.6697e-39
51	ATF7IP	6461.54	0.307119	0.0971613	3.16092	0.00157272	0.0355467
52	ATP10B	510.623	-0.738469	0.135546	-5.44809	5.09144e-08	1.15348e-05
53	ATP1B3	1427.78	-0.67238	0.146207	-4.59884	4.24858e-06	0.000508167
54	ATP6AP2	3249.43	-0.370632	0.11681	-3.17295	0.00150899	0.0345936
55	ATP6V0CP4	25.7044	-2.33808	0.469206	-4.98305	6.25894e-07	0.00010044
56	ATRNL1	1198.81	0.664112	0.220922	3.0061	0.00264622	0.0493432
57	ATRX	4283.09	-0.647333	0.155516	-4.16249	3.148e-05	0.00232741
58	ATXN7L3B	4857.53	0.243323	0.0719337	3.38261	0.000718011	0.0212392
59	B3GALT5	257.823	1.16239	0.320184	3.63037	0.000283014	0.0112603
60	B3GALT6	900.057	0.321529	0.100645	3.19467	0.00139992	0.0328564
61	B3GNT8	143.306	0.660314	0.162836	4.05508	5.01161e-05	0.0032826
62	B4GALT2	1021.52	0.412665	0.132323	3.11862	0.00181703	0.0386635
63	B4GALT7	1003.91	0.238596	0.0790693	3.01756	0.0025482	0.0482279
64	B9D1	932.816	0.389451	0.120879	3.22184	0.00127372	0.0308917
65	BACH2	501.791	-0.908731	0.23031	-3.94568	7.95727e-05	0.00467174
66	BAG2	1206.23	0.220013	0.0674658	3.26111	0.00110978	0.0281757
67	BATF2	385.119	0.423136	0.123045	3.43887	0.000584149	0.0185321
68	BCDIN3D	682.374	0.359069	0.107547	3.3387	0.000841711	0.0236682
69	BCL3	1093.01	-1.60045	0.353918	-4.52209	6.12325e-06	0.000651466
70	BCL7C	1703.19	0.588372	0.181775	3.23682	0.00120871	0.0298412
71	BHLHE40	6785.13	-1.61421	0.229195	-7.04293	1.88242e-12	1.20832e-09
72	BIRC3	934.897	-1.41544	0.369228	-3.83352	0.000126321	0.00638468
73	BMS1P4	378.445	0.302471	0.0934131	3.23799	0.00120373	0.0297947
74	BNIP2	1572.5	-0.272025	0.0881773	-3.08497	0.00203571	0.0412736
75	BOLA2-SMG1P6	918.793	0.517909	0.134819	3.84151	0.000122281	0.00619675
76	BRD7	1814.89	-0.245352	0.066175	-3.70763	0.000209209	0.00932578
77	BRD8	2136.43	-0.323509	0.0936837	-3.45321	0.000553965	0.0177795
78	BRF2	417.255	0.533519	0.0983885	5.42257	5.87475e-08	1.31547e-05
79	BRPF1	1311.04	0.32971	0.085772	3.84403	0.000121031	0.00616587
80	BTBD19	875.368	-0.65641	0.191795	-3.42245	0.00062059	0.0192567
81	BTBD8	303.273	-0.581056	0.145629	-3.98998	6.60779e-05	0.00400145
82	BTG2	4316.38	-2.57153	0.229826	-11.189	4.61455e-29	8.88624e-26
83	BUB1	53.7913	-1.43021	0.400139	-3.57429	0.000351175	0.0130584
84	BYSL	324.417	0.577239	0.14154	4.07828	4.53694e-05	0.00310918
85	C10orf62	332.255	0.84397	0.221467	3.81082	0.000138508	0.00687434
86	C11orf96	1138.42	-1.7787	0.31414	-5.66212	1.49512e-08	3.95635e-06
87	C15orf61	304.355	0.412051	0.112838	3.6517	0.000260514	0.010637
88	C19orf48	677.716	0.363029	0.113484	3.19895	0.00137928	0.03259
89	C1orf174	2292.5	0.174359	0.0500808	3.48156	0.000498503	0.0165512
90	C20orf194	4108.19	-0.189881	0.0602275	-3.15273	0.00161749	0.0361345
91	C8orf33	1515.76	0.243947	0.0629811	3.87333	0.000107357	0.00560266
92	CA13	810.913	0.307024	0.0954047	3.21812	0.00129032	0.0311713
93	CA8	208.289	-1.11775	0.243587	-4.5887	4.46014e-06	0.000520539
94	CAB39	2434.15	-0.387107	0.0814081	-4.75514	1.98308e-06	0.000261563
95	CACUL1	3354.9	-0.299227	0.0760332	-3.93547	8.30325e-05	0.00477301
96	CALCOCO1	5266.48	-0.285207	0.0831139	-3.43152	0.000600217	0.0189038
97	CARF	1429.7	0.229041	0.0747539	3.06393	0.00218449	0.0434007
98	CATSPER2P1	219.946	0.43555	0.124542	3.49722	0.00047013	0.0159109
99	CAVIN2	818.868	-0.758062	0.197261	-3.84294	0.00012157	0.006177
100	CBARP	209.663	-1.41431	0.419039	-3.37512	0.000737826	0.0214952
101	CBX1	1268.67	-0.290593	0.0791943	-3.66936	0.000243156	0.0101792
102	CBX3	1229.06	-0.274187	0.0902396	-3.03843	0.00237811	0.0457494
103	CBX8	244.919	0.742985	0.179019	4.15031	3.32029e-05	0.00241676
104	CCAR1	2641.89	-0.183853	0.0560052	-3.28278	0.00102788	0.0268948
105	CCDC144A	725.828	-0.470665	0.146283	-3.2175	0.00129313	0.0311713
106	CCDC186	1482.77	-0.514334	0.137008	-3.75404	0.000174008	0.00815298
107	CCDC71	688.74	0.303518	0.0853991	3.55411	0.000379266	0.0137284
108	CCDC8	1040.55	0.48999	0.159748	3.06728	0.00216018	0.0431164
109	CCDC82	783.067	-0.541488	0.137476	-3.93877	8.18996e-05	0.00473616
110	CCDC85B	593.218	0.787016	0.213649	3.68369	0.000229884	0.00988143
111	CCDC87	75.2435	0.500739	0.145225	3.44802	0.000564716	0.0180344
112	CCDC9	992.736	-0.475335	0.127802	-3.7193	0.000199773	0.0089884
113	CCDC93	3271.79	-0.236674	0.0765202	-3.09297	0.00198167	0.0406835
114	CCL2	1085.48	-1.31241	0.4345	-3.02051	0.00252347	0.0478292
115	CCL3	60.9881	-4.11587	0.572458	-7.18982	6.48772e-13	4.91917e-10
116	CCL3L1	46.1627	-3.71524	0.751973	-4.94065	7.78619e-07	0.000119951
117	CCL4	105.507	-2.69894	0.537659	-5.01981	5.17229e-07	8.51305e-05
118	CCL4L2	59.8213	-3.33144	0.759984	-4.38357	1.16749e-05	0.00110664
119	CCL8	35.9177	-1.92263	0.461524	-4.16583	3.1022e-05	0.00231546
120	CCN1	3491.75	-3.32935	0.293232	-11.354	7.08648e-30	1.51627e-26
121	CCN5	29.9103	2.29909	0.599865	3.83269	0.000126752	0.00638968
122	CCNL1	2683.28	-0.806125	0.142237	-5.66747	1.44924e-08	3.9307e-06
123	CD300LB	58.1773	-1.7728	0.497436	-3.56387	0.000365425	0.0134808
124	CD47	1858.59	-0.467818	0.139762	-3.34725	0.000816188	0.0231137
125	CD55	675.58	-0.927469	0.159472	-5.81588	6.03174e-09	1.78227e-06
126	CD58	331.696	-0.345396	0.0961465	-3.59239	0.000327659	0.0125369
127	CD69	62.9092	-2.8543	0.538084	-5.30456	1.12947e-07	2.33874e-05
128	CD9	3306.84	-0.433341	0.134179	-3.22958	0.00123971	0.0303382
129	CDC14C	407.624	0.291557	0.0862777	3.37928	0.00072675	0.0213868
130	CDC42P4	4.5857	1.89476	0.600981	3.15278	0.00161724	0.0361345
131	CDK17	1099.09	-0.309155	0.0944703	-3.27252	0.00106595	0.0275523
132	CDKN1A	1770.93	-1.41491	0.339991	-4.16162	3.15997e-05	0.00232741
133	CDV3	3572.57	-0.349965	0.104998	-3.33307	0.000858939	0.0240416
134	CEACAM1	2833.19	-0.461072	0.153572	-3.00231	0.00267936	0.0497554
135	CEBPA	731.779	0.753981	0.168508	4.47444	7.66123e-06	0.000797472
136	CEBPB	972.543	-0.882416	0.268327	-3.28858	0.00100695	0.0265263
137	CEBPD	2592.44	-0.99196	0.267974	-3.70171	0.000214153	0.0094586
138	CENPBD1	610.724	0.265455	0.0722202	3.67563	0.00023726	0.0100837
139	CEP41	1354.56	0.272604	0.0619076	4.4034	1.06569e-05	0.0010261
140	CEP57	941.93	-0.376903	0.0836543	-4.50548	6.62236e-06	0.000696868
141	CEP95	1432.96	-0.359346	0.0882339	-4.07265	4.64818e-05	0.00312427
142	CFAP300	225.237	0.35842	0.112281	3.19218	0.00141205	0.03292
143	CFAP410	1208.11	0.408759	0.133857	3.05369	0.00226048	0.044251
144	CFAP69	1040.17	-0.483394	0.13718	-3.5238	0.000425401	0.0148674
145	CFD	539.602	1.94557	0.376901	5.16201	2.44309e-07	4.5183e-05
146	CFI	7264.74	-0.623761	0.149152	-4.18204	2.88901e-05	0.0021903
147	CH25H	78.4615	-2.55522	0.600251	-4.25692	2.07262e-05	0.00170566
148	CHD1	2127.5	-0.565995	0.124519	-4.54545	5.48176e-06	0.000610187
149	CHRNA10	80.4312	0.73355	0.232744	3.15175	0.00162297	0.0361531
150	CIDEC	39.7556	5.87752	1.47306	3.99	6.6072e-05	0.00400145
151	CIDECP1	847.607	0.226463	0.064748	3.4976	0.000469456	0.0159109
152	CIR1	540.318	-0.319477	0.0892023	-3.58148	0.000341648	0.0128498
153	CISH	2556.05	-1.10548	0.23923	-4.62097	3.81952e-06	0.000462595
154	CLCF1	488.405	-0.968385	0.298642	-3.24262	0.00118435	0.0296195
155	CLDN4	2533.84	-0.904219	0.255202	-3.54315	0.000395373	0.0141256
156	CLEC1A	82.0529	-0.669486	0.197781	-3.38498	0.000711838	0.0211707
157	CLIP4	1074.2	-0.547718	0.0930157	-5.88845	3.89841e-09	1.23068e-06
158	CLK1	3121.8	-0.419631	0.104165	-4.02851	5.61325e-05	0.00356747
159	CLMP	571.538	1.08186	0.307088	3.52296	0.000426749	0.0148875
160	CNNM1	168.513	0.828829	0.261574	3.16862	0.00153167	0.0348232
161	CNP	5543.54	0.330451	0.0909638	3.63278	0.000280383	0.0111788
162	CNTF	94.7188	0.587082	0.188638	3.11221	0.00185689	0.03908
163	CNTNAP3B	2880.96	-0.521812	0.133201	-3.91748	8.94792e-05	0.00503831
164	COG2	1473.43	0.260888	0.0709432	3.67742	0.000235601	0.0100598
165	COG7	1851.1	-0.246097	0.0743138	-3.31159	0.000927686	0.0252131
166	COG8	3097.06	0.275864	0.0804346	3.42967	0.000604309	0.0189222
167	COL4A3	5985.06	-0.353431	0.097054	-3.64159	0.000270956	0.0108253
168	COP1P1	9.0497	1.8209	0.400233	4.54959	5.37512e-06	0.000601795
169	COPB1	2950.54	-0.303452	0.0897859	-3.37973	0.000725558	0.0213868
170	COPS2	948.212	-0.502602	0.159477	-3.15157	0.00162395	0.0361531
171	COX10	1255.49	0.29752	0.096157	3.09411	0.00197405	0.0405966
172	CPEB2	2032.61	-0.473863	0.150149	-3.15596	0.0015997	0.035845
173	CPSF1	2974.64	-0.551324	0.181714	-3.03402	0.00241316	0.0462589
174	CREB1	1699.99	0.243441	0.0729162	3.33863	0.000841914	0.0236682
175	CREBZF	2190.53	-0.201406	0.0498245	-4.04232	5.29259e-05	0.00342012
176	CRY1	837.943	-0.520364	0.153279	-3.39488	0.000686584	0.0206587
177	CRYM-AS1	370.741	0.387064	0.0854932	4.52743	5.97055e-06	0.000642318
178	CSF3	4.1067	-6.20734	1.59332	-3.89585	9.78538e-05	0.00538392
179	CSRNP1	1282.17	-1.63871	0.281867	-5.81376	6.10842e-09	1.78227e-06
180	CSTF2T	1366.77	0.287742	0.0740113	3.88781	0.000101155	0.00545266
181	CTBP2	2920.65	-0.233668	0.06504	-3.59269	0.000327285	0.0125369
182	CTDSP1	6934.79	0.215829	0.0648158	3.32988	0.000868828	0.024179
183	CTNNAL1	991.548	-0.525782	0.13253	-3.96725	7.27063e-05	0.00430802
184	CTNND1	17192.3	-0.325416	0.0690267	-4.71435	2.42485e-06	0.000313392
185	CUL3	2315.94	-0.346159	0.0701809	-4.93239	8.12314e-07	0.000123171
186	CWC25	1799.62	-0.207873	0.0586656	-3.54336	0.000395057	0.0141256
187	CXCL1	215.018	-1.64646	0.503175	-3.27214	0.00106735	0.0275523
188	CXCL2	105.449	-3.68538	0.497564	-7.40684	1.2934e-13	1.13214e-10
189	CXCL3	36.3071	-1.7277	0.495473	-3.48698	0.000488514	0.0163286
190	CXCL8	51.5559	-2.55344	0.629469	-4.0565	4.98136e-05	0.00327393
191	CXCR1	22.6935	-1.52113	0.504292	-3.01637	0.00255817	0.0482494
192	CXCR2	48.5508	-1.24624	0.362484	-3.43807	0.000585885	0.0185566
193	CXCR4	656.821	-1.38878	0.32608	-4.25902	2.05328e-05	0.001697
194	CYB561D1	1731.3	0.332084	0.07115	4.66738	3.05063e-06	0.000374178
195	CYHR1	3009.38	0.30268	0.0791645	3.82344	0.000131605	0.00661703
196	CYP26B1	864.482	-1.63252	0.381705	-4.27692	1.89497e-05	0.00159351
197	CYREN	1521.51	0.430397	0.090094	4.7772	1.77754e-06	0.00023607
198	CYTH1	2854.31	-0.413179	0.133076	-3.10484	0.00190382	0.0398363
199	CYTIP	335.941	-1.28322	0.320235	-4.00711	6.14655e-05	0.00378463
200	DAZAP2P1	10.1192	2.10204	0.412678	5.09366	3.51225e-07	6.09327e-05
201	DDIT3	705.496	-0.691148	0.221064	-3.12646	0.00176923	0.0381104
202	DDX6	8222.66	0.335523	0.0607043	5.52717	3.25433e-08	7.93275e-06
203	DEK	983.726	-0.357838	0.0917871	-3.89857	9.67615e-05	0.00536452
204	DENND4A	2258.71	-0.3765	0.124509	-3.02387	0.00249565	0.0474315
205	DENND4C	3822.54	-0.211616	0.0624341	-3.38943	0.000700392	0.0210085
206	DEPP1	1505.25	-1.29554	0.262401	-4.93724	7.92343e-07	0.000121096
207	DES	172.57	1.70849	0.51848	3.29519	0.000983559	0.0263427
208	DET1	660.546	0.635302	0.171675	3.70061	0.000215079	0.00945954
209	DHFRP1	10.6794	20.4805	3.50865	5.83714	5.31049e-09	1.62324e-06
210	DHODH	1217.81	0.358725	0.0961883	3.7294	0.000191935	0.0087002
211	DHX36	1585.49	-0.368214	0.101928	-3.61249	0.000303271	0.0119186
212	DHX40	1750.26	-0.28276	0.0743036	-3.80547	0.000141535	0.0069529
213	DIAPH2	872.641	-0.548571	0.0807745	-6.7914	1.11054e-11	5.94048e-09
214	DKK3	2204.08	0.662509	0.186664	3.54921	0.000386392	0.013934
215	DLD	2657.67	-0.581891	0.15547	-3.74279	0.000181986	0.00846499
216	DLL4	609.819	-0.866349	0.275455	-3.14516	0.00165997	0.0366163
217	DNAH17	58.7931	0.713552	0.233448	3.05658	0.00223879	0.0440417
218	DNAJC1	1063.91	-0.32283	0.0984377	-3.27954	0.00103977	0.0270781
219	DNAJC21	2265.4	-0.202163	0.0672528	-3.00602	0.00264691	0.0493432
220	DNAL1	1843.6	0.231301	0.0645617	3.58263	0.000340149	0.0128436
221	DNASE1L3	641.507	-0.652058	0.203321	-3.20704	0.00134107	0.0320011
222	DNM1P51	623.91	-0.558452	0.156725	-3.56326	0.00036628	0.0134865
223	DNTTIP2	3323.52	-0.34526	0.111496	-3.09661	0.00195744	0.0404928
224	DOCK5	2954.63	-0.32025	0.0966532	-3.31339	0.000921727	0.0251057
225	DPH6	1683.26	0.254421	0.0637345	3.99188	6.55515e-05	0.0039947
226	DPPA2P4	3.62333	-2.98281	0.916013	-3.2563	0.00112874	0.0285251
227	DRAM1	1814.73	-0.288439	0.0936051	-3.08144	0.00206	0.0415386
228	DSG2	4482.83	-0.358026	0.0961469	-3.72375	0.000196289	0.00885229
229	DUSP1	3551.4	-3.62363	0.31704	-11.4296	2.97612e-30	7.1639e-27
230	DUSP2	130.677	-3.5443	0.403607	-8.78157	1.61204e-18	1.94019e-15
231	DUSP5	626.981	-1.89438	0.286002	-6.62367	3.50395e-11	1.638e-08
232	DUSP6	1757.5	-0.832645	0.159239	-5.2289	1.70524e-07	3.38533e-05
233	DUSP8	725.709	-1.26747	0.291376	-4.34996	1.36164e-05	0.00122781
234	DYNC1I2	2953.84	-0.321	0.0935636	-3.43082	0.000601756	0.0189038
235	EBLN2	186.563	-0.414877	0.114417	-3.62601	0.000287836	0.0113817
236	EDAR	164.798	0.669568	0.201529	3.32244	0.000892329	0.0245831
237	EDC3	1346.64	0.303796	0.0686086	4.42795	9.51334e-06	0.000948152
238	EDN2	60.7881	-2.083	0.511829	-4.06971	4.70724e-05	0.00314748
239	EEF1A1P11	3.56206	2.50943	0.758316	3.30921	0.000935584	0.0253754
240	EEF1AKMT4	131.656	0.795687	0.221889	3.58596	0.000335839	0.0127058
241	EEF1E1-BLOC1S5	15.5484	6.93982	2.25037	3.08386	0.00204336	0.0412896
242	EEF2KMT	482.903	0.439389	0.10942	4.01561	5.92917e-05	0.00371916
243	EGR1	4115.29	-5.73092	0.481573	-11.9004	1.17774e-32	3.77995e-29
244	EGR2	121.904	-4.341	0.569463	-7.62299	2.47874e-14	2.27301e-11
245	EGR3	144.781	-4.58361	0.480758	-9.53415	1.51124e-21	2.23862e-18
246	EID3	114.143	-0.722158	0.173098	-4.17197	3.01975e-05	0.00228024
247	EIF3A	6648.99	-0.373467	0.117747	-3.17176	0.00151518	0.0346529
248	EIF3CL	1521.78	2.87992	0.891181	3.23157	0.0012311	0.0302376
249	EIF5	5822.03	-0.449435	0.08399	-5.35105	8.74435e-08	1.871e-05
250	EIF5A2	903.933	0.207438	0.0669903	3.09653	0.00195797	0.0404928
251	ELF1	1991.46	-0.293511	0.0832901	-3.52396	0.000425152	0.0148674
252	ELF3	4418.33	-1.81563	0.275648	-6.58678	4.49454e-11	2.01282e-08
253	ELOVL1	2019.14	0.369508	0.1053	3.50911	0.000449606	0.0153861
254	EMC2	946.953	-0.528703	0.154808	-3.41522	0.000637311	0.0195114
255	EMX2	1648.24	-0.646689	0.16408	-3.94129	8.10447e-05	0.00470345
256	ENTPD7	1343.74	0.323002	0.0956891	3.37554	0.000736707	0.0214951
257	EPHA2	1669.04	-1.07602	0.305901	-3.51752	0.000435594	0.0150327
258	EPPIN	346.515	-0.629261	0.12888	-4.88254	1.04729e-06	0.000151637
259	ERBIN	5601.77	-0.286749	0.0846417	-3.3878	0.000704565	0.021068
260	ERCC4	2043.7	0.36191	0.0817492	4.42708	9.55193e-06	0.000948152
261	ERCC8	661.218	0.218486	0.0701787	3.11328	0.0018502	0.0389996
262	ERF	3726.55	-0.539955	0.171845	-3.14211	0.00167738	0.0368736
263	ERRFI1	2949.62	-1.41918	0.451613	-3.14246	0.00167535	0.0368736
264	ERVW-1	1628.59	0.296221	0.0857804	3.45324	0.000553886	0.0177795
265	ETNK1	2561.25	-0.283698	0.0708018	-4.00692	6.15148e-05	0.00378463
266	ETS2	3896.16	-0.580068	0.154145	-3.76313	0.000167802	0.0079361
267	EVA1B	829.434	0.695201	0.213342	3.25862	0.00111954	0.0283298
268	EVI2B	96.436	-1.59533	0.480933	-3.31717	0.000909349	0.0249467
269	EXOC6	376.656	-0.539818	0.14519	-3.71801	0.000200798	0.00901346
270	F2RL3	227.953	-1.7958	0.430534	-4.1711	3.03132e-05	0.00228024
271	F5	717.142	-0.669918	0.196455	-3.41004	0.000649529	0.0197287
272	FAM160B1	1210.55	-0.204331	0.0674017	-3.03154	0.00243313	0.0465753
273	FAM169B	35.9142	-1.48715	0.355065	-4.18838	2.8095e-05	0.00215902
274	FAM181B	95.1639	0.600283	0.182214	3.29438	0.000986373	0.0263814
275	FAM192BP	17.0214	1.94227	0.339188	5.72624	1.02683e-08	2.86574e-06
276	FAM214A	1500.65	-0.412733	0.116918	-3.5301	0.000415401	0.0146241
277	FAM217B	1171.59	0.311501	0.0843895	3.69123	0.000223176	0.00965775
278	FAM229A	546.89	-0.485022	0.133955	-3.62079	0.000293703	0.0115898
279	FAM241A	35879.9	-0.389566	0.0999041	-3.89939	9.64334e-05	0.00536452
280	FAM86EP	299.94	0.749081	0.132155	5.66819	1.44316e-08	3.9307e-06
281	FAM89B	1053.92	0.45485	0.148807	3.05665	0.00223827	0.0440417
282	FAM98B	773.086	-0.220421	0.0706635	-3.1193	0.00181279	0.0386627
283	FAM9C	289.072	0.387715	0.114742	3.37902	0.000727441	0.0213868
284	FANCF	558.869	0.358585	0.0919893	3.89812	9.69441e-05	0.00536452
285	FARSB	1543.76	0.172369	0.0489491	3.52138	0.0004293	0.0149494
286	FASTK	2858.44	0.292783	0.0774966	3.778	0.000158091	0.00757302
287	FBXL3	1363.74	-0.241269	0.0797911	-3.02376	0.00249656	0.0474315
288	FBXO32	721.692	-0.747158	0.170619	-4.37909	1.19175e-05	0.00110664
289	FBXO33	528.34	-0.423712	0.104296	-4.0626	4.85283e-05	0.00321137
290	FBXO6	557.386	0.285883	0.0929364	3.07611	0.00209719	0.0420577
291	FCHO2	1380.13	-0.233876	0.0729218	-3.20722	0.00134026	0.0320011
292	FCRL5	508.338	-1.35043	0.435843	-3.09844	0.00194542	0.0403841
293	FDFT1	1171.74	-0.240548	0.0797932	-3.01464	0.00257284	0.0484313
294	FDPSP4	10.6517	1.54313	0.417658	3.69471	0.000220135	0.00955118
295	FDXACB1	172.65	0.336942	0.10409	3.23702	0.00120784	0.0298412
296	FGFBP3	64.298	0.509813	0.144241	3.53445	0.000408617	0.0144912
297	FILIP1L	642.626	-0.680029	0.208539	-3.26092	0.00111052	0.0281757
298	FLAD1	1508.8	0.276976	0.0700926	3.95157	7.76412e-05	0.00457229
299	FMNL2	2676.68	-0.345386	0.104985	-3.28985	0.0010024	0.026457
300	FMO2	857.268	1.0214	0.297335	3.43516	0.000592202	0.0187258
301	FOS	5776.4	-6.833	0.795204	-8.59275	8.49097e-18	9.61827e-15
302	FOSB	1498.17	-7.38365	0.540244	-13.6672	1.59312e-42	7.6697e-39
303	FOSL2	7882.27	-1.50406	0.288846	-5.20714	1.91776e-07	3.676e-05
304	FOXD4L1	44.0898	0.561648	0.175856	3.1938	0.00140413	0.0328564
305	FOXF1	82.3292	-1.22785	0.286334	-4.28818	1.80147e-05	0.00153499
306	FOXL1	207.464	0.726911	0.220836	3.29164	0.000996067	0.0263841
307	FOXO1	2662.51	-0.282083	0.0859541	-3.28179	0.00103151	0.0269158
308	FOXO3	5945.13	-0.31534	0.0906922	-3.47703	0.000506996	0.0167465
309	FOXP1	3880.51	-0.360124	0.0916348	-3.92999	8.49476e-05	0.00483975
310	FOXS1	170.536	0.735554	0.209056	3.51845	0.000434076	0.0150327
311	FRK	12588.5	-0.240163	0.0757082	-3.17221	0.00151281	0.03464
312	FRYL	5315.41	-0.404448	0.0964198	-4.19465	2.73289e-05	0.00212305
313	FSBP	685.744	0.256631	0.0844473	3.03895	0.00237402	0.0457165
314	FUCA1	2365.27	-0.336802	0.0862873	-3.90326	9.49044e-05	0.00531272
315	FXN	1751.26	0.331111	0.0843201	3.92684	8.60695e-05	0.0048835
316	GAB1	1752.31	-0.305668	0.0921744	-3.31619	0.000912533	0.0249467
317	GABARAPL1	7224.47	-0.583134	0.175025	-3.33171	0.000863132	0.0241239
318	GADD45A	1617.74	-0.733741	0.242669	-3.02364	0.00249756	0.0474315
319	GADD45B	1278.17	-2.36077	0.277188	-8.51686	1.63931e-17	1.75379e-14
320	GAL3ST3	150.669	0.982573	0.296317	3.31596	0.0009133	0.0249467
321	GALNT4	957.934	0.342179	0.0669258	5.1128	3.17412e-07	5.6077e-05
322	GATAD2B	3550.19	-0.317211	0.102586	-3.09215	0.00198712	0.0407085
323	GATC	1918.44	0.225068	0.0747576	3.01064	0.00260696	0.0488824
324	GBP2	1049.68	-0.772432	0.223425	-3.45724	0.000545741	0.0176331
325	GCC2	3519.71	-0.359048	0.100875	-3.55934	0.000371784	0.0135618
326	GDF11	652.727	0.532528	0.164925	3.22891	0.00124264	0.0303675
327	GDF15	1618.62	-3.08155	0.336947	-9.1455	5.93545e-20	7.61993e-17
328	GDPGP1	813.182	0.348279	0.110363	3.15576	0.00160081	0.035845
329	GEM	655.708	-1.64814	0.242465	-6.79742	1.0651e-11	5.86016e-09
330	GEMIN7	285.703	0.479108	0.136689	3.50509	0.000456458	0.0155575
331	GJA1	729.666	-0.978408	0.208923	-4.68311	2.82554e-06	0.000351041
332	GLUL	7922.72	-0.345589	0.0993747	-3.47763	0.000505862	0.0167378
333	GMPPB	1491.44	0.273104	0.079202	3.44819	0.000564353	0.0180344
334	GNA13	1890.23	-0.323267	0.088547	-3.6508	0.000261425	0.010637
335	GNB1L	188.737	0.501512	0.146739	3.41771	0.000631499	0.0194572
336	GNL3LP1	21.0515	1.55187	0.471282	3.29288	0.000991664	0.0263841
337	GNRHR2	510.654	-0.351761	0.10146	-3.467	0.00052631	0.0172074
338	GOLGA6L5P	449.165	-0.839105	0.213482	-3.93056	8.47484e-05	0.00483975
339	GOLGA6L6	116.703	-0.51488	0.16253	-3.1679	0.00153544	0.0348267
340	GON4L	5908.09	0.219686	0.0731172	3.00457	0.00265953	0.0494826
341	GPBAR1	71.4776	1.14204	0.336309	3.39579	0.000684309	0.0206224
342	GPR153	483.078	0.80643	0.250138	3.22394	0.00126439	0.0307819
343	GPR183	89.6822	-2.08497	0.424398	-4.91276	8.9804e-07	0.000135106
344	GPR3	19.638	-1.91981	0.534695	-3.59047	0.000330077	0.0125778
345	GPR88	10.7797	1.06344	0.322871	3.29371	0.000988753	0.0263841
346	GRAMD4P3	278.517	-0.982204	0.16509	-5.94951	2.68944e-09	8.92939e-07
347	GRASP	623.732	-1.06534	0.203656	-5.23109	1.68512e-07	3.38025e-05
348	GRB14	868.005	-0.474872	0.142809	-3.32522	0.000883501	0.0244406
349	GRIPAP1	3205.34	-0.225426	0.0745511	-3.02378	0.00249642	0.0474315
350	GRK6P1	40.2297	1.32411	0.206962	6.39784	1.57586e-10	6.19312e-08
351	GRN	10204.6	-0.330909	0.10905	-3.03446	0.00240966	0.0462589
352	GSTCD	512.719	0.338969	0.109539	3.09451	0.00197139	0.0405966
353	GSTO2	1323.84	0.527159	0.168056	3.13681	0.00170795	0.0373326
354	GUCY2EP	46.5946	-2.11171	0.569415	-3.70856	0.000208444	0.00932578
355	H1-1	97.911	1.58808	0.317737	4.9981	5.78973e-07	9.36915e-05
356	H3C1	176.936	1.14197	0.269037	4.24467	2.18917e-05	0.00178631
357	H3C13	96.2562	1.17619	0.361544	3.25324	0.00114099	0.028749
358	H4-16	1392.82	0.781658	0.219255	3.56507	0.000363757	0.0134451
359	H4C14	1180.84	0.802542	0.254066	3.1588	0.00158422	0.0355979
360	H4C2	1521.07	0.960087	0.318378	3.01555	0.0025651	0.0483328
361	H4C6	98.4011	1.55796	0.45037	3.45929	0.000541608	0.0175881
362	H4C8	1115.86	0.868749	0.276866	3.13779	0.00170226	0.0372504
363	HABP2	1622.7	-1.21261	0.38258	-3.16955	0.00152675	0.0347936
364	HACD3	4248.92	-0.240592	0.0742453	-3.2405	0.00119322	0.0297255
365	HAT1	688.111	-0.35458	0.116359	-3.04728	0.00230925	0.0448028
366	HBEGF	385.623	-1.81615	0.355601	-5.10728	3.26837e-07	5.72173e-05
367	HBP1	2418.73	-0.570584	0.129501	-4.40602	1.05286e-05	0.00101884
368	HDAC5	3065.74	-0.380006	0.116081	-3.27364	0.00106173	0.0274807
369	HDAC8	2262.91	-0.277806	0.059449	-4.67301	2.96812e-06	0.000366391
370	HEG1	7761.22	-0.351628	0.107598	-3.26799	0.00108314	0.0277
371	HERC2P5	955.391	-1.15306	0.166826	-6.91177	4.78647e-12	2.88041e-09
372	HERPUD2	1401.65	-0.193762	0.0602422	-3.21638	0.0012982	0.0311713
373	HES1	1302.45	-1.44546	0.21032	-6.87264	6.30229e-12	3.56951e-09
374	HES4	253.683	-0.436354	0.144398	-3.02189	0.00251205	0.0476597
375	HES6	110.763	0.662706	0.220903	2.99999	0.00269987	0.0499437
376	HGH1	784.289	0.256224	0.074644	3.43261	0.000597801	0.0188719
377	HHIPL1	225.353	0.561847	0.176199	3.18871	0.0014291	0.0331968
378	HHLA1	414.857	-0.755306	0.194106	-3.89121	9.97468e-05	0.00544143
379	HLA-V	621.692	-0.555401	0.136345	-4.07349	4.63144e-05	0.00312427
380	HLX	253.465	-0.738189	0.207356	-3.56001	0.00037084	0.0135618
381	HMGCS1	1890.68	-0.380954	0.109852	-3.46787	0.000524608	0.0171809
382	HMGN5	135.061	-1.23025	0.386173	-3.18574	0.00144382	0.033393
383	HNRNPA2B1	12688.8	-0.604899	0.109086	-5.54515	2.93706e-08	7.25114e-06
384	HNRNPA3	5154.23	-0.429209	0.0892771	-4.8076	1.5275e-06	0.000209614
385	HNRNPDL	3890.49	-0.355327	0.0879978	-4.0379	5.39318e-05	0.00346188
386	HNRNPH1	10605	-0.226832	0.0755064	-3.00415	0.00266327	0.0495045
387	HNRNPH2	2348.3	-0.388958	0.121272	-3.20731	0.00133982	0.0320011
388	HNRNPH3	2332.43	-0.525175	0.118011	-4.4502	8.57893e-06	0.000874097
389	HNRNPM	4181.63	-0.399678	0.0685181	-5.83317	5.43852e-09	1.6364e-06
390	HNRNPU	14437.9	-0.300734	0.0839656	-3.58163	0.000341458	0.0128498
391	HOMEZ	1705.28	0.282308	0.0807849	3.49456	0.000474838	0.0160139
392	HOXD4	1155.49	0.366962	0.122244	3.00189	0.00268313	0.0497774
393	HS3ST6	5.77281	3.0082	0.80068	3.75705	0.000171928	0.00807518
394	HSD11B1	76.6449	0.728672	0.234063	3.11315	0.00185105	0.0389996
395	HSD17B1	233.306	0.381317	0.111138	3.43101	0.000601337	0.0189038
396	HSP90AA1	18380.3	-0.80142	0.180367	-4.44328	8.85996e-06	0.000893279
397	HSPA1A	9127.72	-1.10837	0.257884	-4.29795	1.72387e-05	0.0014754
398	HSPA1B	9463.59	-1.23338	0.290711	-4.24264	2.20904e-05	0.00179492
399	HSPBAP1	436.769	-0.389999	0.118802	-3.28277	0.00102792	0.0268948
400	HSPE1P10	20.8437	-0.923785	0.287203	-3.21649	0.00129767	0.0311713
401	IAPP	655.679	0.364897	0.110484	3.30272	0.000957525	0.0258246
402	ICAM1	1738.62	-1.20439	0.29139	-4.13327	3.57639e-05	0.00253216
403	ICE2	1713.02	0.260214	0.0782671	3.32469	0.000885166	0.0244406
404	IDI1	651.707	-0.507561	0.133362	-3.80588	0.0001413	0.0069529
405	IER2	3176.57	-1.53781	0.187092	-8.21951	2.04337e-16	1.96746e-13
406	IER3	959.53	-1.37236	0.355349	-3.862	0.000112461	0.00580605
407	IFIT3	994	-0.482763	0.156492	-3.08491	0.00203614	0.0412736
408	IFNGR1	1114.44	-0.363982	0.112162	-3.24513	0.00117396	0.029436
409	IFRD1	1022.47	-0.931176	0.174778	-5.32777	9.94233e-08	2.10395e-05
410	IFT27	1167.3	0.325828	0.10378	3.1396	0.00169177	0.0371052
411	IFT81	631.836	-0.375888	0.120228	-3.12646	0.00176926	0.0381104
412	IGHV4-4	160.869	-3.10305	0.942668	-3.29177	0.00099558	0.0263841
413	IGLC7	61.3675	-4.58952	1.13368	-4.04833	5.15848e-05	0.00335597
414	IGLV3-21	1085.99	-3.26893	0.905109	-3.61164	0.000304261	0.0119331
415	IL18	376.957	-0.547208	0.174829	-3.12995	0.00174833	0.0379222
416	IL1B	86.9437	-3.17754	0.506673	-6.27139	3.57838e-10	1.30017e-07
417	IL1RN	31.314	-2.19096	0.555576	-3.94359	8.02716e-05	0.00469845
418	IL6	23.9234	-4.19966	0.818534	-5.13071	2.88646e-07	5.14672e-05
419	IMPDH1P5	69.1574	0.659675	0.195314	3.37751	0.000731455	0.0214067
420	INHBB	61.7941	-2.13744	0.549116	-3.89251	9.92121e-05	0.00544143
421	INKA1	148.669	0.96602	0.172117	5.61257	1.99344e-08	5.051e-06
422	INSIG1	913.415	-0.75592	0.206243	-3.66519	0.000247156	0.0102821
423	INSIG2	560.8	-0.441108	0.110673	-3.9857	6.72824e-05	0.00404893
424	INTS5	1205.81	0.289434	0.0661044	4.37844	1.19531e-05	0.00110664
425	IPMK	343.067	-0.453609	0.0871294	-5.20615	1.928e-07	3.676e-05
426	IPO5P1	1026.97	0.287772	0.0933132	3.08393	0.00204283	0.0412896
427	IQGAP1	9395.9	-0.344004	0.112284	-3.0637	0.00218615	0.0434007
428	IRAK1BP1	505.863	0.322403	0.0871374	3.69994	0.000215648	0.00945954
429	IRF2BP2	5698.2	-0.598278	0.10913	-5.48223	4.2e-08	9.86334e-06
430	IRS2	3151.21	-0.426269	0.124678	-3.41896	0.000628612	0.0193993
431	ITFG1	2023.29	-0.332196	0.0991092	-3.35182	0.000802825	0.022836
432	ITGA6	7727.65	-0.438095	0.116496	-3.7606	0.000169504	0.00798078
433	ITGAV	8001.59	-0.477449	0.14275	-3.34466	0.000823843	0.0232621
434	ITPRIP	1439.41	-1.43526	0.258329	-5.55591	2.76163e-08	6.90658e-06
435	JMJD4	866.126	0.396897	0.0920486	4.31182	1.61917e-05	0.00141087
436	JMY	2013.54	-0.294071	0.075651	-3.88721	0.000101404	0.00545266
437	JUN	4862.13	-3.08212	0.329598	-9.35116	8.66954e-21	1.1925e-17
438	JUNB	3069.22	-3.35339	0.318902	-10.5154	7.33605e-26	1.28428e-22
439	JUND	4054.2	-1.1317	0.169056	-6.6942	2.1685e-11	1.04397e-08
440	KAZALD1	157.485	0.804104	0.224635	3.57961	0.000344112	0.0129173
441	KBTBD2	1511.21	-0.257617	0.0756174	-3.40685	0.000657169	0.0198667
442	KBTBD6	1080.97	0.339444	0.0670599	5.0618	4.15311e-07	7.07351e-05
443	KBTBD7	782.589	0.460463	0.118649	3.88089	0.000104077	0.00549098
444	KCNE4	1110.95	-0.513607	0.140818	-3.64731	0.000265	0.0106939
445	KCNS2	26.7313	3.14447	0.815038	3.85807	0.000114288	0.0058689
446	KDM3A	2639.49	-0.339556	0.103863	-3.26926	0.00107828	0.0276401
447	KDM6B	4116.04	-0.917287	0.297788	-3.08033	0.00206769	0.0416066
448	KDM8	363.118	0.527302	0.169226	3.11597	0.00183342	0.038798
449	KHDRBS1	3185.65	-0.222075	0.0566455	-3.92044	8.83874e-05	0.00499142
450	KIZ	1054.93	-0.434835	0.109349	-3.97657	6.99175e-05	0.00416843
451	KLB	364.949	0.382939	0.123903	3.09063	0.00199731	0.0408737
452	KLC1	5998.93	-0.304417	0.0901551	-3.37659	0.000733891	0.0214454
453	KLF10	1581.03	-1.42885	0.253747	-5.631	1.79168e-08	4.60032e-06
454	KLF11	1415.64	-0.602882	0.167392	-3.60162	0.000316236	0.012253
455	KLF2	1470.12	-0.804573	0.23896	-3.36698	0.000759967	0.021974
456	KLF4	642.105	-1.51521	0.242007	-6.26101	3.82504e-10	1.36405e-07
457	KLF6	5460.86	-2.09316	0.31132	-6.72349	1.77417e-11	8.7603e-09
458	KLF9	3088.25	-0.706067	0.196365	-3.59569	0.000323537	0.0124607
459	KLHDC8B	985.258	0.37564	0.125201	3.0003	0.00269714	0.0499413
460	KLHL11	1426.52	0.173224	0.0475532	3.64274	0.00026975	0.0107995
461	KLHL21	3440.9	-0.394649	0.130195	-3.0312	0.0024358	0.0465802
462	KLHL33	597.422	-0.380328	0.124367	-3.0581	0.00222747	0.0439942
463	KLHL41	66.9221	0.855939	0.205259	4.17005	3.04536e-05	0.00228189
464	KLHL9	1718.26	0.18697	0.0561493	3.32987	0.000868874	0.024179
465	KLLN	223.565	0.323839	0.0881919	3.67199	0.000240673	0.0101637
466	KMT5C	623.513	-0.727253	0.139671	-5.2069	1.92021e-07	3.676e-05
467	KRT18P52	11.6649	1.55815	0.43378	3.59202	0.000328119	0.0125369
468	KRT8P31	41.8143	0.963299	0.291244	3.30753	0.000941223	0.0254925
469	KRTAP5-8	68.3446	-1.14766	0.364238	-3.15085	0.00162797	0.0362006
470	KTN1	4353.42	-0.4338	0.144255	-3.00717	0.00263692	0.0493001
471	LAGE3P1	93.1231	0.643721	0.20806	3.09392	0.00197533	0.0405966
472	LARP4B	5017.21	-0.186167	0.0499728	-3.72537	0.000195026	0.00881602
473	LARP4P	35.1281	0.815538	0.216291	3.77056	0.000162881	0.00772564
474	LBR	1329.14	-0.338248	0.0887044	-3.81321	0.000137173	0.0068257
475	LDLR	2769.99	-0.714732	0.226225	-3.15939	0.00158102	0.0355979
476	LDOC1	1034.37	-0.465672	0.14887	-3.12804	0.00175978	0.0380999
477	LEP	45.1566	4.24498	1.28493	3.30367	0.000954272	0.0257734
478	LGALS8	2354.1	-0.30385	0.0645845	-4.7047	2.54245e-06	0.0003264
479	LIF	681.894	-1.81411	0.458346	-3.95795	7.55958e-05	0.00446548
480	LIG4	397.653	-0.372733	0.123888	-3.00862	0.00262433	0.0491603
481	LIMS1	1800.17	-0.332935	0.0970651	-3.43002	0.000603538	0.0189222
482	LIMS3	243.089	-1.04586	0.242984	-4.30422	1.67578e-05	0.00144064
483	LIN37	431.155	0.362239	0.103909	3.48611	0.000490106	0.0163287
484	LINC00643	233.084	0.370842	0.107051	3.46417	0.000531869	0.017301
485	LINGO4	75.214	0.808107	0.242625	3.33069	0.000866322	0.0241779
486	LINS1	1083.04	0.426959	0.116175	3.67513	0.000237732	0.0100837
487	LITAF	4343.04	-0.454839	0.12426	-3.66039	0.00025183	0.0103931
488	LMBR1L	1558.52	-0.37299	0.0861012	-4.33199	1.47764e-05	0.001314
489	LMNA	6286.14	-0.755272	0.192357	-3.92641	8.62227e-05	0.0048835
490	LONRF1	829.85	-0.535597	0.137372	-3.89889	9.66354e-05	0.00536452
491	LPP	17362.9	-0.210979	0.0660307	-3.19516	0.00139754	0.0328564
492	LRRC14	1757.22	0.331611	0.0868855	3.81665	0.000135277	0.00678391
493	LSMEM1	120.13	-1.21002	0.273578	-4.42295	9.73623e-06	0.00096149
494	LTC4S	198.653	0.65846	0.209167	3.14801	0.00164384	0.0363437
495	LUC7L	2484.62	-0.404151	0.0815164	-4.95791	7.12563e-07	0.000112474
496	LUC7L3	3009.31	-0.42222	0.11428	-3.69462	0.000220217	0.00955118
497	LYRM7	2266.92	0.191532	0.0631309	3.03389	0.0024142	0.0462589
498	LYRM9	647.446	0.412866	0.126582	3.26166	0.00110763	0.0281757
499	MAB21L3	423.361	-1.07018	0.281405	-3.803	0.000142952	0.00700466
500	MAFF	777.751	-2.31953	0.357211	-6.49345	8.38923e-11	3.43726e-08
501	MAFK	1928.93	-0.867301	0.16204	-5.35239	8.6798e-08	1.871e-05
502	MAP1LC3B	1941.58	-0.360287	0.0854153	-4.21806	2.46416e-05	0.00197269
503	MAP3K8	449.512	-0.465846	0.137418	-3.38998	0.000698981	0.0209989
504	MAPK1IP1L	3593.52	-0.486479	0.11946	-4.07233	4.65455e-05	0.00312427
505	MAPK3	3001.57	0.197694	0.0600484	3.29224	0.000993932	0.0263841
506	2021-03-01	1055.4	0.806075	0.252479	3.19264	0.00140978	0.03292
507	MARCHF6	7380.05	-0.275041	0.0872538	-3.1522	0.00162047	0.0361531
508	MARK3	3704.67	-0.209836	0.0539165	-3.89186	9.94768e-05	0.00544143
509	MARS2	416.578	0.400132	0.1315	3.04283	0.00234362	0.0452491
510	MAZ	4079.7	0.293863	0.0805657	3.64749	0.000264814	0.0106939
511	MB	8.86663	3.22245	0.859392	3.74968	0.000177059	0.00827581
512	MBD4	882.042	-0.336642	0.0768828	-4.37864	1.19424e-05	0.00110664
513	MBL1P	165.833	0.525705	0.172067	3.05523	0.00224888	0.0441758
514	MCF2L	4616.46	-0.457815	0.149576	-3.06076	0.00220777	0.0437848
515	MCL1	7508.06	-0.809491	0.172318	-4.69765	2.63174e-06	0.000331901
516	MCRS1	2085.84	0.303018	0.0938267	3.22955	0.00123987	0.0303382
517	MDFI	155.72	1.06864	0.281918	3.7906	0.000150285	0.00727147
518	MEF2D	3408.57	-0.650543	0.192273	-3.38343	0.000715862	0.0212083
519	MELTF	223.7	1.06405	0.297449	3.57723	0.000347252	0.0130098
520	METTL21EP	20.6908	1.90314	0.28942	6.57572	4.84187e-11	2.11909e-08
521	MFAP1P1	63.9678	0.493416	0.155641	3.17021	0.00152328	0.0347838
522	MFSD1	1435.46	-0.288902	0.0901258	-3.20554	0.00134808	0.0320233
523	MFSD13A	369.756	-0.636339	0.158995	-4.00227	6.27381e-05	0.0038476
524	MFSD5	881.884	0.385106	0.119562	3.22098	0.00127754	0.0309453
525	MIA3	3001.8	-0.323122	0.0820648	-3.9374	8.23706e-05	0.00474913
526	MIDN	3898.63	-0.95318	0.261116	-3.65041	0.000261823	0.010637
527	MIEF1	3307.39	0.340618	0.082298	4.13884	3.49073e-05	0.00249892
528	MMGT1	693.743	-0.329064	0.0895159	-3.67604	0.000236882	0.0100837
529	MNT	3311.22	-0.582581	0.174249	-3.34339	0.000827609	0.0233342
530	MOB1B	2453.44	-0.352546	0.091208	-3.86529	0.000110956	0.00575926
531	MOCS3	1670.77	0.265113	0.0641829	4.13058	3.61842e-05	0.00255238
532	MON1A	652.529	0.363654	0.1123	3.23822	0.00120277	0.0297947
533	MON2	4328.39	-0.245002	0.0756581	-3.23827	0.00120255	0.0297947
534	MOSPD2	690.874	-0.310342	0.0829992	-3.73909	0.000184686	0.00852877
535	MOSPD3	561.4	0.349821	0.112063	3.12163	0.0017985	0.0384819
536	MRPS10P2	5.06126	-1.66713	0.545055	-3.05864	0.00222346	0.0439734
537	MRPS5	3869.03	-0.168259	0.052143	-3.22688	0.00125146	0.0305056
538	MSANTD1	121.741	0.517163	0.146691	3.52554	0.000422626	0.0148513
539	MSMO1	1051.51	-0.385444	0.123398	-3.1236	0.00178656	0.0383542
540	MSTO1	1313.52	0.315894	0.0835276	3.78191	0.000155632	0.00747381
541	MT-ATP8	9781.5	-3.34978	0.841906	-3.97881	6.92615e-05	0.00415504
542	MT-ND3	22170.3	-1.57686	0.474668	-3.32202	0.000893684	0.0245852
543	MT-ND4L	11689.7	-2.80209	0.692694	-4.04521	5.22773e-05	0.00338958
544	MTCO1P53	9.73478	3.6763	1.14263	3.2174	0.00129358	0.0311713
545	MTCYBP32	13.8568	-1.54397	0.423368	-3.64688	0.00026544	0.0106939
546	MTF1	2805.64	0.218551	0.0564985	3.86826	0.000109614	0.00570494
547	MTRNR2L11	19.4237	-2.12739	0.659147	-3.22749	0.00124882	0.0304796
548	MTRNR2L12	722.386	-3.38619	0.760876	-4.45039	8.57147e-06	0.000874097
549	MTRNR2L8	270.711	-2.03118	0.54448	-3.73049	0.000191108	0.00870016
550	MXD1	768.895	-0.748586	0.245397	-3.05051	0.00228453	0.0444375
551	MYADM	1656.03	-0.92893	0.258875	-3.58834	0.00033279	0.0126152
552	MYC	595.091	-1.69501	0.41009	-4.13326	3.57661e-05	0.00253216
553	MYH7	44.9559	4.84447	0.719579	6.73237	1.66926e-11	8.4592e-09
554	MYL2	6.6069	6.03245	1.48294	4.06791	4.74362e-05	0.00316083
555	MYO1B	2907.99	-0.534028	0.122958	-4.34317	1.40442e-05	0.0012579
556	MYPOP	460.093	-0.345897	0.105929	-3.26537	0.0010932	0.0278463
557	NAA25	3697.15	0.213403	0.0641614	3.32603	0.000880931	0.0244406
558	NAA50	1912.33	-0.266337	0.0808988	-3.29223	0.000993959	0.0263841
559	NAB2	1242.1	-0.863895	0.222208	-3.88778	0.000101165	0.00545266
560	NABP1	4420.91	-0.606301	0.186384	-3.25296	0.00114208	0.028749
561	NAE1	527.095	-0.242074	0.0756933	-3.19809	0.00138341	0.0326476
562	NAMPT	1344.94	-1.17728	0.259868	-4.53029	5.89038e-06	0.000637253
563	NANOS1	116.667	0.687882	0.21168	3.24963	0.00115556	0.0290504
564	NASP	2379.49	-0.338058	0.0745695	-4.53347	5.80235e-06	0.000632868
565	NBPF9	7075.38	-0.509989	0.119191	-4.27877	1.87931e-05	0.00158727
566	NDEL1	1855.01	-0.433925	0.116019	-3.74013	0.000183927	0.00851413
567	NEDD1	457.153	-0.46698	0.0871519	-5.35823	8.404e-08	1.86018e-05
568	NEFL	174.012	1.47392	0.437896	3.3659	0.000762939	0.0220009
569	NEK1	974.693	-0.26596	0.085319	-3.11725	0.00182549	0.0387579
570	NFIL3	781.314	-0.850553	0.232978	-3.65079	0.000261438	0.010637
571	NFKB2	2090.62	-0.975948	0.233087	-4.18706	2.82594e-05	0.00215949
572	NFKBIA	3569.29	-0.73892	0.22599	-3.26971	0.00107659	0.0276401
573	NFKBID	541.868	-1.1465	0.233507	-4.90989	9.11283e-07	0.000135856
574	NFKBIZ	2063.12	-1.83917	0.356004	-5.16615	2.38971e-07	4.46784e-05
575	NHLRC1	87.3781	0.521734	0.152485	3.42155	0.000622658	0.0192774
576	NLE1	738.521	0.459505	0.124509	3.69052	0.000223793	0.00966276
577	NLK	1188.69	-0.26145	0.0746199	-3.50375	0.00045875	0.0156081
578	NME6	2635.74	0.191309	0.0573683	3.33475	0.000853763	0.0239315
579	NOCT	1102.73	-0.570471	0.170118	-3.35339	0.000798291	0.0227407
580	NOP58	612.636	-0.435519	0.117819	-3.6965	0.000218592	0.00954518
581	NOSTRIN	1070.01	-0.440833	0.143882	-3.06385	0.00218511	0.0434007
582	NPC1	2519.07	-0.563884	0.144375	-3.9057	9.39544e-05	0.00527487
583	NPEPPS	6616.61	-0.382356	0.0675352	-5.66159	1.49978e-08	3.95635e-06
584	NPNT	4258.8	-0.48677	0.159409	-3.0536	0.00226115	0.044251
585	NR0B2	144.596	-1.37672	0.327122	-4.20858	2.56976e-05	0.00202811
586	NR1D1	603.518	-1.04656	0.323752	-3.23259	0.00122674	0.0301702
587	NR4A1	9769.25	-4.67739	0.306227	-15.2743	1.13515e-52	2.18595e-48
588	NR4A2	371.965	-5.05042	0.352187	-14.3402	1.22732e-46	1.18173e-42
589	NR4A3	553.072	-5.4944	0.473	-11.6161	3.41467e-31	9.39376e-28
590	NRARP	308.036	-1.09287	0.246201	-4.43894	9.0404e-06	0.000906724
591	NSD1	9594.57	0.28475	0.0848145	3.35733	0.000786998	0.0225189
592	NT5C2	2978.67	-0.341623	0.056667	-6.02861	1.65374e-09	5.68679e-07
593	NTHL1	312.77	0.5221	0.137572	3.7951	0.000147582	0.00719489
594	NUDT22	2216.73	0.379296	0.119074	3.18539	0.00144559	0.033393
595	NUDT4B	310.074	0.615059	0.172301	3.56968	0.00035742	0.0132362
596	NXF1	4478.57	-0.280188	0.0909397	-3.08103	0.00206284	0.0415524
597	OARD1	1418.59	-0.393938	0.118493	-3.32458	0.000885522	0.0244406
598	OGFOD2	1130.35	0.297488	0.0909721	3.27011	0.00107507	0.0276401
599	OLFM2	118.313	1.42621	0.390275	3.65437	0.000257814	0.0106084
600	OPHN1	4894.54	-0.482403	0.106296	-4.53828	5.67147e-06	0.000624089
601	OR10G4	305.546	-0.410528	0.130745	-3.13992	0.00168994	0.0371052
602	OR14J1	3214.1	-0.516455	0.105562	-4.89242	9.96051e-07	0.000146419
603	OR2G6	808.029	-0.530292	0.165419	-3.20575	0.00134711	0.0320233
604	OR2M3	566.523	-0.289192	0.0892404	-3.2406	0.00119278	0.0297255
605	OR2T12	706.306	-0.465672	0.12569	-3.70491	0.000211462	0.00939289
606	OR5A1	473.136	-0.648162	0.143227	-4.52543	6.02741e-06	0.000644833
607	OR6Y1	345.41	-0.757908	0.173081	-4.37892	1.19271e-05	0.00110664
608	OR7C1	1184.7	0.343235	0.10747	3.19378	0.00140421	0.0328564
609	OR7E100P	18.2372	0.863091	0.242261	3.56265	0.000367134	0.0134922
610	OS9	10682.9	-0.275516	0.0804459	-3.42486	0.000615121	0.0191363
611	OSM	21.1903	-3.05191	0.426919	-7.14869	8.76102e-13	6.02539e-10
612	OSR2	28.0803	1.73712	0.47685	3.64291	0.00026957	0.0107995
613	OTUB1	2866.99	0.232945	0.0730197	3.19016	0.00142193	0.0330702
614	OTUD1	1244.36	-0.50726	0.14549	-3.48657	0.000489256	0.0163286
615	OTUD5	2705.27	-0.154911	0.049942	-3.10182	0.00192334	0.0401089
616	P2RY8	535.298	-0.970859	0.304915	-3.18403	0.00145239	0.0334953
617	PAFAH1B1	5821.27	-0.208682	0.0568409	-3.67133	0.000241295	0.0101676
618	PAFAH1B3	357.457	0.609442	0.172934	3.52414	0.000424868	0.0148674
619	PAPLN	13027.9	-0.402593	0.126392	-3.18526	0.00144622	0.033393
620	PARP15	8451.8	-0.690895	0.160003	-4.31802	1.57436e-05	0.00137807
621	PAXBP1	1146.23	-0.269023	0.0854457	-3.14847	0.00164127	0.0363287
622	PBXIP1	4708.51	-0.313402	0.0837747	-3.74101	0.000183281	0.00850466
623	PCDH18	972.483	0.66741	0.196957	3.3886	0.000702496	0.0210388
624	PCDHA4	1929.35	-0.769177	0.126323	-6.08899	1.13626e-09	3.97837e-07
625	PCDHB16	246.293	-0.774846	0.252567	-3.06789	0.00215578	0.0431089
626	PCDHGA8	1153.92	-0.457024	0.129914	-3.51791	0.000434959	0.0150327
627	PDCD11	2165.26	0.351357	0.0878564	3.99921	6.35534e-05	0.00388523
628	PDCD2L	128.469	0.76348	0.197086	3.87384	0.000107136	0.00560266
629	PDCD4	1679.82	-0.561332	0.136951	-4.09878	4.15341e-05	0.00287706
630	PDE10A	3086.63	-1.19294	0.246686	-4.83587	1.32567e-06	0.000184988
631	PDE4B	552.68	-1.26026	0.294879	-4.27381	1.92161e-05	0.00160889
632	PDGFC	1921.86	-0.389892	0.123045	-3.1687	0.00153122	0.0348232
633	PDIA3	8048.6	-0.333307	0.109387	-3.04705	0.002311	0.0448028
634	PDK4	1884.82	-1.96789	0.400904	-4.90863	9.17134e-07	0.000135856
635	PER1	4687.48	-1.36247	0.369611	-3.68622	0.000227605	0.00980536
636	PGBD2	353.018	-0.331017	0.100152	-3.30515	0.00094926	0.025674
637	PGLS	1744.12	0.437796	0.143455	3.0518	0.0022747	0.0443345
638	PHF13	821.154	-0.462828	0.114519	-4.0415	5.31115e-05	0.00342063
639	PHLDA2	45.5849	-1.43801	0.429449	-3.34849	0.000812523	0.0230438
640	PHYHD1	1844.71	0.394141	0.1235	3.19144	0.00141568	0.0329646
641	PICALM	8163.04	-0.27212	0.0560947	-4.85109	1.22785e-06	0.000173858
642	PIK3CA	1174.33	-0.394391	0.0947811	-4.16107	3.16754e-05	0.00232741
643	PIK3R3	2927.28	0.247484	0.0741494	3.33764	0.000844921	0.0237181
644	PIM1	1327.4	-0.932263	0.204367	-4.56171	5.07393e-06	0.000571396
645	PIM3	2949.99	-1.20905	0.166743	-7.25097	4.13787e-13	3.32013e-10
646	PITPNB	1347.22	-0.347723	0.108101	-3.21665	0.00129697	0.0311713
647	PKN2	2154.86	-0.234296	0.072461	-3.23341	0.00122321	0.0301219
648	PLAC9	147.037	1.16327	0.304854	3.81584	0.000135722	0.00678856
649	PLAUR	250.875	-1.86978	0.294277	-6.35381	2.10044e-10	7.77849e-08
650	PLIN1	284.231	2.65986	0.853096	3.11789	0.0018215	0.0387159
651	PLK3	627.114	-1.1457	0.275344	-4.16098	3.16888e-05	0.00232741
652	PLPP3	5856.55	-0.517901	0.169997	-3.04654	0.00231494	0.0448028
653	PLS3	3734.31	-0.550232	0.126504	-4.34951	1.36445e-05	0.00122781
654	PNPLA8	993.23	-0.473159	0.114052	-4.14862	3.3449e-05	0.00242153
655	PNRC1	4863.9	-0.439985	0.133235	-3.30233	0.000958851	0.0258246
656	POLDIP3	3659.05	0.189181	0.0619658	3.05298	0.00226579	0.0442518
657	POLR1A	4887.64	0.315586	0.0898874	3.51091	0.000446578	0.0153293
658	POLR1B	1744.35	0.405717	0.10978	3.69574	0.000219247	0.00955118
659	POLR2D	1877.73	0.263447	0.0778331	3.38476	0.000712397	0.0211707
660	POLR3E	2011.93	-0.261514	0.0854967	-3.05876	0.00222258	0.0439734
661	POLR3H	2187.49	0.358942	0.089994	3.98851	6.64886e-05	0.0040137
662	POMGNT2	815.427	0.28537	0.0848937	3.3615	0.000775197	0.0222142
663	PPDPF	4300.87	-0.517127	0.137037	-3.77364	0.00016088	0.00767637
664	PPIAP16	13.6747	1.00599	0.312117	3.22311	0.00126806	0.0308322
665	PPIAP67	17.2847	1.34388	0.314606	4.27163	1.9405e-05	0.00161767
666	PPIG	1061.29	-0.424871	0.12285	-3.45847	0.000543262	0.0176121
667	PPM1B	1821.76	-0.312679	0.0658307	-4.74975	2.03672e-06	0.00026681
668	PPP1R12A	2268.12	-0.437996	0.123563	-3.54473	0.000393014	0.0140936
669	PPP1R14BP3	62.3428	-0.58852	0.184614	-3.18784	0.0014334	0.0332565
670	PPP1R15A	1913.14	-1.4648	0.209212	-7.00152	2.53208e-12	1.57291e-09
671	PPP1R1A	1709.59	1.01875	0.298446	3.41352	0.0006413	0.0195713
672	PPP1R3C	710.95	0.692264	0.186864	3.70464	0.00021169	0.00939289
673	PPP2CA	2784.9	-0.297285	0.0990838	-3.00034	0.00269677	0.0499413
674	PPP2R1B	2301.57	-0.578133	0.148878	-3.88325	0.000103067	0.00545266
675	PPP2R5A	1694.27	-0.377288	0.0745594	-5.06023	4.18747e-07	7.07351e-05
676	PPP4R1L	727.285	-0.277288	0.0864822	-3.20631	0.00134451	0.0320233
677	PPP6R3	4348.6	-0.268037	0.0517357	-5.18088	2.20837e-07	4.16927e-05
678	PRDM1	421.619	-1.05174	0.286748	-3.66783	0.000244622	0.0102184
679	PREB	2232.2	0.351412	0.115094	3.05327	0.00226363	0.0442518
680	PRELID1	2420.35	1.07699	0.229262	4.69764	2.63182e-06	0.000331901
681	PRG4	10.1973	5.4978	1.23281	4.45956	8.21294e-06	0.000850304
682	PRKAG2	3482.18	-0.255545	0.073229	-3.48967	0.000483623	0.016225
683	PRKAR1A	9653.25	-0.311918	0.0948164	-3.2897	0.00100294	0.026457
684	PRKCI	1465.12	-0.405517	0.131311	-3.08823	0.00201352	0.0411325
685	PROS1	2430.45	-0.421657	0.138021	-3.05502	0.00225043	0.0441758
686	PRPS2	789.517	-0.448887	0.143914	-3.11913	0.00181386	0.0386627
687	PRXL2B	1217.11	0.255749	0.0763162	3.35117	0.000804702	0.0228557
688	PSIP1	1008.05	-0.265652	0.0863663	-3.07588	0.00209885	0.0420577
689	PSKH1	2882.38	0.228473	0.0731821	3.12198	0.00179641	0.03848
690	PSMC6	1342.07	-0.187467	0.0571206	-3.28196	0.00103088	0.0269158
691	PSMD12	1475.21	-0.328155	0.0935187	-3.50898	0.000449829	0.0153861
692	PSME4	2894.03	-0.310809	0.0833011	-3.73115	0.00019061	0.00870016
693	PTBP2	881.572	-0.402888	0.128845	-3.12693	0.00176641	0.0381104
694	PTGER1	601.36	0.897506	0.265443	3.38116	0.000721803	0.0213186
695	PTGES3	2726.88	-0.449188	0.109183	-4.1141	3.88701e-05	0.00271203
696	PTGES3P1	4.96753	-2.65515	0.662394	-4.00841	6.11293e-05	0.00378463
697	PTGS2	198.89	-1.6965	0.263436	-6.43989	1.19559e-10	4.79654e-08
698	PTP4A1	761.617	-1.08684	0.197523	-5.50232	3.74825e-08	8.91112e-06
699	PTPN5	36.0923	1.64695	0.465839	3.53546	0.000407072	0.0144631
700	PYCR3	698.631	0.354745	0.0912762	3.8865	0.000101699	0.00545266
701	PYGO2	1874.14	0.254396	0.0461359	5.51405	3.50674e-08	8.44117e-06
702	QRICH2	425.252	0.515585	0.14556	3.54207	0.000396997	0.0141573
703	R3HCC1	1039.93	0.419684	0.123169	3.40738	0.000655896	0.0198594
704	RAB6A	2745.93	-0.281168	0.0783436	-3.58891	0.000332069	0.0126127
705	RAB9A	463.709	-0.469723	0.14537	-3.23122	0.00123262	0.0302376
706	RAC3	226.115	0.900366	0.241046	3.73525	0.000187527	0.00861332
707	RAD21	3375.98	-0.2075	0.0664599	-3.12218	0.00179515	0.03848
708	RAP1B	3822.45	-0.447395	0.093295	-4.79548	1.62284e-06	0.000220077
709	RASD1	1062.56	-2.92193	0.503914	-5.79847	6.69241e-09	1.92352e-06
710	RBBP7	3283.11	-0.178368	0.0584061	-3.05392	0.00225874	0.044251
711	RBM17	1790.13	-0.279236	0.0719011	-3.8836	0.000102919	0.00545266
712	RBM33	5338.38	-0.447331	0.0675644	-6.6208	3.57253e-11	1.638e-08
713	RBPMS	8370.4	-0.368597	0.116688	-3.15882	0.00158412	0.0355979
714	RCAN1	3173.13	-0.84206	0.23048	-3.65351	0.000258682	0.0106214
715	RCOR2	31.9283	0.88205	0.284482	3.10055	0.00193162	0.0401697
716	RELB	856.684	-0.951301	0.266192	-3.57374	0.000351925	0.0130584
717	RET	265.232	1.10747	0.252457	4.38675	1.15058e-05	0.00109686
718	RETREG1	1359.99	-0.69898	0.204629	-3.41584	0.000635864	0.0194981
719	RGPD5	4348.28	-0.409992	0.0977625	-4.19376	2.74372e-05	0.00212305
720	RGPD8	841.819	-0.58755	0.104308	-5.63285	1.77251e-08	4.60032e-06
721	RGS1	123.353	-6.02618	0.716388	-8.41191	4.03403e-17	4.0886e-14
722	RGS16	312.225	-1.88808	0.25704	-7.34546	2.05046e-13	1.71677e-10
723	RGS2	322.883	-1.70886	0.237784	-7.18662	6.64166e-13	4.91917e-10
724	RHOB	7604.51	-1.14611	0.19345	-5.92455	3.13148e-09	1.02208e-06
725	RHOD	346.794	0.727396	0.220557	3.298	0.000973767	0.0261168
726	RHOQ	1711.53	-0.610222	0.1252	-4.87397	1.09378e-06	0.000157186
727	RHPN2	1915.55	-0.474125	0.127865	-3.70803	0.00020888	0.00932578
728	RIMKLB	1549.85	-0.398836	0.0823126	-4.84538	1.26366e-06	0.000177623
729	RINL	450.111	0.362215	0.097935	3.69852	0.000216857	0.00949093
730	RIPK4	2113.48	-0.631075	0.177168	-3.56203	0.000368005	0.0134984
731	RMND5B	2061.32	0.182604	0.0599028	3.04834	0.00230107	0.0447141
732	RNA5-8SP6	239.229	-1.68098	0.38367	-4.38132	1.17963e-05	0.00110664
733	RNF103	1627.8	-0.23474	0.0749376	-3.13248	0.00173337	0.0377596
734	RNF122	376.135	-0.569327	0.171826	-3.3134	0.000921688	0.0251057
735	RNF19B	1888.01	-0.376156	0.124911	-3.0114	0.00260048	0.0488084
736	ROCK1	4022.26	-0.351901	0.106639	-3.29992	0.000967131	0.0259902
737	ROCK2	3171.66	-0.350084	0.0979075	-3.57566	0.000349345	0.0130375
738	RPAIN	2536.2	-0.213101	0.064101	-3.32447	0.000885883	0.0244406
739	RPAP3	404.256	-0.556716	0.161164	-3.45434	0.000551649	0.0177644
740	RPL26P6	25.7284	0.876276	0.246241	3.55861	0.000372818	0.0135715
741	RPRM	15.3016	1.27795	0.410882	3.11025	0.00186928	0.0392977
742	RPS20P22	287.377	-0.556282	0.160575	-3.46431	0.00053159	0.017301
743	RPS3P2	47.5058	-0.47582	0.149682	-3.17887	0.00147853	0.0339517
744	RPS4XP7	9.44897	1.5629	0.456686	3.42228	0.000620991	0.0192567
745	RPS6KA2	2453.32	0.384251	0.0903226	4.2542	2.09793e-05	0.00171914
746	RPUSD1	750.993	0.23793	0.0751865	3.16453	0.00155332	0.035191
747	RRAD	389.343	-1.04809	0.337337	-3.10696	0.00189025	0.0396088
748	RRAGB	690.287	-0.249398	0.0736697	-3.38535	0.000710872	0.0211707
749	RRP1B	1229.35	0.235638	0.0748327	3.14886	0.00163909	0.0363222
750	RRP8	1763.09	0.312442	0.0742583	4.20751	2.58204e-05	0.00202948
751	RRP9	433.15	0.421829	0.114919	3.67068	0.000241908	0.0101712
752	RSRC2	1669.81	-0.383764	0.089536	-4.28614	1.81808e-05	0.00154232
753	RTL8A	623.45	-0.36103	0.120035	-3.00771	0.00263225	0.0492608
754	RTN4	7602.11	-0.372905	0.118384	-3.14995	0.00163297	0.0362699
755	S100A4	659.749	0.919161	0.302092	3.04265	0.00234505	0.0452491
756	S100A8	58.2971	-2.03813	0.467456	-4.36005	1.30035e-05	0.00119242
757	S100A9	243.746	-1.3051	0.429302	-3.04006	0.00236533	0.0455948
758	SAC3D1	188.695	0.584115	0.164513	3.55056	0.000384405	0.0138884
759	SAFB	3675.27	-0.300153	0.0680437	-4.41118	1.02808e-05	0.000999886
760	SAFB2	5940.35	-0.255692	0.0742746	-3.44252	0.000576313	0.0183743
761	SAMD5	1496.44	-0.535644	0.151629	-3.5326	0.000411489	0.0145553
762	SBDSP1	321.764	-0.371184	0.112093	-3.3114	0.000928292	0.0252131
763	SC5D	1861.1	-0.442724	0.105002	-4.21635	2.48286e-05	0.00197269
764	SCAF4	1998.97	-0.28093	0.0858923	-3.27073	0.0010727	0.0276401
765	SCARA5	119.247	2.51103	0.547202	4.58886	4.45674e-06	0.000520539
766	SCART1	917.378	-0.661315	0.170202	-3.88546	0.000102135	0.00545266
767	SCIN	4244.9	-0.552613	0.145698	-3.79287	0.000148918	0.00724172
768	SCML1	351.724	-0.509792	0.123336	-4.13335	3.57511e-05	0.00253216
769	SCN4B	395.897	0.917458	0.246013	3.7293	0.000192013	0.0087002
770	SEC14L1	7988.08	-0.263443	0.0836497	-3.14936	0.00163629	0.0363019
771	SEC14L1P1	192.032	0.569581	0.130884	4.3518	1.35027e-05	0.00122781
772	SECISBP2	3731.77	-0.274752	0.0533146	-5.1534	2.55802e-07	4.64714e-05
773	SELE	229.97	-2.87942	0.600622	-4.79407	1.63428e-06	0.000220079
774	SELENOI	1283.41	-0.280652	0.0857277	-3.27376	0.00106125	0.0274807
775	SELENOOLP	7.25928	1.7463	0.490631	3.5593	0.000371844	0.0135618
776	SENP8	1352.33	0.249237	0.0751455	3.31672	0.000910802	0.0249467
777	SEPTIN7	3566.1	-0.363874	0.10233	-3.5559	0.000376685	0.0136865
778	SERINC1	6304.85	-0.486773	0.113046	-4.30597	1.66258e-05	0.00143571
779	SERINC3	3968.44	-0.254064	0.0731048	-3.47534	0.000510215	0.016824
780	SERPINE1	452.052	-2.1061	0.493308	-4.26935	1.96044e-05	0.00162725
781	SERTAD2	1303.38	-0.351739	0.112957	-3.11391	0.00184628	0.0389996
782	SFR1	209.491	0.32324	0.0942686	3.42892	0.000605984	0.0189439
783	SFT2D3	431.898	0.321331	0.105116	3.05692	0.00223622	0.0440417
784	SFXN3	2459.55	-0.281998	0.090492	-3.11628	0.00183149	0.038798
785	SH2D2A	91.9119	-1.13799	0.36018	-3.1595	0.00158037	0.0355979
786	SH3BP5	3087.15	-0.550067	0.113189	-4.85974	1.17537e-06	0.00016766
787	SHF	326.886	0.564561	0.165669	3.40776	0.00065498	0.0198594
788	SHISA9	11033.9	-0.499166	0.122981	-4.05888	4.93088e-05	0.00325185
789	SIGMAR1	1308.96	0.294314	0.0918176	3.20542	0.00134865	0.0320233
790	SIK1	203.309	-2.42802	0.358324	-6.77606	1.23494e-11	6.42738e-09
791	SIK1B	1316.69	-2.53238	0.389017	-6.50967	7.53143e-11	3.15289e-08
792	SIN3A	3374.44	-0.339629	0.107543	-3.15807	0.00158817	0.0356449
793	SKAP2	1560.55	-0.32813	0.108751	-3.01725	0.00255076	0.0482279
794	SKINT1L	315.522	-0.985145	0.180343	-5.46261	4.69183e-08	1.0756e-05
795	SLC11A2	2889.26	-0.363191	0.0857507	-4.23542	2.2812e-05	0.00184576
796	SLC19A2	647.463	-0.648416	0.15495	-4.18468	2.8557e-05	0.0021736
797	SLC20A1	1609.98	-1.29902	0.188253	-6.90039	5.18581e-12	3.02616e-09
798	SLC25A25	1536.16	-1.23208	0.17169	-7.17617	7.169e-13	5.11309e-10
799	SLC25A27	795.512	-0.392228	0.116947	-3.3539	0.000796804	0.0227319
800	SLC2A1	1332.21	-0.931777	0.24708	-3.77116	0.000162491	0.00772564
801	SLC2A3	1737.55	-4.15343	0.313617	-13.2436	4.9122e-40	1.89188e-36
802	SLC30A5	1920.41	-0.247195	0.063639	-3.88433	0.00010261	0.00545266
803	SLC38A2	3775.17	-0.635442	0.159746	-3.97782	6.95496e-05	0.00415937
804	SLC38A6	553.903	-0.626523	0.137326	-4.56231	5.05941e-06	0.000571396
805	SLC49A4	797.732	-0.368082	0.115517	-3.18639	0.00144059	0.0333831
806	SLC6A6	6883.92	-0.537632	0.17268	-3.11346	0.00184909	0.0389996
807	SLC9A4	1922.36	-0.666671	0.153984	-4.32948	1.49462e-05	0.00132027
808	SLCO2A1	3995.02	-0.657103	0.212994	-3.08507	0.00203501	0.0412736
809	SLF2	2348.9	0.200206	0.0621233	3.22273	0.00126975	0.0308343
810	SLFN12	372.667	0.541699	0.175898	3.07962	0.00207267	0.0416633
811	SLFNL1	136.601	0.78894	0.123771	6.37421	1.83903e-10	7.08285e-08
812	SLK	2865.45	-0.316779	0.0893657	-3.54476	0.000392977	0.0140936
813	SLTM	2173.21	-0.270889	0.0891957	-3.03702	0.00238927	0.0459182
814	SLX1B	726.392	0.784171	0.178281	4.3985	1.09002e-05	0.00104431
815	SMAD3	4572.23	-0.469081	0.116281	-4.03403	5.4829e-05	0.00350778
816	SMCR8	4289.53	0.161468	0.052024	3.10372	0.00191105	0.0399143
817	SNAI1	139.691	-1.23687	0.34427	-3.59275	0.000327208	0.0125369
818	SNAI2	505.897	0.645526	0.208754	3.09228	0.00198623	0.0407085
819	SNAP47	1467.56	0.194762	0.0631851	3.0824	0.00205339	0.0414488
820	SNTB1	1429.67	-0.412052	0.120761	-3.41212	0.0006446	0.0196409
821	SNX14	2073.52	-0.29133	0.0860877	-3.38411	0.000714106	0.0211888
822	SNX17	3444.58	0.288566	0.0834948	3.45609	0.000548073	0.0176788
823	SNX2	2268.54	-0.457035	0.128576	-3.55459	0.000378563	0.0137284
824	SOCS3	1686.12	-3.12317	0.476219	-6.55826	5.44388e-11	2.32962e-08
825	SOX9	1183.15	-1.47182	0.338268	-4.35104	1.35494e-05	0.00122781
826	SPATA13	5870.33	-0.30694	0.101911	-3.01183	0.0025968	0.048787
827	SPATA17	173.096	-0.536029	0.15575	-3.44159	0.000578314	0.0183833
828	SPATA33	1345.25	0.404024	0.10076	4.00975	6.07825e-05	0.00377577
829	SPC25	876.584	-0.767388	0.20395	-3.76262	0.000168143	0.0079361
830	SPIN3	1476.19	-0.270301	0.0773319	-3.49534	0.000473461	0.0159955
831	SPRYD4	2056.5	0.195087	0.0613599	3.17939	0.00147584	0.0339517
832	SQLE	585.963	-0.887206	0.248258	-3.57372	0.00035194	0.0130584
833	SQSTM1	12383.1	-0.624785	0.136734	-4.56933	4.89275e-06	0.000557513
834	SRP19	1992.9	0.231915	0.0666591	3.47912	0.000503073	0.0166741
835	SRP54	1024.97	-0.420596	0.0834599	-5.03949	4.6677e-07	7.74878e-05
836	SRSF11	2477.84	-0.299436	0.0774976	-3.86381	0.000111632	0.00577877
837	SRSF4	3735.33	-0.331555	0.0651344	-5.09032	3.57455e-07	6.146e-05
838	SRSF5	7426.82	-0.375717	0.0927838	-4.04937	5.13548e-05	0.00335234
839	SSR4P1	77.7213	0.583213	0.19333	3.01666	0.00255573	0.0482494
840	ST18	176.067	-0.471562	0.137591	-3.42728	0.000609654	0.0189969
841	ST3GAL6	667.71	-0.634325	0.14231	-4.45734	8.29813e-06	0.00085453
842	ST6GAL2	325.667	0.645035	0.163667	3.94116	8.10897e-05	0.00470345
843	STK3	1851	-0.413645	0.0936649	-4.41623	1.00438e-05	0.000981799
844	STK32C	251.493	0.437322	0.141798	3.08412	0.00204157	0.0412896
845	STMP1	1077.91	0.225774	0.0663727	3.40161	0.000669911	0.0202202
846	STOML1	846.789	0.479243	0.137187	3.49336	0.000476975	0.0160579
847	STXBP1	1388.6	-0.442716	0.133496	-3.31633	0.000912091	0.0249467
848	STYX	2600.19	0.333227	0.0830622	4.01178	6.02628e-05	0.00376779
849	SULF2	5257.05	-0.373609	0.118148	-3.16222	0.00156572	0.0354302
850	SULT1B1	15209.2	-0.402647	0.084035	-4.79142	1.65605e-06	0.000221463
851	SVEP1	5339.38	0.625086	0.199706	3.13003	0.00174791	0.0379222
852	SVIL-AS1	1370.88	0.337277	0.105409	3.1997	0.00137573	0.032546
853	SYCP1	80.8537	-0.690936	0.190519	-3.6266	0.000287174	0.0113788
854	SYF2	841.577	-0.368227	0.109533	-3.36179	0.000774381	0.0222142
855	SYNCRIP	3141.09	-0.255442	0.0818463	-3.121	0.00180239	0.0385223
856	TACC2	4528.96	-0.453758	0.114199	-3.9734	7.08525e-05	0.00421113
857	TAF15	2550.9	-0.234805	0.0725133	-3.23809	0.00120334	0.0297947
858	TAPT1	1106.57	-0.293244	0.0938799	-3.12361	0.00178644	0.0383542
859	TARBP2	857.196	0.284359	0.0776901	3.66018	0.000252043	0.0103931
860	TAS2R3	142.763	0.552947	0.153707	3.59742	0.000321391	0.0124278
861	TBC1D15	2522.92	-0.320208	0.059798	-5.35482	8.56396e-08	1.871e-05
862	TBK1	991.685	-0.28532	0.0821884	-3.47153	0.000517501	0.017006
863	TBX18	39.7823	1.47418	0.477841	3.08509	0.0020349	0.0412736
864	TCEAL2	100.583	-0.772335	0.246964	-3.12732	0.00176407	0.0381104
865	TEF	2680.29	0.803797	0.259696	3.09515	0.00196713	0.040569
866	TENT2	1549.04	-0.426128	0.0740826	-5.75207	8.81596e-09	2.4966e-06
867	TERF2IP	1680.37	-0.39077	0.0800032	-4.88443	1.0373e-06	0.000151329
868	TEX22	83.4165	0.99097	0.276025	3.59014	0.000330496	0.0125778
869	TFRC	2151.64	-0.393399	0.114755	-3.42816	0.000607678	0.018966
870	TGFB3	391.309	-0.854376	0.233226	-3.66329	0.000248995	0.0103116
871	TGIF2	1482.55	-0.300536	0.0948071	-3.16998	0.00152451	0.0347838
872	TGIF2P1	33.4411	1.33011	0.292731	4.54381	5.52457e-06	0.000611418
873	THBD	866.776	-0.979487	0.236193	-4.14698	3.36897e-05	0.00242982
874	THEMIS2	733.628	-1.08063	0.332089	-3.25405	0.00113774	0.0287148
875	THOC1	717.481	-0.328365	0.0715492	-4.58936	4.44598e-06	0.000520539
876	THOC2	2606.14	-0.322373	0.0908581	-3.54809	0.000388031	0.0139669
877	TINCR	742.299	-0.483151	0.147134	-3.28374	0.00102439	0.0268948
878	TJP1	6497.03	-0.330442	0.0736108	-4.48904	7.15456e-06	0.000748779
879	TLE4	1148.36	-0.431416	0.111367	-3.87383	0.000107138	0.00560266
880	TM9SF3	4282.52	-0.370322	0.0816958	-4.53293	5.81698e-06	0.000632868
881	TMEM119	732.88	0.738997	0.201357	3.67008	0.00024247	0.0101727
882	TMEM138	2950.53	0.185616	0.0578593	3.20805	0.00133638	0.0320011
883	TMEM140	1570.86	-0.420319	0.118992	-3.53232	0.000411934	0.0145553
884	TMEM145	325.936	-0.363303	0.115902	-3.13458	0.00172103	0.0375757
885	TMEM165	1741.38	-0.331567	0.0888679	-3.73101	0.000190714	0.00870016
886	TMEM182	2183.06	-0.631095	0.19921	-3.16799	0.00153494	0.0348267
887	TMEM216	306.545	0.636571	0.166933	3.81332	0.000137112	0.0068257
888	TMEM223	501.858	0.437562	0.143156	3.05655	0.00223902	0.0440417
889	TMEM250	1265.24	0.30842	0.0939451	3.28298	0.00102717	0.0268948
890	TMEM45A	30572.3	-0.35058	0.0870568	-4.02703	5.64868e-05	0.00357818
891	TMEM51	1393.29	-0.347764	0.107055	-3.24845	0.00116034	0.0291325
892	TMEM87A	1102.2	-0.342774	0.0710052	-4.82745	1.38292e-06	0.000191589
893	TMPRSS11BNL	45.0685	2.02476	0.382056	5.29963	1.16037e-07	2.37714e-05
894	TNFAIP1	2409.73	-0.406237	0.133127	-3.05151	0.00227693	0.0443345
895	TNFAIP3	1275.53	-1.01443	0.294094	-3.44933	0.000561981	0.0180068
896	TNFRSF10B	3500.2	-0.662948	0.179059	-3.7024	0.000213574	0.00945468
897	TNFSF10	4387.32	-0.693155	0.221255	-3.13283	0.0017313	0.0377573
898	TNFSF9	31.1485	-2.18617	0.424727	-5.14724	2.64344e-07	4.75745e-05
899	TOP2B	3522.49	-0.338175	0.0832224	-4.06351	4.83405e-05	0.00320998
900	TOX4P1	12.3798	1.82136	0.395894	4.60064	4.212e-06	0.00050694
901	TP53INP2	2756.51	-0.660005	0.189269	-3.48712	0.000488246	0.0163286
902	TPH2	398.193	-0.246383	0.0795742	-3.09626	0.00195977	0.0404928
903	TPM4	8422.11	-0.428786	0.138869	-3.08771	0.00201707	0.0411325
904	TPR	4636.16	-0.388353	0.12919	-3.00605	0.00264665	0.0493432
905	TRA2A	1552.88	-0.277495	0.0822819	-3.37249	0.000744917	0.0216363
906	TRAF1	1256.38	-0.893496	0.245192	-3.64406	0.000268369	0.0107891
907	TRAM1	2326.79	-0.39699	0.102092	-3.88855	0.000100846	0.00545266
908	TRARG1	62.9302	4.77228	1.23111	3.8764	0.000106014	0.00557789
909	TRAV8-2	29.5892	-1.13741	0.355957	-3.19536	0.00139658	0.0328564
910	TREM1	50.0918	-2.79685	0.663425	-4.21577	2.48929e-05	0.00197269
911	TREX2	56.5963	1.2644	0.320686	3.9428	8.05353e-05	0.0046996
912	TRIB1	2287.28	-1.17373	0.288227	-4.07224	4.6563e-05	0.00312427
913	TRIM32	786.572	0.410412	0.11757	3.4908	0.000481577	0.0161845
914	TRIM35	1240.99	0.301451	0.0893747	3.37289	0.000743843	0.0216363
915	TRMT61A	748.935	0.287732	0.0714884	4.02487	5.70057e-05	0.00359921
916	TRPM7	6644.31	-0.379645	0.113458	-3.34613	0.000819488	0.0231731
917	TSC22D2	5243.84	-0.4724	0.114597	-4.12228	3.75146e-05	0.00263657
918	TSPYL2	949.561	-0.687913	0.178896	-3.84532	0.000120395	0.00614972
919	TSTA3	1195.97	0.360805	0.118485	3.04517	0.0023255	0.044962
920	TSTD3	382.332	0.309867	0.0900383	3.4415	0.000578506	0.0183833
921	TTC4	667.245	0.394767	0.095293	4.14267	3.43285e-05	0.00246666
922	TTC5	1198.51	0.299294	0.0980565	3.05226	0.00227126	0.0443138
923	TUBGCP3	1748.76	-0.37167	0.106113	-3.5026	0.000460749	0.0156484
924	TUFT1	1503.03	-0.777687	0.210181	-3.70007	0.000215537	0.00945954
925	TWNK	387.779	0.414433	0.115058	3.60195	0.00031584	0.012253
926	TYRO3P	324.585	0.334937	0.105368	3.17873	0.00147923	0.0339517
927	TYSND1	1334.96	0.287177	0.075439	3.80675	0.000140805	0.0069529
928	UAP1	1050.79	-0.497774	0.141405	-3.5202	0.000431217	0.0149891
929	UBA5	1390.76	-0.44321	0.0832204	-5.32573	1.00546e-07	2.10458e-05
930	UBALD1	1362.85	-0.701943	0.153126	-4.58408	4.55979e-06	0.000525796
931	UBAP2L	4650.39	-0.251146	0.0745551	-3.36859	0.000755529	0.0219115
932	UBC	27191.9	-0.492749	0.122693	-4.0161	5.91685e-05	0.00371916
933	UBE2A	952.936	-0.229611	0.0700842	-3.27622	0.00105206	0.0273041
934	UBE2V1	2940.9	-0.18468	0.0540488	-3.41691	0.000633372	0.0194838
935	UBE2W	940.207	-0.272796	0.0853191	-3.19736	0.00138693	0.0326905
936	UBE3B	3801.82	0.182962	0.053562	3.4159	0.000635721	0.0194981
937	UBIAD1	901.677	0.319744	0.0644176	4.96361	6.91938e-07	0.000110121
938	UBR4	30015	-0.194787	0.063554	-3.0649	0.00217744	0.0433619
939	UBTD1	634.195	0.468735	0.148957	3.14678	0.00165076	0.036455
940	UCHL5	582.343	-0.325273	0.105714	-3.0769	0.00209166	0.0420011
941	UFSP1	92.5825	0.996123	0.231322	4.30622	1.66067e-05	0.00143571
942	UGCG	2221.03	-0.806947	0.192422	-4.19364	2.74518e-05	0.00212305
943	UGGT2	1546.05	-0.380802	0.0931852	-4.08651	4.37915e-05	0.00301176
944	ULK1	2868.76	-0.810839	0.230378	-3.5196	0.000432191	0.0149958
945	UNGP3	37.3597	0.780884	0.221171	3.53067	0.000414502	0.0146192
946	USP1	546.175	-0.294733	0.0872398	-3.37842	0.000729027	0.0214007
947	USP14	1469.51	-0.378311	0.112542	-3.36152	0.000775144	0.0222142
948	USP27X	238.924	-0.352882	0.107479	-3.28326	0.00102613	0.0268948
949	USP3	1793.08	-0.350963	0.0764098	-4.59317	4.36567e-06	0.000518949
950	USP41	14.4279	-3.70525	1.17921	-3.14214	0.00167718	0.0368736
951	USP7	3646.87	-0.318733	0.0680162	-4.68613	2.78415e-06	0.000348146
952	UTP20	1549.28	0.316027	0.0831362	3.80132	0.000143928	0.00703456
953	VCAM1	6587.72	-0.710475	0.194817	-3.64688	0.000265446	0.0106939
954	VIP	6.89685	-1.5924	0.522653	-3.04676	0.00231321	0.0448028
955	VMP1	5403.34	-0.995828	0.220732	-4.51147	6.43792e-06	0.000681181
956	VWA7	1024.27	-0.511439	0.164568	-3.10777	0.00188506	0.0395431
957	WAC	4754.86	-0.254227	0.0705167	-3.60521	0.000311904	0.0121832
958	WASF1	312.22	-0.636117	0.147026	-4.32657	1.5145e-05	0.00133172
959	WBP11	1608.36	-0.327284	0.0943463	-3.46896	0.000522481	0.0171404
960	WBP4	273.68	-0.362317	0.120088	-3.0171	0.00255202	0.0482279
961	WDFY1	1656.04	-0.206777	0.0669725	-3.0875	0.0020185	0.0411325
962	WDR19	1916.98	-0.352044	0.0905339	-3.88853	0.000100853	0.00545266
963	WDR26	4634.83	-0.215149	0.0585033	-3.67755	0.00023549	0.0100598
964	WDR34	1731.1	0.368009	0.100415	3.66489	0.000247443	0.0102821
965	WDR5	1376.97	0.239241	0.0749394	3.19246	0.00141067	0.03292
966	WDR88	4.91583	1.86444	0.595688	3.12989	0.00174871	0.0379222
967	WEE1	900.102	-0.493127	0.144543	-3.41163	0.000645761	0.0196452
968	WSB1	7609.03	-0.528915	0.105525	-5.01224	5.37992e-07	8.77976e-05
969	WSCD1	1048.86	0.673916	0.208112	3.23823	0.00120274	0.0297947
970	XKR9	529.051	-0.516705	0.110002	-4.69724	2.63701e-06	0.000331901
971	YBX1P4	37.8757	1.39378	0.235882	5.90877	3.44663e-09	1.10619e-06
972	YBX3	4667.85	-0.28318	0.0934716	-3.02959	0.0024489	0.0467378
973	YTHDC1	2449.41	-0.26385	0.0807132	-3.26898	0.00107936	0.0276401
974	YWHAB	6881.06	-0.299372	0.0851402	-3.51622	0.000437735	0.0150796
975	ZBTB10	1940.5	-0.425486	0.102274	-4.16028	3.17864e-05	0.00232741
976	ZBTB39	794.907	0.411061	0.078834	5.21426	1.8455e-07	3.62641e-05
977	ZBTB6	257.786	0.33099	0.0849285	3.89727	9.72811e-05	0.00536774
978	ZBTB9	430.957	0.300621	0.0970698	3.09695	0.0019552	0.0404928
979	ZC3H10	1202.19	0.284013	0.0787966	3.60438	0.000312901	0.0121974
980	ZC3H11A	2927.24	0.303721	0.0948462	3.20224	0.00136361	0.032299
981	ZC3H12A	750.76	-1.78698	0.253275	-7.0555	1.71984e-12	1.14203e-09
982	ZCCHC8	2215.75	-0.179854	0.0578433	-3.10934	0.00187506	0.0393763
983	ZFAND5	4339	-0.847989	0.144895	-5.85245	4.84375e-09	1.50445e-06
984	ZFP36	4401.26	-3.43291	0.329065	-10.4323	1.76499e-25	2.83236e-22
985	ZFP36L1	9678.56	-1.22028	0.204214	-5.97549	2.29399e-09	7.75006e-07
986	ZFP36L2	6314.31	-0.651645	0.159838	-4.0769	4.56403e-05	0.00311665
987	ZFYVE27	1739.54	-0.280984	0.0686813	-4.09113	4.29275e-05	0.00296292
988	ZKSCAN4	405.095	0.487568	0.124021	3.93134	8.44722e-05	0.00483975
989	ZNF106	8510.91	0.242708	0.0748209	3.24385	0.00117928	0.029531
990	ZNF16	649.016	0.33006	0.109545	3.01301	0.00258667	0.0486441
991	ZNF165	131.154	-0.761807	0.239374	-3.1825	0.00146011	0.0336331
992	ZNF174	386.47	0.34033	0.113252	3.00507	0.00265522	0.0494503
993	ZNF20	265.409	0.343468	0.095195	3.60804	0.000308515	0.0120754
994	ZNF252P	1885.79	0.344086	0.105345	3.26628	0.00108972	0.0277944
995	ZNF322	1207.58	0.29147	0.093973	3.10164	0.00192453	0.0401089
996	ZNF331	1372.6	-0.666525	0.12172	-5.47587	4.35371e-08	1.01011e-05
997	ZNF35	340.593	0.585211	0.118081	4.956	7.19608e-07	0.000112663
998	ZNF398	1117.3	0.234398	0.0754999	3.10462	0.00190524	0.0398363
999	ZNF408	350.536	0.339882	0.0847569	4.01009	6.06969e-05	0.00377577
1000	ZNF416	275.944	0.415473	0.130074	3.19413	0.00140255	0.0328564
1001	ZNF425	215.687	0.498114	0.132007	3.77339	0.000161046	0.00767637
1002	ZNF442	1339.65	0.27586	0.0671059	4.11082	3.94263e-05	0.00274091
1003	ZNF445	5599.53	0.169462	0.0516926	3.27827	0.00104445	0.027143
1004	ZNF45	710.786	0.230924	0.0686087	3.36581	0.000763181	0.0220009
1005	ZNF473	636.148	0.35557	0.116254	3.05855	0.00222413	0.0439734
1006	ZNF507	1901.57	0.242737	0.0744901	3.25865	0.00111942	0.0283298
1007	ZNF517	523.53	0.48126	0.103757	4.63835	3.51207e-06	0.00042805
1008	ZNF524	541.943	0.417958	0.127912	3.26755	0.00108483	0.0277063
1009	ZNF543	1136.3	0.22285	0.0679559	3.27933	0.00104055	0.0270781
1010	ZNF549	1316.55	0.195963	0.0631892	3.10122	0.00192727	0.0401226
1011	ZNF557	1100.8	0.368447	0.0698858	5.27213	1.34848e-07	2.73344e-05
1012	ZNF569	242.963	0.411757	0.114485	3.59661	0.000322394	0.0124416
1013	ZNF576	1454.15	0.277815	0.0538354	5.16045	2.46363e-07	4.5183e-05
1014	ZNF587B	1817.95	0.278699	0.0760523	3.66458	0.000247749	0.0102821
1015	ZNF594	975.046	0.374168	0.109399	3.42021	0.000625722	0.0193411
1016	ZNF614	419.555	0.289434	0.0859336	3.36811	0.000756841	0.0219165
1017	ZNF619	857.546	0.299077	0.0924814	3.23392	0.00122105	0.0301072
1018	ZNF623	2083.01	0.256413	0.0702272	3.65119	0.000261029	0.010637
1019	ZNF638	5610.33	-0.206834	0.0662004	-3.12436	0.00178191	0.03834
1020	ZNF682	247.503	0.492951	0.157063	3.13855	0.00169785	0.0371962
1021	ZNF696	783.764	0.505414	0.119869	4.21639	2.48244e-05	0.00197269
1022	ZNF701	1238.58	0.218271	0.0663378	3.29029	0.00100083	0.026457
1023	ZNF74	616.455	0.292258	0.0885697	3.29975	0.0009677	0.0259902
1024	ZNF772	1334.07	0.351577	0.0805755	4.36333	1.28098e-05	0.00118028
1025	ZNF776	1329.03	0.296352	0.0950168	3.11895	0.00181498	0.0386627
1026	ZNF780A	1680.68	0.300069	0.0978385	3.06698	0.0021623	0.0431164
1027	ZNF786	449.855	0.421538	0.102345	4.11881	3.80834e-05	0.00266681
1028	ZNF79	410.433	0.289922	0.0761736	3.80607	0.000141193	0.0069529
1029	ZNF81	1313.25	0.454545	0.131176	3.46514	0.000529947	0.0172969
1030	ZNF813	394.702	0.397503	0.109545	3.62867	0.000284881	0.0113112
1031	ZNF835	379.124	0.377331	0.104307	3.61751	0.000297453	0.0117138
1032	ZNF91	2561.86	-0.432632	0.133491	-3.2409	0.00119152	0.0297255
1033	ZNF969P	580.91	-0.395412	0.102712	-3.84971	0.000118259	0.00605667
1034	ZNHIT2	346.221	0.499073	0.164726	3.02973	0.00244774	0.0467378
1035	ZSCAN12	1101.22	0.209583	0.0586056	3.57617	0.000348669	0.0130375
1036	ZSCAN20	482.057	0.321868	0.0916093	3.51348	0.000442273	0.0152087
1037	ZSCAN23	138.758	0.730552	0.217289	3.36212	0.000773477	0.0222142
1038	ZSWIM1	939.204	0.230081	0.0517497	4.44604	8.74661e-06	0.000886492
1039	ZSWIM4	838.834	-0.759837	0.245499	-3.09507	0.00196767	0.040569
1040	ZSWIM6	1394.18	-0.310146	0.0819448	-3.78482	0.000153823	0.00742396
1041	ZUP1	185.356	-0.431015	0.113662	-3.79209	0.000149384	0.00724607
