# Supplementary material for: Multimodal single cell sequencing implicates chromatin accessibility and genetic background in diabetic kidney disease progression
Source: Nat Commun. 2022 Sep 6;13:5253. doi: 10.1038/s41467-022-32972-z (PMC9448792; doi:10.1038/s41467-022-32972-z)
Supplement: Supplementary file 22 — Supplementary Dataset 19 [file 41467_2022_32972_MOESM22_ESM.xlsx]

## Sheet: ALL_DMR
	seqnames	start	end	width	strand	dmr	study_id	phenotype
1	chr1	844615	844615	1	*	chr1-779995-779995	pmid33933144	eskd_t1dm
2	chr1	844615	844615	1	*	chr1-779995-779995	pmid33933144	eskd_t1dm_fc2
3	chr1	844615	844615	1	*	chr1-779995-779995	pmid33933144	eskd_t1dm_dialysis_transplant
4	chr1	920269	920269	1	*	chr1-855649-855649	pmid33933144	eskd_t1dm
5	chr1	920269	920269	1	*	chr1-855649-855649	pmid33933144	eskd_t1dm_fc2
6	chr1	920269	920269	1	*	chr1-855649-855649	pmid33933144	eskd_t1dm_dialysis_transplant
7	chr1	967169	967169	1	*	chrchr1-902549-902549	pmid33144501	dkd_eGFR
8	chr1	1136817	1136817	1	*	chr1-1072197-1072197	pmid33933144	eskd_t1dm
9	chr1	1165968	1165968	1	*	chr1-1101348-1101348	pmid33933144	eskd_t1dm
10	chr1	1165968	1165968	1	*	chr1-1101348-1101348	pmid33933144	eskd_t1dm_dialysis_transplant
11	chr1	1179534	1179534	1	*	chr1-1114914-1114914	pmid33933144	eskd_t1dm
12	chr1	1179534	1179534	1	*	chr1-1114914-1114914	pmid33933144	eskd_t1dm_dialysis_transplant
13	chr1	1200575	1200575	1	*	chr1-1135955-1135955	pmid33933144	eskd_t1dm
14	chr1	1200575	1200575	1	*	chr1-1135955-1135955	pmid33933144	eskd_t1dm_fc2
15	chr1	1200575	1200575	1	*	chr1-1135955-1135955	pmid33933144	eskd_t1dm_dialysis_transplant
16	chr1	1209178	1209178	1	*	chr1-1144558-1144558	pmid31165727	renal_function_decline_dkd
17	chr1	1219473	1219473	1	*	chr1-1154853-1154853	pmid33933144	eskd_t1dm_dialysis_transplant
18	chr1	1220351	1220351	1	*	chr1-1155731-1155731	pmid31165727	renal_function_decline_dkd
19	chr1	1260151	1260151	1	*	chr1-1195531-1195531	pmid33933144	eskd_t1dm
20	chr1	1260151	1260151	1	*	chr1-1195531-1195531	pmid33933144	eskd_t1dm_fc2
21	chr1	1282278	1282278	1	*	chr1-1217658-1217658	pmid33933144	eskd_t1dm_dialysis_transplant
22	chr1	1305059	1305059	1	*	chr1-1240439-1240439	pmid33933144	eskd_t1dm
23	chr1	1305059	1305059	1	*	chr1-1240439-1240439	pmid33933144	eskd_t1dm_dialysis_transplant
24	chr1	1420107	1420206	100	*	chr1-1345350-1345449	pmid24098934	interstitial_fibrosis_ckd
25	chr1	1460545	1460709	165	*	chr1-1385788-1385952	pmid24098934	interstitial_fibrosis_ckd
26	chr1	1678533	1678533	1	*	chr1-1609972-1609972	pmid33933144	eskd_t1dm_dialysis_transplant
27	chr1	1686427	1686427	1	*	chr1-1617866-1617866	pmid33933144	eskd_t1dm_dialysis_transplant
28	chr1	1741205	1741205	1	*	chr1-1672644-1672644	pmid33933144	eskd_t1dm_dialysis_transplant
29	chr1	1758171	1758171	1	*	chr1-1689610-1689610	pmid33933144	eskd_t1dm
30	chr1	1758171	1758171	1	*	chr1-1689610-1689610	pmid33933144	eskd_t1dm_fc2
31	chr1	1764146	1764146	1	*	chr1-1695585-1695585	pmid33933144	eskd_t1dm
32	chr1	1764146	1764146	1	*	chr1-1695585-1695585	pmid33933144	eskd_t1dm_dialysis_transplant
33	chr1	1765253	1765253	1	*	chr1-1696692-1696692	pmid33933144	eskd_t1dm_dialysis_transplant
34	chr1	1987102	1987102	1	*	chr1-1918541-1918541	pmid33933144	eskd_t1dm_dialysis_transplant
35	chr1	2100717	2100717	1	*	chr1-2032156-2032156	pmid33933144	eskd_t1dm_dialysis_transplant
36	chr1	2105069	2105069	1	*	chr1-2036508-2036508	pmid33933144	eskd_t1dm
37	chr1	2105069	2105069	1	*	chr1-2036508-2036508	pmid33933144	eskd_t1dm_dialysis_transplant
38	chr1	2127502	2127502	1	*	chr1-2058941-2058941	pmid33933144	eskd_t1dm_dialysis_transplant
39	chr1	2148774	2148774	1	*	chr1-2080213-2080213	pmid33933144	eskd_t1dm_dialysis_transplant
40	chr1	2150876	2150876	1	*	chr1-2082315-2082315	pmid33933144	eskd_t1dm_dialysis_transplant
41	chr1	2150910	2150910	1	*	chr1-2082349-2082349	pmid33933144	eskd_t1dm_dialysis_transplant
42	chr1	2151083	2151083	1	*	chr1-2082522-2082522	pmid33933144	eskd_t1dm_dialysis_transplant
43	chr1	2151089	2151089	1	*	chr1-2082528-2082528	pmid33933144	eskd_t1dm_dialysis_transplant
44	chr1	2151409	2151409	1	*	chr1-2082848-2082848	pmid33933144	eskd_t1dm
45	chr1	2151409	2151409	1	*	chr1-2082848-2082848	pmid33933144	eskd_t1dm_dialysis_transplant
46	chr1	2233103	2233103	1	*	chr1-2164542-2164542	pmid33933144	eskd_t1dm_dialysis_transplant
47	chr1	2240395	2240395	1	*	chr1-2171834-2171834	pmid33933144	eskd_t1dm_dialysis_transplant
48	chr1	2240440	2240440	1	*	chr1-2171879-2171879	pmid33933144	eskd_t1dm_dialysis_transplant
49	chr1	2314549	2314549	1	*	chr1-2245988-2245988	pmid33933144	eskd_t1dm_dialysis_transplant
50	chr1	2494513	2494513	1	*	chr1-2425952-2425952	pmid33933144	eskd_t1dm_dialysis_transplant
51	chr1	2553187	2553187	1	*	chr1-2484626-2484626	pmid33933144	eskd_t1dm_dialysis_transplant
52	chr1	2844053	2844960	908	*	chr1-2750478-2751385	pmid24098934	interstitial_fibrosis_ckd
53	chr1	2845802	2846129	328	*	chr1-2752227-2752554	pmid24098934	interstitial_fibrosis_ckd
54	chr1	3033109	3033109	1	*	chr1-2949673-2949673	pmid33933144	eskd_t1dm_dialysis_transplant
55	chr1	3083642	3084403	762	*	chr1-2990066-2990827	pmid24098934	interstitial_fibrosis_ckd
56	chr1	3084438	3084438	1	*	chr1-3001002-3001002	pmid33933144	eskd_t1dm_dialysis_transplant
57	chr1	3107413	3107936	524	*	chr1-3013837-3014360	pmid24098934	interstitial_fibrosis_ckd
58	chr1	3117271	3117558	288	*	chr1-3023695-3023982	pmid24098934	interstitial_fibrosis_ckd
59	chr1	3126019	3126164	146	*	chr1-3032443-3032588	pmid24098934	interstitial_fibrosis_ckd
60	chr1	3132878	3133147	270	*	chr1-3039302-3039571	pmid24098934	interstitial_fibrosis_ckd
61	chr1	3171435	3171435	1	*	chr1-3087999-3087999	pmid33933144	eskd_t1dm_dialysis_transplant
62	chr1	3239401	3239401	1	*	chr1-3155965-3155965	pmid33933144	eskd_t1dm
63	chr1	3313793	3313793	1	*	chr1-3230357-3230357	pmid33933144	eskd_t1dm
64	chr1	3313793	3313793	1	*	chr1-3230357-3230357	pmid33933144	eskd_t1dm_dialysis_transplant
65	chr1	3359498	3359946	449	*	chr1-3265922-3266370	pmid24098934	interstitial_fibrosis_ckd
66	chr1	3499109	3499109	1	*	chr1-3415673-3415673	pmid31165727	renal_function_decline_dkd
67	chr1	3540190	3540348	159	*	chr1-3446614-3446772	pmid24098934	interstitial_fibrosis_ckd
68	chr1	3555376	3555376	1	*	chr1-3471940-3471940	pmid33933144	eskd_t1dm
69	chr1	3581537	3581537	1	*	chr1-3498101-3498101	pmid33933144	eskd_t1dm_dialysis_transplant
70	chr1	3677152	3677293	142	*	chr1-3583576-3583717	pmid24098934	interstitial_fibrosis_ckd
71	chr1	3910079	3910079	1	*	chr1-3826643-3826643	pmid33933144	eskd_t1dm_dialysis_transplant
72	chr1	4076781	4077144	364	*	chr1-4036701-4037064	pmid24098934	interstitial_fibrosis_ckd
73	chr1	4616150	4617462	1313	*	chr1-4576070-4577382	pmid24098934	interstitial_fibrosis_ckd
74	chr1	4623430	4623699	270	*	chr1-4583350-4583619	pmid24098934	interstitial_fibrosis_ckd
75	chr1	5888567	5888885	319	*	chr1-5871214-5871532	pmid24098934	interstitial_fibrosis_ckd
76	chr1	5971641	5972086	446	*	chr1-5954288-5954733	pmid24098934	interstitial_fibrosis_ckd
77	chr1	5974405	5974902	498	*	chr1-5957052-5957549	pmid24098934	interstitial_fibrosis_ckd
78	chr1	6026655	6026782	128	*	chr1-6009302-6009429	pmid24098934	interstitial_fibrosis_ckd
79	chr1	6028425	6028499	75	*	chr1-6011072-6011146	pmid24098934	interstitial_fibrosis_ckd
80	chr1	6170909	6170909	1	*	chr1-6230969-6230969	pmid33933144	eskd_t1dm_dialysis_transplant
81	chr1	6170983	6170983	1	*	chr1-6231043-6231043	pmid33933144	eskd_t1dm_dialysis_transplant
82	chr1	6184559	6184559	1	*	chr1-6244619-6244619	pmid33933144	eskd_t1dm_dialysis_transplant
83	chr1	6267992	6268742	751	*	chr1-6250639-6251389	pmid24098934	interstitial_fibrosis_ckd
84	chr1	6307825	6308170	346	*	chr1-6290472-6290817	pmid24098934	interstitial_fibrosis_ckd
85	chr1	6308397	6308513	117	*	chr1-6291044-6291160	pmid24098934	interstitial_fibrosis_ckd
86	chr1	6308514	6308607	94	*	chr1-6291161-6291254	pmid24098934	interstitial_fibrosis_ckd
87	chr1	6365259	6365259	1	*	chr1-6425319-6425319	pmid33933144	eskd_t1dm_dialysis_transplant
88	chr1	6464582	6464582	1	*	chr1-6524642-6524642	pmid33933144	eskd_t1dm_dialysis_transplant
89	chr1	6492080	6492080	1	*	chr1-6552140-6552140	pmid33933144	eskd_t1dm_dialysis_transplant
90	chr1	6589277	6589277	1	*	chr1-6649337-6649337	pmid33933144	eskd_t1dm_dialysis_transplant
91	chr1	6591298	6591298	1	*	chr1-6651358-6651358	pmid33933144	eskd_t1dm_dialysis_transplant
92	chr1	6597472	6597930	459	*	chr1-6580119-6580577	pmid24098934	interstitial_fibrosis_ckd
93	chr1	6621805	6622166	362	*	chr1-6604452-6604813	pmid24098934	interstitial_fibrosis_ckd
94	chr1	6622167	6622653	487	*	chr1-6604814-6605300	pmid24098934	interstitial_fibrosis_ckd
95	chr1	6634766	6634766	1	*	chr1-6694826-6694826	pmid31165727	renal_function_decline_dkd
96	chr1	6651332	6651923	592	*	chr1-6633979-6634570	pmid24098934	interstitial_fibrosis_ckd
97	chr1	6680697	6680892	196	*	chr1-6663344-6663539	pmid24098934	interstitial_fibrosis_ckd
98	chr1	6959501	6959803	303	*	chr1-6942148-6942450	pmid24098934	interstitial_fibrosis_ckd
99	chr1	7403637	7403935	299	*	chr1-7386284-7386582	pmid24098934	interstitial_fibrosis_ckd
100	chr1	7406916	7406916	1	*	chr1-7466976-7466976	pmid33933144	eskd_t1dm_dialysis_transplant
101	chr1	7497450	7497450	1	*	chr1-7557510-7557510	pmid33933144	eskd_t1dm
102	chr1	7497450	7497450	1	*	chr1-7557510-7557510	pmid33933144	eskd_t1dm_dialysis_transplant
103	chr1	7632261	7632261	1	*	chr1-7692321-7692321	pmid31165727	interstitial_fibrosis_dkd
104	chr1	7842712	7842712	1	*	chr1-7902772-7902772	pmid33933144	eskd_t1dm
105	chr1	7842712	7842712	1	*	chr1-7902772-7902772	pmid33933144	eskd_t1dm_dialysis_transplant
106	chr1	7940986	7940986	1	*	chr1-8001046-8001046	pmid31165727	renal_function_decline_dkd
107	chr1	7945048	7945048	1	*	chr1-8005108-8005108	pmid33933144	eskd_t1dm_dialysis_transplant
108	chr1	8047381	8047381	1	*	chr1-8107441-8107441	pmid33933144	eskd_t1dm_dialysis_transplant
109	chr1	8127318	8127318	1	*	chr1-8187378-8187378	pmid33933144	eskd_t1dm_dialysis_transplant
110	chr1	8203852	8203852	1	*	chr1-8263912-8263912	pmid33933144	eskd_t1dm
111	chr1	8203852	8203852	1	*	chr1-8263912-8263912	pmid33933144	eskd_t1dm_dialysis_transplant
112	chr1	8204639	8204639	1	*	chr1-8264699-8264699	pmid33933144	eskd_t1dm_dialysis_transplant
113	chr1	8211858	8211858	1	*	chr1-8271918-8271918	pmid33933144	eskd_t1dm_dialysis_transplant
114	chr1	8211937	8211937	1	*	chr1-8271997-8271997	pmid33933144	eskd_t1dm_dialysis_transplant
115	chr1	8213292	8213292	1	*	chr1-8273352-8273352	pmid33933144	eskd_t1dm
116	chr1	8213292	8213292	1	*	chr1-8273352-8273352	pmid33933144	eskd_t1dm_dialysis_transplant
117	chr1	8225112	8225112	1	*	chr1-8285172-8285172	pmid33933144	eskd_t1dm_dialysis_transplant
118	chr1	8378428	8378428	1	*	chr1-8438488-8438488	pmid33933144	eskd_t1dm_dialysis_transplant
119	chr1	8417875	8417875	1	*	chr1-8477935-8477935	pmid33933144	eskd_t1dm_dialysis_transplant
120	chr1	8474569	8474569	1	*	chr1-8534629-8534629	pmid33933144	eskd_t1dm_dialysis_transplant
121	chr1	8496662	8496662	1	*	chr1-8556722-8556722	pmid33933144	eskd_t1dm
122	chr1	8496662	8496662	1	*	chr1-8556722-8556722	pmid33933144	eskd_t1dm_dialysis_transplant
123	chr1	8497439	8497439	1	*	chr1-8557499-8557499	pmid33933144	eskd_t1dm_dialysis_transplant
124	chr1	8611822	8611822	1	*	chr1-8671881-8671881	pmid33933144	eskd_t1dm
125	chr1	8611822	8611822	1	*	chr1-8671881-8671881	pmid33933144	eskd_t1dm_dialysis_transplant
126	chr1	8664119	8664119	1	*	chr1-8724178-8724178	pmid33933144	eskd_t1dm_dialysis_transplant
127	chr1	8822772	8822772	1	*	chr1-8882831-8882831	pmid33933144	eskd_t1dm_dialysis_transplant
128	chr1	8871615	8871615	1	*	chr1-8931674-8931674	pmid33933144	eskd_t1dm_dialysis_transplant
129	chr1	8880002	8880002	1	*	chr1-8940061-8940061	pmid33933144	eskd_t1dm_dialysis_transplant
130	chr1	9069587	9069587	1	*	chr1-9129646-9129646	pmid33933144	eskd_t1dm_dialysis_transplant
131	chr1	9069589	9069589	1	*	chr1-9129648-9129648	pmid33933144	eskd_t1dm_dialysis_transplant
132	chr1	9069883	9069883	1	*	chr1-9129942-9129942	pmid33933144	eskd_t1dm_dialysis_transplant
133	chr1	9079247	9079247	1	*	chr1-9139306-9139306	pmid33933144	eskd_t1dm
134	chr1	9079247	9079247	1	*	chr1-9139306-9139306	pmid33933144	eskd_t1dm_dialysis_transplant
135	chr1	9080504	9080504	1	*	chr1-9140563-9140563	pmid33933144	eskd_t1dm
136	chr1	9080504	9080504	1	*	chr1-9140563-9140563	pmid33933144	eskd_t1dm_dialysis_transplant
137	chr1	9210456	9210875	420	*	chr1-9193102-9193521	pmid24098934	interstitial_fibrosis_ckd
138	chr1	9233524	9233524	1	*	chr1-9293583-9293583	pmid33933144	eskd_t1dm_dialysis_transplant
139	chr1	9238758	9238758	1	*	chr1-9298817-9298817	pmid33933144	eskd_t1dm_dialysis_transplant
140	chr1	9238781	9238781	1	*	chr1-9298840-9298840	pmid33933144	eskd_t1dm_dialysis_transplant
141	chr1	9278324	9278324	1	*	chr1-9338383-9338383	pmid33933144	eskd_t1dm_dialysis_transplant
142	chr1	9278364	9278364	1	*	chr1-9338423-9338423	pmid33933144	eskd_t1dm_dialysis_transplant
143	chr1	9279624	9279624	1	*	chr1-9339683-9339683	pmid33933144	eskd_t1dm_dialysis_transplant
144	chr1	9316092	9316203	112	*	chr1-9298738-9298849	pmid24098934	interstitial_fibrosis_ckd
145	chr1	9362379	9362379	1	*	chr1-9422438-9422438	pmid33933144	eskd_t1dm_dialysis_transplant
146	chr1	9400145	9400145	1	*	chr1-9460204-9460204	pmid33933144	eskd_t1dm_dialysis_transplant
147	chr1	9419098	9419098	1	*	chr1-9479157-9479157	pmid33933144	eskd_t1dm
148	chr1	9419098	9419098	1	*	chr1-9479157-9479157	pmid33933144	eskd_t1dm_dialysis_transplant
149	chr1	9554055	9554055	1	*	chr1-9614113-9614113	pmid33933144	eskd_t1dm_dialysis_transplant
150	chr1	9561678	9561678	1	*	chr1-9621736-9621736	pmid33933144	eskd_t1dm
151	chr1	9561678	9561678	1	*	chr1-9621736-9621736	pmid33933144	eskd_t1dm_dialysis_transplant
152	chr1	9563219	9563752	534	*	chr1-9545864-9546397	pmid24098934	interstitial_fibrosis_ckd
153	chr1	9629157	9629317	161	*	chr1-9611802-9611962	pmid24098934	interstitial_fibrosis_ckd
154	chr1	9644944	9644944	1	*	chr1-9705002-9705002	pmid33933144	eskd_t1dm_dialysis_transplant
155	chr1	9670343	9670343	1	*	chr1-9730401-9730401	pmid33933144	eskd_t1dm
156	chr1	9670343	9670343	1	*	chr1-9730401-9730401	pmid33933144	eskd_t1dm_dialysis_transplant
157	chr1	9704813	9704998	186	*	chr1-9687458-9687643	pmid24098934	interstitial_fibrosis_ckd
158	chr1	9729107	9729107	1	*	chr1-9789165-9789165	pmid33933144	eskd_t1dm_dialysis_transplant
159	chr1	9759709	9759709	1	*	chr1-9819767-9819767	pmid33933144	eskd_t1dm_dialysis_transplant
160	chr1	9787564	9787976	413	*	chr1-9770209-9770621	pmid24098934	interstitial_fibrosis_ckd
161	chr1	9849740	9850006	267	*	chr1-9832385-9832651	pmid24098934	interstitial_fibrosis_ckd
162	chr1	10377591	10377591	1	*	chr1-10437649-10437649	pmid33933144	eskd_t1dm_dialysis_transplant
163	chr1	10378651	10378651	1	*	chr1-10438709-10438709	pmid33933144	eskd_t1dm_dialysis_transplant
164	chr1	10398799	10398799	1	*	chr1-10458856-10458856	pmid31165727	renal_function_decline_dkd
165	chr1	10459312	10459312	1	*	chr1-10519369-10519369	pmid33933144	eskd_t1dm
166	chr1	10459312	10459312	1	*	chr1-10519369-10519369	pmid33933144	eskd_t1dm_dialysis_transplant
167	chr1	10544389	10544389	1	*	chr1-10604446-10604446	pmid33933144	eskd_t1dm_dialysis_transplant
168	chr1	10594304	10594770	467	*	chr1-10576948-10577414	pmid24098934	interstitial_fibrosis_ckd
169	chr1	10652042	10652325	284	*	chr1-10634686-10634969	pmid24098934	interstitial_fibrosis_ckd
170	chr1	10675910	10676240	331	*	chr1-10658554-10658884	pmid24098934	interstitial_fibrosis_ckd
171	chr1	10708681	10708681	1	*	chr1-10768738-10768738	pmid31165727	renal_function_decline_dkd
172	chr1	10731619	10731619	1	*	chr1-10791676-10791676	pmid33933144	eskd_t1dm_dialysis_transplant
173	chr1	10739363	10739541	179	*	chr1-10722007-10722185	pmid24098934	interstitial_fibrosis_ckd
174	chr1	10911343	10911343	1	*	chr1-10971400-10971400	pmid33933144	eskd_t1dm_dialysis_transplant
175	chr1	10937599	10937599	1	*	chr1-10997656-10997656	pmid33933144	eskd_t1dm_dialysis_transplant
176	chr1	10950495	10951154	660	*	chr1-10933139-10933798	pmid24098934	interstitial_fibrosis_ckd
177	chr1	11045780	11046307	528	*	chr1-11028424-11028951	pmid24098934	interstitial_fibrosis_ckd
178	chr1	11409265	11409622	358	*	chr1-11391909-11392266	pmid24098934	interstitial_fibrosis_ckd
179	chr1	11585038	11585674	637	*	chr1-11567682-11568318	pmid24098934	interstitial_fibrosis_ckd
180	chr1	11735840	11735840	1	*	chr1-11795897-11795897	pmid33933144	eskd_t1dm
181	chr1	11735840	11735840	1	*	chr1-11795897-11795897	pmid33933144	eskd_t1dm_dialysis_transplant
182	chr1	11735848	11735848	1	*	chr1-11795905-11795905	pmid33933144	eskd_t1dm_dialysis_transplant
183	chr1	11738221	11738221	1	*	chr1-11798278-11798278	pmid33933144	eskd_t1dm_dialysis_transplant
184	chr1	11790997	11791194	198	*	chr1-11773641-11773838	pmid24098934	interstitial_fibrosis_ckd
185	chr1	11841430	11841430	1	*	chr1-11901487-11901487	pmid33933144	eskd_t1dm_dialysis_transplant
186	chr1	11842890	11842890	1	*	chr1-11902947-11902947	pmid33933144	eskd_t1dm_dialysis_transplant
187	chr1	11843840	11843840	1	*	chr1-11903897-11903897	pmid33933144	eskd_t1dm_dialysis_transplant
188	chr1	11919056	11919150	95	*	chr1-11901700-11901794	pmid24098934	interstitial_fibrosis_ckd
189	chr1	11919151	11919503	353	*	chr1-11901795-11902147	pmid24098934	interstitial_fibrosis_ckd
190	chr1	11930698	11930698	1	*	chr1-11990755-11990755	pmid33933144	eskd_t1dm_dialysis_transplant
191	chr1	12031043	12031043	1	*	chr1-12091100-12091100	pmid33933144	eskd_t1dm_dialysis_transplant
192	chr1	12035562	12035562	1	*	chr1-12095619-12095619	pmid33933144	eskd_t1dm_dialysis_transplant
193	chr1	12040574	12040574	1	*	chr1-12100631-12100631	pmid33933144	eskd_t1dm_dialysis_transplant
194	chr1	12049716	12049716	1	*	chr1-12109773-12109773	pmid33933144	eskd_t1dm_dialysis_transplant
195	chr1	12079149	12079149	1	*	chr1-12139206-12139206	pmid33933144	eskd_t1dm_dialysis_transplant
196	chr1	12088071	12088426	356	*	chr1-12070715-12071070	pmid24098934	interstitial_fibrosis_ckd
197	chr1	12121579	12121579	1	*	chr1-12181636-12181636	pmid33933144	eskd_t1dm_dialysis_transplant
198	chr1	12143533	12143689	157	*	chr1-12126177-12126333	pmid24098934	interstitial_fibrosis_ckd
199	chr1	12178489	12178489	1	*	chr1-12238546-12238546	pmid33933144	eskd_t1dm_dialysis_transplant
200	chr1	12180536	12180536	1	*	chr1-12240593-12240593	pmid33933144	eskd_t1dm
201	chr1	12180536	12180536	1	*	chr1-12240593-12240593	pmid33933144	eskd_t1dm_dialysis_transplant
202	chr1	12181016	12181016	1	*	chr1-12241073-12241073	pmid33933144	eskd_t1dm_dialysis_transplant
203	chr1	12198046	12198645	600	*	chr1-12180690-12181289	pmid24098934	interstitial_fibrosis_ckd
204	chr1	12449628	12449628	1	*	chr1-12509684-12509684	pmid33933144	eskd_t1dm
205	chr1	12449628	12449628	1	*	chr1-12509684-12509684	pmid33933144	eskd_t1dm_fc2
206	chr1	12449628	12449628	1	*	chr1-12509684-12509684	pmid33933144	eskd_t1dm_dialysis_transplant
207	chr1	12453441	12453441	1	*	chr1-12513497-12513497	pmid33933144	eskd_t1dm
208	chr1	12453441	12453441	1	*	chr1-12513497-12513497	pmid33933144	eskd_t1dm_dialysis_transplant
209	chr1	12714901	12714901	1	*	chr1-12774904-12774904	pmid33933144	eskd_t1dm
210	chr1	12714901	12714901	1	*	chr1-12774904-12774904	pmid33933144	eskd_t1dm_dialysis_transplant
211	chr1	12851825	12851825	1	*	chr1-12911678-12911678	pmid33933144	eskd_t1dm
212	chr1	12851825	12851825	1	*	chr1-12911678-12911678	pmid33933144	eskd_t1dm_dialysis_transplant
213	chr1	13623439	13623439	1	*	chr1-13949934-13949934	pmid33933144	eskd_t1dm
214	chr1	13623439	13623439	1	*	chr1-13949934-13949934	pmid33933144	eskd_t1dm_dialysis_transplant
215	chr1	13682587	13682587	1	*	chr1-14009082-14009082	pmid33933144	eskd_t1dm
216	chr1	13682587	13682587	1	*	chr1-14009082-14009082	pmid33933144	eskd_t1dm_dialysis_transplant
217	chr1	13824928	13824928	1	*	chr1-14151423-14151423	pmid33933144	eskd_t1dm_dialysis_transplant
218	chr1	14707607	14707962	356	*	chr1-14906690-14907045	pmid24098934	interstitial_fibrosis_ckd
219	chr1	14707963	14708066	104	*	chr1-14907046-14907149	pmid24098934	interstitial_fibrosis_ckd
220	chr1	14787732	14787732	1	*	chr1-15114228-15114228	pmid33933144	eskd_t1dm_dialysis_transplant
221	chr1	14910988	14911482	495	*	chr1-15110071-15110565	pmid24098934	interstitial_fibrosis_ckd
222	chr1	14945887	14945887	1	*	chr1-15272383-15272383	pmid33933144	eskd_t1dm_dialysis_transplant
223	chr1	14949972	14950119	148	*	chr1-15149055-15149202	pmid24098934	interstitial_fibrosis_ckd
224	chr1	15083864	15083864	1	*	chr1-15410360-15410360	pmid33933144	eskd_t1dm_dialysis_transplant
225	chr1	15141120	15141120	1	*	chr1-15467616-15467616	pmid31165727	renal_function_decline_dkd
226	chr1	15280986	15280986	1	*	chr1-15607482-15607482	pmid33933144	eskd_t1dm_dialysis_transplant
227	chr1	15324441	15324441	1	*	chr1-15650937-15650937	pmid33933144	eskd_t1dm
228	chr1	15324441	15324441	1	*	chr1-15650937-15650937	pmid33933144	eskd_t1dm_dialysis_transplant
229	chr1	15338274	15338274	1	*	chr1-15664770-15664770	pmid33933144	eskd_t1dm_dialysis_transplant
230	chr1	15338295	15338295	1	*	chr1-15664791-15664791	pmid33933144	eskd_t1dm_dialysis_transplant
231	chr1	15346016	15346136	121	*	chr1-15545099-15545219	pmid24098934	interstitial_fibrosis_ckd
232	chr1	15346137	15346280	144	*	chr1-15545220-15545363	pmid24098934	interstitial_fibrosis_ckd
233	chr1	15349622	15350182	561	*	chr1-15548705-15549265	pmid24098934	interstitial_fibrosis_ckd
234	chr1	15394097	15394097	1	*	chr1-15720593-15720593	pmid33933144	eskd_t1dm_dialysis_transplant
235	chr1	15416499	15416694	196	*	chr1-15615582-15615777	pmid24098934	interstitial_fibrosis_ckd
236	chr1	15465876	15465876	1	*	chr1-15792371-15792371	pmid33933144	eskd_t1dm
237	chr1	15465876	15465876	1	*	chr1-15792371-15792371	pmid33933144	eskd_t1dm_dialysis_transplant
238	chr1	15616628	15616628	1	*	chr1-15943123-15943123	pmid33933144	eskd_t1dm_dialysis_transplant
239	chr1	15786745	15786852	108	*	chr1-15985827-15985934	pmid24098934	interstitial_fibrosis_ckd
240	chr1	15919436	15919436	1	*	chr1-16245931-16245931	pmid33933144	eskd_t1dm
241	chr1	15919436	15919436	1	*	chr1-16245931-16245931	pmid33933144	eskd_t1dm_dialysis_transplant
242	chr1	15952973	15952973	1	*	chr1-16279468-16279468	pmid33933144	eskd_t1dm_dialysis_transplant
243	chr1	15957439	15957837	399	*	chr1-16156521-16156919	pmid24098934	interstitial_fibrosis_ckd
244	chr1	16015628	16015628	1	*	chr1-16342123-16342123	pmid31165727	renal_function_decline_dkd
245	chr1	16157033	16157033	1	*	chr1-16483528-16483528	pmid33933144	eskd_t1dm
246	chr1	16157033	16157033	1	*	chr1-16483528-16483528	pmid33933144	eskd_t1dm_dialysis_transplant
247	chr1	16173178	16173178	1	*	chr1-16499673-16499673	pmid33933144	eskd_t1dm_dialysis_transplant
248	chr1	16229754	16229754	1	*	chr1-16556249-16556249	pmid33933144	eskd_t1dm
249	chr1	16229754	16229754	1	*	chr1-16556249-16556249	pmid33933144	eskd_t1dm_dialysis_transplant
250	chr1	16238156	16238156	1	*	chr1-16564651-16564651	pmid33933144	eskd_t1dm_dialysis_transplant
251	chr1	16238194	16238194	1	*	chr1-16564689-16564689	pmid33933144	eskd_t1dm_dialysis_transplant
252	chr1	16315524	16315524	1	*	chr1-16642019-16642019	pmid33933144	eskd_t1dm_dialysis_transplant
253	chr1	16370052	16370052	1	*	chr1-16696547-16696547	pmid33933144	eskd_t1dm
254	chr1	16370052	16370052	1	*	chr1-16696547-16696547	pmid33933144	eskd_t1dm_dialysis_transplant
255	chr1	16649698	16650687	990	*	chr1-16848780-16849769	pmid24098934	interstitial_fibrosis_ckd
256	chr1	16757423	16758233	811	*	chr1-16956505-16957315	pmid24098934	interstitial_fibrosis_ckd
257	chr1	16758501	16759045	545	*	chr1-16957583-16958127	pmid24098934	interstitial_fibrosis_ckd
258	chr1	16861981	16862211	231	*	chr1-17061063-17061293	pmid24098934	interstitial_fibrosis_ckd
259	chr1	16978758	16978869	112	*	chr1-17177840-17177951	pmid24098934	interstitial_fibrosis_ckd
260	chr1	17098029	17098029	1	*	chr1-17424524-17424524	pmid33933144	eskd_t1dm_dialysis_transplant
261	chr1	17201743	17201743	1	*	chr1-17528238-17528238	pmid33933144	eskd_t1dm
262	chr1	17201743	17201743	1	*	chr1-17528238-17528238	pmid33933144	eskd_t1dm_fc2
263	chr1	17201743	17201743	1	*	chr1-17528238-17528238	pmid33933144	eskd_t1dm_dialysis_transplant
264	chr1	17222335	17223107	773	*	chr1-17421417-17422189	pmid24098934	interstitial_fibrosis_ckd
265	chr1	17287649	17287649	1	*	chr1-17614144-17614144	pmid33933144	eskd_t1dm_dialysis_transplant
266	chr1	17307186	17307186	1	*	chr1-17633681-17633681	pmid33933144	eskd_t1dm
267	chr1	17307186	17307186	1	*	chr1-17633681-17633681	pmid33933144	eskd_t1dm_dialysis_transplant
268	chr1	17345905	17345905	1	*	chr1-17672400-17672400	pmid33933144	eskd_t1dm_dialysis_transplant
269	chr1	17425177	17425177	1	*	chr1-17751673-17751673	pmid33933144	eskd_t1dm_dialysis_transplant
270	chr1	17560188	17561296	1109	*	chr1-17759270-17760378	pmid24098934	interstitial_fibrosis_ckd
271	chr1	17612706	17612826	121	*	chr1-17811788-17811908	pmid24098934	interstitial_fibrosis_ckd
272	chr1	17618441	17618673	233	*	chr1-17817523-17817755	pmid24098934	interstitial_fibrosis_ckd
273	chr1	17630205	17630205	1	*	chr1-17956700-17956700	pmid33933144	eskd_t1dm_dialysis_transplant
274	chr1	17675005	17675005	1	*	chr1-18001500-18001500	pmid33933144	eskd_t1dm
275	chr1	17675005	17675005	1	*	chr1-18001500-18001500	pmid33933144	eskd_t1dm_fc2
276	chr1	17675005	17675005	1	*	chr1-18001500-18001500	pmid33933144	eskd_t1dm_dialysis_transplant
277	chr1	17688814	17688974	161	*	chr1-17887896-17888056	pmid24098934	interstitial_fibrosis_ckd
278	chr1	17692431	17692740	310	*	chr1-17891513-17891822	pmid24098934	interstitial_fibrosis_ckd
279	chr1	17823652	17824241	590	*	chr1-18022734-18023323	pmid24098934	interstitial_fibrosis_ckd
280	chr1	18646709	18646709	1	*	chr1-18973203-18973203	pmid31165727	renal_function_decline_dkd
281	chr1	18879454	18879966	513	*	chr1-19078535-19079047	pmid24098934	interstitial_fibrosis_ckd
282	chr1	18891718	18891718	1	*	chr1-19218212-19218212	pmid33933144	eskd_t1dm_dialysis_transplant
283	chr1	18927284	18927431	148	*	chr1-19126365-19126512	pmid24098934	interstitial_fibrosis_ckd
284	chr1	18989155	18990229	1075	*	chr1-19188236-19189310	pmid24098934	interstitial_fibrosis_ckd
285	chr1	19081384	19081384	1	*	chr1-19407878-19407878	pmid33933144	eskd_t1dm_dialysis_transplant
286	chr1	19081403	19081403	1	*	chr1-19407897-19407897	pmid33933144	eskd_t1dm_dialysis_transplant
287	chr1	19083270	19083270	1	*	chr1-19409764-19409764	pmid33933144	eskd_t1dm_dialysis_transplant
288	chr1	19122894	19122965	72	*	chr1-19321975-19322046	pmid24098934	interstitial_fibrosis_ckd
289	chr1	19273048	19273634	587	*	chr1-19472129-19472715	pmid24098934	interstitial_fibrosis_ckd
290	chr1	19286605	19287164	560	*	chr1-19485686-19486245	pmid24098934	interstitial_fibrosis_ckd
291	chr1	19326581	19326581	1	*	chr1-19653075-19653075	pmid33933144	eskd_t1dm_dialysis_transplant
292	chr1	19337825	19338000	176	*	chr1-19536906-19537081	pmid24098934	interstitial_fibrosis_ckd
293	chr1	19429856	19429856	1	*	chr1-19756350-19756350	pmid31165727	renal_function_decline_dkd
294	chr1	19454843	19454843	1	*	chr1-19781337-19781337	pmid33933144	eskd_t1dm_dialysis_transplant
295	chr1	19502448	19502448	1	*	chr1-19828942-19828942	pmid33933144	eskd_t1dm_dialysis_transplant
296	chr1	19734446	19734941	496	*	chr1-19933526-19934021	pmid24098934	interstitial_fibrosis_ckd
297	chr1	19743678	19743992	315	*	chr1-19942758-19943072	pmid24098934	interstitial_fibrosis_ckd
298	chr1	20060155	20060155	1	*	chr1-20386648-20386648	pmid33933144	eskd_t1dm
299	chr1	20060155	20060155	1	*	chr1-20386648-20386648	pmid33933144	eskd_t1dm_dialysis_transplant
300	chr1	20078540	20078540	1	*	chr1-20405033-20405033	pmid33933144	eskd_t1dm_dialysis_transplant
301	chr1	20168744	20169043	300	*	chr1-20367824-20368123	pmid24098934	interstitial_fibrosis_ckd
302	chr1	20250808	20250808	1	*	chr1-20577301-20577301	pmid33933144	eskd_t1dm_dialysis_transplant
303	chr1	20266423	20266423	1	*	chrchr1-20592916-20592916	pmid33144501	dkd_eGFR
304	chr1	20308782	20309516	735	*	chr1-20507862-20508596	pmid24098934	interstitial_fibrosis_ckd
305	chr1	20446578	20446578	1	*	chr1-20773071-20773071	pmid33933144	eskd_t1dm
306	chr1	20446578	20446578	1	*	chr1-20773071-20773071	pmid33933144	eskd_t1dm_fc2
307	chr1	20491522	20491673	152	*	chr1-20690602-20690753	pmid24098934	interstitial_fibrosis_ckd
308	chr1	20603147	20603147	1	*	chr1-20929640-20929640	pmid33933144	eskd_t1dm
309	chr1	20603147	20603147	1	*	chr1-20929640-20929640	pmid33933144	eskd_t1dm_dialysis_transplant
310	chr1	20604366	20604366	1	*	chr1-20930859-20930859	pmid33933144	eskd_t1dm_dialysis_transplant
311	chr1	20608245	20608245	1	*	chr1-20934738-20934738	pmid33933144	eskd_t1dm_dialysis_transplant
312	chr1	20678643	20678833	191	*	chr1-20877723-20877913	pmid24098934	interstitial_fibrosis_ckd
313	chr1	20678761	20678761	1	*	chr1-21005254-21005254	pmid33933144	eskd_t1dm
314	chr1	20678761	20678761	1	*	chr1-21005254-21005254	pmid33933144	eskd_t1dm_fc2
315	chr1	20678761	20678761	1	*	chr1-21005254-21005254	pmid33933144	eskd_t1dm_dialysis_transplant
316	chr1	20678834	20679060	227	*	chr1-20877914-20878140	pmid24098934	interstitial_fibrosis_ckd
317	chr1	20905191	20905191	1	*	chr1-21231684-21231684	pmid33933144	eskd_t1dm_dialysis_transplant
318	chr1	21050140	21050140	1	*	chr1-21376633-21376633	pmid33933144	eskd_t1dm_dialysis_transplant
319	chr1	21069845	21069845	1	*	chr1-21396338-21396338	pmid33933144	eskd_t1dm_dialysis_transplant
320	chr1	21073051	21073051	1	*	chr1-21399544-21399544	pmid33933144	eskd_t1dm_dialysis_transplant
321	chr1	21089648	21089648	1	*	chr1-21416141-21416141	pmid33933144	eskd_t1dm
322	chr1	21089648	21089648	1	*	chr1-21416141-21416141	pmid33933144	eskd_t1dm_fc2
323	chr1	21089648	21089648	1	*	chr1-21416141-21416141	pmid33933144	eskd_t1dm_dialysis_transplant
324	chr1	21089677	21089677	1	*	chr1-21416170-21416170	pmid33933144	eskd_t1dm_dialysis_transplant
325	chr1	21233535	21233772	238	*	chr1-21432615-21432852	pmid24098934	interstitial_fibrosis_ckd
326	chr1	21292978	21292978	1	*	chr1-21619471-21619471	pmid33933144	eskd_t1dm
327	chr1	21292978	21292978	1	*	chr1-21619471-21619471	pmid33933144	eskd_t1dm_dialysis_transplant
328	chr1	21292991	21292991	1	*	chr1-21619484-21619484	pmid33933144	eskd_t1dm
329	chr1	21292991	21292991	1	*	chr1-21619484-21619484	pmid33933144	eskd_t1dm_dialysis_transplant
330	chr1	21293078	21293078	1	*	chr1-21619571-21619571	pmid33933144	eskd_t1dm_dialysis_transplant
331	chr1	21293089	21293089	1	*	chr1-21619582-21619582	pmid33933144	eskd_t1dm_dialysis_transplant
332	chr1	21314072	21314072	1	*	chr1-21640565-21640565	pmid33933144	eskd_t1dm_dialysis_transplant
333	chr1	21322837	21322837	1	*	chr1-21649330-21649330	pmid33933144	eskd_t1dm_dialysis_transplant
334	chr1	21332856	21332856	1	*	chr1-21659349-21659349	pmid33933144	eskd_t1dm_dialysis_transplant
335	chr1	21337612	21337612	1	*	chr1-21664105-21664105	pmid33933144	eskd_t1dm_dialysis_transplant
336	chr1	21338317	21338317	1	*	chr1-21664810-21664810	pmid33933144	eskd_t1dm_dialysis_transplant
337	chr1	21338611	21338611	1	*	chr1-21665104-21665104	pmid33933144	eskd_t1dm_dialysis_transplant
338	chr1	21341137	21341137	1	*	chr1-21667630-21667630	pmid33933144	eskd_t1dm_dialysis_transplant
339	chr1	21415646	21415718	73	*	chr1-21614726-21614798	pmid24098934	interstitial_fibrosis_ckd
340	chr1	21514264	21514264	1	*	chr1-21840757-21840757	pmid33933144	eskd_t1dm
341	chr1	21514264	21514264	1	*	chr1-21840757-21840757	pmid33933144	eskd_t1dm_dialysis_transplant
342	chr1	21521181	21521181	1	*	chr1-21847674-21847674	pmid33933144	eskd_t1dm
343	chr1	21521181	21521181	1	*	chr1-21847674-21847674	pmid33933144	eskd_t1dm_dialysis_transplant
344	chr1	21579048	21579155	108	*	chr1-21778128-21778235	pmid24098934	interstitial_fibrosis_ckd
345	chr1	21772981	21773464	484	*	chr1-21972061-21972544	pmid24098934	interstitial_fibrosis_ckd
346	chr1	21841202	21841621	420	*	chr1-22040282-22040701	pmid24098934	interstitial_fibrosis_ckd
347	chr1	21841622	21841774	153	*	chr1-22040702-22040854	pmid24098934	interstitial_fibrosis_ckd
348	chr1	21886883	21886883	1	*	chr1-22213376-22213376	pmid33933144	eskd_t1dm_dialysis_transplant
349	chr1	21906356	21906356	1	*	chr1-22232849-22232849	pmid33933144	eskd_t1dm_dialysis_transplant
350	chr1	21933857	21933857	1	*	chr1-22260350-22260350	pmid33933144	eskd_t1dm_dialysis_transplant
351	chr1	22058433	22058433	1	*	chr1-22384926-22384926	pmid33933144	eskd_t1dm_dialysis_transplant
352	chr1	22129531	22129531	1	*	chr1-22456024-22456024	pmid33933144	eskd_t1dm_dialysis_transplant
353	chr1	22132707	22132707	1	*	chr1-22459200-22459200	pmid33933144	eskd_t1dm_dialysis_transplant
354	chr1	22255783	22256052	270	*	chr1-22454863-22455132	pmid24098934	interstitial_fibrosis_ckd
355	chr1	22472621	22472621	1	*	chr1-22799114-22799114	pmid33933144	eskd_t1dm_dialysis_transplant
356	chr1	22540536	22540536	1	*	chr1-22867029-22867029	pmid33933144	eskd_t1dm_dialysis_transplant
357	chr1	22712432	22712432	1	*	chr1-23038925-23038925	pmid31165727	renal_function_decline_dkd
358	chr1	22798318	22798318	1	*	chr1-23124811-23124811	pmid33933144	eskd_t1dm
359	chr1	23264008	23264008	1	*	chr1-23590501-23590501	pmid33933144	eskd_t1dm_dialysis_transplant
360	chr1	23354515	23354515	1	*	chr1-23681008-23681008	pmid33933144	eskd_t1dm
361	chr1	23354515	23354515	1	*	chr1-23681008-23681008	pmid33933144	eskd_t1dm_fc2
362	chr1	23354515	23354515	1	*	chr1-23681008-23681008	pmid33933144	eskd_t1dm_dialysis_transplant
363	chr1	23403199	23403199	1	*	chr1-23729692-23729692	pmid33933144	eskd_t1dm
364	chr1	23403199	23403199	1	*	chr1-23729692-23729692	pmid33933144	eskd_t1dm_dialysis_transplant
365	chr1	23472627	23472627	1	*	chr1-23799120-23799120	pmid33933144	eskd_t1dm_dialysis_transplant
366	chr1	23562496	23562496	1	*	chr1-23888986-23888986	pmid33933144	eskd_t1dm_dialysis_transplant
367	chr1	23577305	23577305	1	*	chr1-23903795-23903795	pmid33933144	eskd_t1dm_dialysis_transplant
368	chr1	23581387	23581439	53	*	chr1-23780464-23780516	pmid24098934	interstitial_fibrosis_ckd
369	chr1	23585740	23585740	1	*	chr1-23912230-23912230	pmid33933144	eskd_t1dm_dialysis_transplant
370	chr1	23590702	23590702	1	*	chr1-23917192-23917192	pmid33933144	eskd_t1dm
371	chr1	23590702	23590702	1	*	chr1-23917192-23917192	pmid33933144	eskd_t1dm_dialysis_transplant
372	chr1	23600492	23600492	1	*	chr1-23926982-23926982	pmid33933144	eskd_t1dm_dialysis_transplant
373	chr1	23602356	23602356	1	*	chr1-23928846-23928846	pmid33933144	eskd_t1dm
374	chr1	23607274	23607274	1	*	chr1-23933764-23933764	pmid33933144	eskd_t1dm_dialysis_transplant
375	chr1	23722734	23722734	1	*	chr1-24049224-24049224	pmid33933144	eskd_t1dm_dialysis_transplant
376	chr1	23727492	23727492	1	*	chr1-24053982-24053982	pmid33933144	eskd_t1dm_dialysis_transplant
377	chr1	23735122	23735122	1	*	chr1-24061612-24061612	pmid33933144	eskd_t1dm
378	chr1	23735122	23735122	1	*	chr1-24061612-24061612	pmid33933144	eskd_t1dm_dialysis_transplant
379	chr1	23908850	23908850	1	*	chr1-24235340-24235340	pmid33933144	eskd_t1dm_dialysis_transplant
380	chr1	23910256	23910509	254	*	chr1-24109333-24109586	pmid24098934	interstitial_fibrosis_ckd
381	chr1	23978076	23978076	1	*	chr1-24304566-24304566	pmid33933144	eskd_t1dm_dialysis_transplant
382	chr1	24099732	24100028	297	*	chr1-24298809-24299105	pmid24098934	interstitial_fibrosis_ckd
383	chr1	24226984	24227254	271	*	chr1-24426061-24426331	pmid24098934	interstitial_fibrosis_ckd
384	chr1	24295035	24295035	1	*	chr1-24621525-24621525	pmid33933144	eskd_t1dm_dialysis_transplant
385	chr1	24351520	24351520	1	*	chr1-24678010-24678010	pmid33933144	eskd_t1dm
386	chr1	24351520	24351520	1	*	chr1-24678010-24678010	pmid33933144	eskd_t1dm_dialysis_transplant
387	chr1	24418905	24418905	1	*	chr1-24745395-24745395	pmid33933144	eskd_t1dm
388	chr1	24418905	24418905	1	*	chr1-24745395-24745395	pmid33933144	eskd_t1dm_dialysis_transplant
389	chr1	24419489	24419489	1	*	chr1-24745979-24745979	pmid33933144	eskd_t1dm_dialysis_transplant
390	chr1	24481653	24481653	1	*	chr1-24808143-24808143	pmid33933144	eskd_t1dm_dialysis_transplant
391	chr1	24506821	24506821	1	*	chr1-24833311-24833311	pmid33933144	eskd_t1dm_dialysis_transplant
392	chr1	24506830	24506830	1	*	chr1-24833320-24833320	pmid33933144	eskd_t1dm
393	chr1	24506830	24506830	1	*	chr1-24833320-24833320	pmid33933144	eskd_t1dm_dialysis_transplant
394	chr1	24535328	24535328	1	*	chr1-24861818-24861818	pmid33933144	eskd_t1dm
395	chr1	24535328	24535328	1	*	chr1-24861818-24861818	pmid33933144	eskd_t1dm_dialysis_transplant
396	chr1	24535382	24535382	1	*	chr1-24861872-24861872	pmid33933144	eskd_t1dm
397	chr1	24535382	24535382	1	*	chr1-24861872-24861872	pmid33933144	eskd_t1dm_dialysis_transplant
398	chr1	24535429	24535429	1	*	chr1-24861919-24861919	pmid33933144	eskd_t1dm
399	chr1	24535429	24535429	1	*	chr1-24861919-24861919	pmid33933144	eskd_t1dm_dialysis_transplant
400	chr1	24559173	24559173	1	*	chr1-24885664-24885664	pmid33933144	eskd_t1dm_dialysis_transplant
401	chr1	24705456	24705456	1	*	chr1-25031947-25031947	pmid33933144	eskd_t1dm_dialysis_transplant
402	chr1	24720252	24720387	136	*	chr1-24919330-24919465	pmid24098934	interstitial_fibrosis_ckd
403	chr1	24864708	24864708	1	*	chr1-25191199-25191199	pmid33933144	eskd_t1dm_dialysis_transplant
404	chr1	24870788	24870894	107	*	chr1-25069866-25069972	pmid24098934	interstitial_fibrosis_ckd
405	chr1	24870982	24871094	113	*	chr1-25070060-25070172	pmid24098934	interstitial_fibrosis_ckd
406	chr1	24871085	24871085	1	*	chr1-25197576-25197576	pmid33933144	eskd_t1dm_dialysis_transplant
407	chr1	24901548	24901548	1	*	chr1-25228039-25228039	pmid33933144	eskd_t1dm
408	chr1	24901548	24901548	1	*	chr1-25228039-25228039	pmid33933144	eskd_t1dm_dialysis_transplant
409	chr1	24925239	24925239	1	*	chr1-25251730-25251730	pmid33933144	eskd_t1dm
410	chr1	24925239	24925239	1	*	chr1-25251730-25251730	pmid33933144	eskd_t1dm_fc2
411	chr1	24925239	24925239	1	*	chr1-25251730-25251730	pmid33933144	eskd_t1dm_dialysis_transplant
412	chr1	24925672	24925672	1	*	chr1-25252163-25252163	pmid33933144	eskd_t1dm
413	chr1	24925672	24925672	1	*	chr1-25252163-25252163	pmid33933144	eskd_t1dm_fc2
414	chr1	24925672	24925672	1	*	chr1-25252163-25252163	pmid33933144	eskd_t1dm_dialysis_transplant
415	chr1	24927597	24927597	1	*	chr1-25254088-25254088	pmid33933144	eskd_t1dm
416	chr1	24927597	24927597	1	*	chr1-25254088-25254088	pmid33933144	eskd_t1dm_dialysis_transplant
417	chr1	24964550	24964550	1	*	chr1-25291041-25291041	pmid33933144	eskd_t1dm_dialysis_transplant
418	chr1	24964853	24965058	206	*	chr1-25163931-25164136	pmid24098934	interstitial_fibrosis_ckd
419	chr1	24964894	24964894	1	*	chr1-25291385-25291385	pmid33933144	eskd_t1dm_dialysis_transplant
420	chr1	24964981	24964981	1	*	chr1-25291472-25291472	pmid33933144	eskd_t1dm
421	chr1	24964981	24964981	1	*	chr1-25291472-25291472	pmid33933144	eskd_t1dm_dialysis_transplant
422	chr1	24965229	24965229	1	*	chr1-25291720-25291720	pmid33933144	eskd_t1dm_dialysis_transplant
423	chr1	24965414	24965414	1	*	chr1-25291905-25291905	pmid33933144	eskd_t1dm_dialysis_transplant
424	chr1	24965498	24965498	1	*	chr1-25291989-25291989	pmid33933144	eskd_t1dm
425	chr1	24965498	24965498	1	*	chr1-25291989-25291989	pmid33933144	eskd_t1dm_dialysis_transplant
426	chr1	24965783	24965783	1	*	chr1-25292274-25292274	pmid31165727	renal_function_decline_dkd
427	chr1	24997680	24997680	1	*	chr1-25324171-25324171	pmid33933144	eskd_t1dm_dialysis_transplant
428	chr1	25006954	25006954	1	*	chr1-25333445-25333445	pmid33933144	eskd_t1dm_dialysis_transplant
429	chr1	25030798	25030798	1	*	chr1-25357289-25357289	pmid33933144	eskd_t1dm
430	chr1	25030798	25030798	1	*	chr1-25357289-25357289	pmid33933144	eskd_t1dm_dialysis_transplant
431	chr1	25031679	25031679	1	*	chr1-25358170-25358170	pmid33933144	eskd_t1dm
432	chr1	25031679	25031679	1	*	chr1-25358170-25358170	pmid33933144	eskd_t1dm_dialysis_transplant
433	chr1	25033850	25033850	1	*	chr1-25360341-25360341	pmid33933144	eskd_t1dm_dialysis_transplant
434	chr1	25034325	25034578	254	*	chr1-25233403-25233656	pmid24098934	interstitial_fibrosis_ckd
435	chr1	25046398	25046398	1	*	chr1-25372889-25372889	pmid33933144	eskd_t1dm
436	chr1	25046398	25046398	1	*	chr1-25372889-25372889	pmid33933144	eskd_t1dm_dialysis_transplant
437	chr1	25113298	25113298	1	*	chr1-25439789-25439789	pmid33933144	eskd_t1dm_dialysis_transplant
438	chr1	25462004	25462004	1	*	chr1-25788495-25788495	pmid33933144	eskd_t1dm_dialysis_transplant
439	chr1	25472388	25472816	429	*	chr1-25671466-25671894	pmid24098934	interstitial_fibrosis_ckd
440	chr1	25485777	25485777	1	*	chr1-25812268-25812268	pmid33933144	eskd_t1dm_dialysis_transplant
441	chr1	25562950	25563004	55	*	chr1-25762028-25762082	pmid24098934	interstitial_fibrosis_ckd
442	chr1	25563506	25563506	1	*	chr1-25889997-25889997	pmid33933144	eskd_t1dm_dialysis_transplant
443	chr1	25581111	25581111	1	*	chr1-25907602-25907602	pmid33933144	eskd_t1dm_dialysis_transplant
444	chr1	25587450	25588253	804	*	chr1-25786528-25787331	pmid24098934	interstitial_fibrosis_ckd
445	chr1	25675960	25675960	1	*	chr1-26002451-26002451	pmid33933144	eskd_t1dm_dialysis_transplant
446	chr1	25676044	25676044	1	*	chr1-26002535-26002535	pmid33933144	eskd_t1dm
447	chr1	25676044	25676044	1	*	chr1-26002535-26002535	pmid33933144	eskd_t1dm_fc2
448	chr1	25676044	25676044	1	*	chr1-26002535-26002535	pmid33933144	eskd_t1dm_dialysis_transplant
449	chr1	25727220	25728052	833	*	chr1-25926298-25927130	pmid24098934	interstitial_fibrosis_ckd
450	chr1	25754715	25755059	345	*	chr1-25953793-25954137	pmid24098934	interstitial_fibrosis_ckd
451	chr1	25783765	25784062	298	*	chr1-25982843-25983140	pmid24098934	interstitial_fibrosis_ckd
452	chr1	25867935	25867935	1	*	chrchr1-26194426-26194426	pmid33144501	dkd_eGFR
453	chr1	26015572	26015572	1	*	chr1-26342063-26342063	pmid33933144	eskd_t1dm_dialysis_transplant
454	chr1	26287995	26288252	258	*	chr1-26487073-26487330	pmid24098934	interstitial_fibrosis_ckd
455	chr1	26289802	26290042	241	*	chr1-26488880-26489120	pmid24098934	interstitial_fibrosis_ckd
456	chr1	26307141	26307987	847	*	chr1-26506219-26507065	pmid24098934	interstitial_fibrosis_ckd
457	chr1	26308336	26308336	1	*	chr1-26634827-26634827	pmid33933144	eskd_t1dm_dialysis_transplant
458	chr1	26318271	26318271	1	*	chr1-26644762-26644762	pmid33933144	eskd_t1dm_dialysis_transplant
459	chr1	26373482	26373482	1	*	chr1-26699973-26699973	pmid33933144	eskd_t1dm_dialysis_transplant
460	chr1	26471085	26471085	1	*	chr1-26797576-26797576	pmid33933144	eskd_t1dm_dialysis_transplant
461	chr1	26539152	26539152	1	*	chr1-26865643-26865643	pmid33933144	eskd_t1dm_dialysis_transplant
462	chr1	26554316	26554316	1	*	chr1-26880807-26880807	pmid33933144	eskd_t1dm_dialysis_transplant
463	chr1	26554352	26554352	1	*	chr1-26880843-26880843	pmid33933144	eskd_t1dm_dialysis_transplant
464	chr1	26554518	26554518	1	*	chr1-26881009-26881009	pmid33933144	eskd_t1dm_dialysis_transplant
465	chr1	26581513	26581513	1	*	chr1-26908004-26908004	pmid33933144	eskd_t1dm_dialysis_transplant
466	chr1	26583046	26583046	1	*	chr1-26909537-26909537	pmid33933144	eskd_t1dm_dialysis_transplant
467	chr1	26599309	26599309	1	*	chr1-26925800-26925800	pmid33933144	eskd_t1dm
468	chr1	26599309	26599309	1	*	chr1-26925800-26925800	pmid33933144	eskd_t1dm_dialysis_transplant
469	chr1	26648042	26648280	239	*	chr1-26847120-26847358	pmid24098934	interstitial_fibrosis_ckd
470	chr1	26739539	26739539	1	*	chr1-27066030-27066030	pmid33933144	eskd_t1dm
471	chr1	26739539	26739539	1	*	chr1-27066030-27066030	pmid33933144	eskd_t1dm_dialysis_transplant
472	chr1	26831997	26831997	1	*	chr1-27158488-27158488	pmid33933144	eskd_t1dm
473	chr1	26831997	26831997	1	*	chr1-27158488-27158488	pmid33933144	eskd_t1dm_dialysis_transplant
474	chr1	26832000	26832000	1	*	chr1-27158491-27158491	pmid33933144	eskd_t1dm_dialysis_transplant
475	chr1	26833344	26833626	283	*	chr1-27032422-27032704	pmid24098934	interstitial_fibrosis_ckd
476	chr1	26839183	26839183	1	*	chr1-27165674-27165674	pmid33933144	eskd_t1dm_dialysis_transplant
477	chr1	26913828	26913828	1	*	chr1-27240319-27240319	pmid31165727	renal_function_decline_dkd
478	chr1	26925176	26925261	86	*	chr1-27124254-27124339	pmid24098934	interstitial_fibrosis_ckd
479	chr1	26962150	26962150	1	*	chr1-27288641-27288641	pmid33933144	eskd_t1dm_dialysis_transplant
480	chr1	27008423	27009195	773	*	chr1-27207501-27208273	pmid24098934	interstitial_fibrosis_ckd
481	chr1	27011147	27011147	1	*	chr1-27337638-27337638	pmid33933144	eskd_t1dm_dialysis_transplant
482	chr1	27074482	27074482	1	*	chr1-27400973-27400973	pmid33933144	eskd_t1dm_dialysis_transplant
483	chr1	27109663	27109663	1	*	chrchr1-27436154-27436154	pmid33144501	dkd_eGFR
484	chr1	27361204	27361204	1	*	chr1-27687695-27687695	pmid33933144	eskd_t1dm_dialysis_transplant
485	chr1	27366907	27366907	1	*	chr1-27693398-27693398	pmid33933144	eskd_t1dm_dialysis_transplant
486	chr1	27369186	27369186	1	*	chr1-27695677-27695677	pmid33933144	eskd_t1dm_dialysis_transplant
487	chr1	27402549	27402549	1	*	chr1-27729053-27729053	pmid33933144	eskd_t1dm_dialysis_transplant
488	chr1	27445790	27445790	1	*	chr1-27772303-27772303	pmid33933144	eskd_t1dm_dialysis_transplant
489	chr1	27557834	27557834	1	*	chr1-27884345-27884345	pmid33933144	eskd_t1dm_dialysis_transplant
490	chr1	27609796	27609796	1	*	chr1-27936307-27936307	pmid33933144	eskd_t1dm
491	chr1	27609796	27609796	1	*	chr1-27936307-27936307	pmid33933144	eskd_t1dm_fc2
492	chr1	27609796	27609796	1	*	chr1-27936307-27936307	pmid33933144	eskd_t1dm_dialysis_transplant
493	chr1	27610315	27610315	1	*	chr1-27936826-27936826	pmid33933144	eskd_t1dm_dialysis_transplant
494	chr1	27626709	27626887	179	*	chr1-27825807-27825985	pmid24098934	interstitial_fibrosis_ckd
495	chr1	27689560	27689560	1	*	chr1-28016071-28016071	pmid33933144	eskd_t1dm
496	chr1	27689560	27689560	1	*	chr1-28016071-28016071	pmid33933144	eskd_t1dm_dialysis_transplant
497	chr1	27789958	27789958	1	*	chr1-28116469-28116469	pmid33933144	eskd_t1dm_dialysis_transplant
498	chr1	27890594	27890594	1	*	chr1-28217105-28217105	pmid33933144	eskd_t1dm
499	chr1	27890594	27890594	1	*	chr1-28217105-28217105	pmid33933144	eskd_t1dm_dialysis_transplant
500	chr1	27943252	27943252	1	*	chr1-28269763-28269763	pmid33933144	eskd_t1dm_dialysis_transplant
501	chr1	27979981	27979981	1	*	chr1-28306492-28306492	pmid33933144	eskd_t1dm_dialysis_transplant
502	chr1	28078853	28078853	1	*	chr1-28405364-28405364	pmid33933144	eskd_t1dm
503	chr1	28078853	28078853	1	*	chr1-28405364-28405364	pmid33933144	eskd_t1dm_dialysis_transplant
504	chr1	28123517	28123517	1	*	chr1-28450028-28450028	pmid33933144	eskd_t1dm_dialysis_transplant
505	chr1	28157021	28157021	1	*	chr1-28483532-28483532	pmid33933144	eskd_t1dm_dialysis_transplant
506	chr1	28175207	28175281	75	*	chr1-28374305-28374379	pmid24098934	interstitial_fibrosis_ckd
507	chr1	28175314	28175314	1	*	chr1-28501825-28501825	pmid33933144	eskd_t1dm_dialysis_transplant
508	chr1	28392204	28392204	1	*	chr1-28718715-28718715	pmid33933144	eskd_t1dm
509	chr1	28392204	28392204	1	*	chr1-28718715-28718715	pmid33933144	eskd_t1dm_dialysis_transplant
510	chr1	28529769	28529769	1	*	chr1-28856281-28856281	pmid33933144	eskd_t1dm_dialysis_transplant
511	chr1	28591963	28591963	1	*	chr1-28918475-28918475	pmid33933144	eskd_t1dm_dialysis_transplant
512	chr1	28592014	28592014	1	*	chr1-28918526-28918526	pmid33933144	eskd_t1dm_dialysis_transplant
513	chr1	28748401	28748401	1	*	chr1-29074913-29074913	pmid33933144	eskd_t1dm
514	chr1	28748401	28748401	1	*	chr1-29074913-29074913	pmid33933144	eskd_t1dm_dialysis_transplant
515	chr1	28888280	28888280	1	*	chr1-29214792-29214792	pmid33933144	eskd_t1dm_dialysis_transplant
516	chr1	28986368	28986368	1	*	chr1-29312880-29312880	pmid33933144	eskd_t1dm
517	chr1	28986368	28986368	1	*	chr1-29312880-29312880	pmid33933144	eskd_t1dm_dialysis_transplant
518	chr1	29188800	29189099	300	*	chr1-29387899-29388198	pmid24098934	interstitial_fibrosis_ckd
519	chr1	29246049	29246049	1	*	chr1-29572561-29572561	pmid33933144	eskd_t1dm_dialysis_transplant
520	chr1	29292036	29292975	940	*	chr1-29491135-29492074	pmid24098934	interstitial_fibrosis_ckd
521	chr1	30335793	30336711	919	*	chr1-30581227-30582145	pmid24098934	interstitial_fibrosis_ckd
522	chr1	30405218	30405822	605	*	chr1-30650652-30651256	pmid24098934	interstitial_fibrosis_ckd
523	chr1	30701119	30701119	1	*	chr1-31173966-31173966	pmid31165727	renal_function_decline_dkd
524	chr1	30744393	30744393	1	*	chr1-31217240-31217240	pmid33933144	eskd_t1dm
525	chr1	30744393	30744393	1	*	chr1-31217240-31217240	pmid33933144	eskd_t1dm_fc2
526	chr1	30744393	30744393	1	*	chr1-31217240-31217240	pmid33933144	eskd_t1dm_dialysis_transplant
527	chr1	30751003	30751003	1	*	chr1-31223850-31223850	pmid33933144	eskd_t1dm_dialysis_transplant
528	chr1	30757344	30757640	297	*	chr1-31002778-31003074	pmid24098934	interstitial_fibrosis_ckd
529	chr1	30760020	30760020	1	*	chr1-31232867-31232867	pmid33933144	eskd_t1dm
530	chr1	30760020	30760020	1	*	chr1-31232867-31232867	pmid33933144	eskd_t1dm_dialysis_transplant
531	chr1	30852796	30852965	170	*	chr1-31098230-31098399	pmid24098934	interstitial_fibrosis_ckd
532	chr1	30854543	30855243	701	*	chr1-31099977-31100677	pmid24098934	interstitial_fibrosis_ckd
533	chr1	30913136	30913379	244	*	chr1-31158570-31158813	pmid24098934	interstitial_fibrosis_ckd
534	chr1	30963231	30963231	1	*	chr1-31436078-31436078	pmid33933144	eskd_t1dm_dialysis_transplant
535	chr1	30982980	30982980	1	*	chr1-31455827-31455827	pmid33933144	eskd_t1dm_dialysis_transplant
536	chr1	31019646	31019646	1	*	chr1-31492493-31492493	pmid33933144	eskd_t1dm_dialysis_transplant
537	chr1	31071212	31071212	1	*	chr1-31544059-31544059	pmid33933144	eskd_t1dm_dialysis_transplant
538	chr1	31409397	31409397	1	*	chr1-31882244-31882244	pmid33933144	eskd_t1dm_dialysis_transplant
539	chr1	31483423	31483423	1	*	chr1-31956270-31956270	pmid33933144	eskd_t1dm_dialysis_transplant
540	chr1	31483428	31483428	1	*	chr1-31956275-31956275	pmid33933144	eskd_t1dm_dialysis_transplant
541	chr1	31483558	31483558	1	*	chr1-31956405-31956405	pmid33933144	eskd_t1dm_dialysis_transplant
542	chr1	31485398	31485398	1	*	chr1-31958245-31958245	pmid33933144	eskd_t1dm
543	chr1	31485398	31485398	1	*	chr1-31958245-31958245	pmid33933144	eskd_t1dm_fc2
544	chr1	31485398	31485398	1	*	chr1-31958245-31958245	pmid33933144	eskd_t1dm_dialysis_transplant
545	chr1	31523916	31523916	1	*	chr1-31989517-31989517	pmid33933144	eskd_t1dm_dialysis_transplant
546	chr1	31536169	31536441	273	*	chr1-31774357-31774629	pmid24098934	interstitial_fibrosis_ckd
547	chr1	31569439	31570291	853	*	chr1-31807627-31808479	pmid24098934	interstitial_fibrosis_ckd
548	chr1	31658269	31658269	1	*	chr1-32123870-32123870	pmid33933144	eskd_t1dm_dialysis_transplant
549	chr1	31746423	31746423	1	*	chr1-32212024-32212024	pmid33933144	eskd_t1dm_dialysis_transplant
550	chr1	31789552	31790801	1250	*	chr1-32027740-32028989	pmid24098934	interstitial_fibrosis_ckd
551	chr1	31826735	31827359	625	*	chr1-32064923-32065547	pmid24098934	interstitial_fibrosis_ckd
552	chr1	31855893	31855893	1	*	chrchr1-32321494-32321494	pmid33144501	dkd_eGFR
553	chr1	31912556	31912556	1	*	chr1-32378157-32378157	pmid33933144	eskd_t1dm_dialysis_transplant
554	chr1	31928421	31929031	611	*	chr1-32166609-32167219	pmid24098934	interstitial_fibrosis_ckd
555	chr1	31935643	31935643	1	*	chr1-32401244-32401244	pmid33933144	eskd_t1dm_dialysis_transplant
556	chr1	31945013	31945013	1	*	chr1-32410614-32410614	pmid33933144	eskd_t1dm
557	chr1	31945013	31945013	1	*	chr1-32410614-32410614	pmid33933144	eskd_t1dm_dialysis_transplant
558	chr1	31954895	31954895	1	*	chr1-32420496-32420496	pmid33933144	eskd_t1dm
559	chr1	31954895	31954895	1	*	chr1-32420496-32420496	pmid33933144	eskd_t1dm_dialysis_transplant
560	chr1	31977559	31977559	1	*	chr1-32443160-32443160	pmid33933144	eskd_t1dm
561	chr1	31977559	31977559	1	*	chr1-32443160-32443160	pmid33933144	eskd_t1dm_fc2
562	chr1	31977559	31977559	1	*	chr1-32443160-32443160	pmid33933144	eskd_t1dm_dialysis_transplant
563	chr1	32249827	32249827	1	*	chr1-32715428-32715428	pmid33933144	eskd_t1dm
564	chr1	32249827	32249827	1	*	chr1-32715428-32715428	pmid33933144	eskd_t1dm_fc2
565	chr1	32249827	32249827	1	*	chr1-32715428-32715428	pmid33933144	eskd_t1dm_dialysis_transplant
566	chr1	32250956	32250956	1	*	chr1-32716557-32716557	pmid33933144	eskd_t1dm_dialysis_transplant
567	chr1	32251401	32251401	1	*	chr1-32717002-32717002	pmid33933144	eskd_t1dm_dialysis_transplant
568	chr1	32252019	32252019	1	*	chr1-32717620-32717620	pmid33933144	eskd_t1dm_dialysis_transplant
569	chr1	32256677	32256677	1	*	chr1-32722278-32722278	pmid33933144	eskd_t1dm_dialysis_transplant
570	chr1	32263938	32264823	886	*	chr1-32502126-32503011	pmid24098934	interstitial_fibrosis_ckd
571	chr1	32264014	32264014	1	*	chrchr1-32729615-32729615	pmid33144501	dkd_albuminuria
572	chr1	32264169	32264169	1	*	chr1-32729770-32729770	pmid33933144	eskd_t1dm
573	chr1	32264169	32264169	1	*	chr1-32729770-32729770	pmid33933144	eskd_t1dm_fc2
574	chr1	32265876	32265876	1	*	chr1-32731477-32731477	pmid33933144	eskd_t1dm_dialysis_transplant
575	chr1	32273892	32273892	1	*	chr1-32739493-32739493	pmid33933144	eskd_t1dm
576	chr1	32273892	32273892	1	*	chr1-32739493-32739493	pmid33933144	eskd_t1dm_dialysis_transplant
577	chr1	32274151	32274151	1	*	chr1-32739752-32739752	pmid33933144	eskd_t1dm_dialysis_transplant
578	chr1	32322564	32322805	242	*	chr1-32560752-32560993	pmid24098934	interstitial_fibrosis_ckd
579	chr1	32322736	32322736	1	*	chr1-32788337-32788337	pmid33933144	eskd_t1dm
580	chr1	32322736	32322736	1	*	chr1-32788337-32788337	pmid33933144	eskd_t1dm_dialysis_transplant
581	chr1	32391103	32391103	1	*	chr1-32856704-32856704	pmid33933144	eskd_t1dm_dialysis_transplant
582	chr1	32432263	32432263	1	*	chr1-32897864-32897864	pmid33933144	eskd_t1dm_dialysis_transplant
583	chr1	32514278	32515302	1025	*	chr1-32752466-32753490	pmid24098934	interstitial_fibrosis_ckd
584	chr1	32725552	32725552	1	*	chr1-33191153-33191153	pmid33933144	eskd_t1dm_dialysis_transplant
585	chr1	32798900	32798900	1	*	chr1-33264501-33264501	pmid33933144	eskd_t1dm
586	chr1	32798900	32798900	1	*	chr1-33264501-33264501	pmid33933144	eskd_t1dm_dialysis_transplant
587	chr1	32801269	32801269	1	*	chr1-33266870-33266870	pmid33933144	eskd_t1dm
588	chr1	32801269	32801269	1	*	chr1-33266870-33266870	pmid33933144	eskd_t1dm_fc2
589	chr1	32801269	32801269	1	*	chr1-33266870-33266870	pmid33933144	eskd_t1dm_dialysis_transplant
590	chr1	32991899	32991899	1	*	chr1-33457500-33457500	pmid33933144	eskd_t1dm_dialysis_transplant
591	chr1	32993249	32993249	1	*	chr1-33458850-33458850	pmid33933144	eskd_t1dm_dialysis_transplant
592	chr1	32997739	32997739	1	*	chr1-33463340-33463340	pmid33933144	eskd_t1dm_dialysis_transplant
593	chr1	33007577	33007577	1	*	chr1-33473178-33473178	pmid31165727	renal_function_decline_dkd
594	chr1	33031524	33031524	1	*	chr1-33497125-33497125	pmid33933144	eskd_t1dm_dialysis_transplant
595	chr1	33145798	33145798	1	*	chr1-33611399-33611399	pmid33933144	eskd_t1dm
596	chr1	33145798	33145798	1	*	chr1-33611399-33611399	pmid33933144	eskd_t1dm_fc2
597	chr1	33145798	33145798	1	*	chr1-33611399-33611399	pmid33933144	eskd_t1dm_dialysis_transplant
598	chr1	33272612	33272612	1	*	chr1-33738213-33738213	pmid33933144	eskd_t1dm_dialysis_transplant
599	chr1	33273171	33273171	1	*	chr1-33738772-33738772	pmid33933144	eskd_t1dm
600	chr1	33273171	33273171	1	*	chr1-33738772-33738772	pmid33933144	eskd_t1dm_dialysis_transplant
601	chr1	33313972	33313972	1	*	chr1-33779573-33779573	pmid33933144	eskd_t1dm_dialysis_transplant
602	chr1	33328207	33328207	1	*	chr1-33793808-33793808	pmid33933144	eskd_t1dm_dialysis_transplant
603	chr1	33335285	33335285	1	*	chr1-33800886-33800886	pmid33933144	eskd_t1dm_dialysis_transplant
604	chr1	33338913	33338913	1	*	chr1-33804514-33804514	pmid33933144	eskd_t1dm_dialysis_transplant
605	chr1	33361933	33361933	1	*	chr1-33827534-33827534	pmid33933144	eskd_t1dm
606	chr1	33361933	33361933	1	*	chr1-33827534-33827534	pmid33933144	eskd_t1dm_dialysis_transplant
607	chr1	33539581	33539581	1	*	chr1-34005181-34005181	pmid33933144	eskd_t1dm
608	chr1	33539581	33539581	1	*	chr1-34005181-34005181	pmid33933144	eskd_t1dm_dialysis_transplant
609	chr1	33600865	33600965	101	*	chr1-33839052-33839152	pmid24098934	interstitial_fibrosis_ckd
610	chr1	34701060	34701060	1	*	chr1-35166661-35166661	pmid33933144	eskd_t1dm_dialysis_transplant
611	chr1	35210888	35210888	1	*	chr1-35676489-35676489	pmid33933144	eskd_t1dm_dialysis_transplant
612	chr1	35443008	35443008	1	*	chr1-35908609-35908609	pmid33933144	eskd_t1dm_dialysis_transplant
613	chr1	35452192	35452192	1	*	chr1-35917793-35917793	pmid33933144	eskd_t1dm_dialysis_transplant
614	chr1	35454453	35454453	1	*	chr1-35920054-35920054	pmid33933144	eskd_t1dm_dialysis_transplant
615	chr1	35454810	35454810	1	*	chr1-35920411-35920411	pmid33933144	eskd_t1dm_dialysis_transplant
616	chr1	35462525	35462525	1	*	chr1-35928126-35928126	pmid33933144	eskd_t1dm_dialysis_transplant
617	chr1	35506526	35506526	1	*	chr1-35972127-35972127	pmid33933144	eskd_t1dm_dialysis_transplant
618	chr1	35545133	35545133	1	*	chr1-36010734-36010734	pmid33933144	eskd_t1dm_dialysis_transplant
619	chr1	35562460	35562460	1	*	chr1-36028061-36028061	pmid33933144	eskd_t1dm
620	chr1	35562460	35562460	1	*	chr1-36028061-36028061	pmid33933144	eskd_t1dm_dialysis_transplant
621	chr1	35563248	35563413	166	*	chr1-35801436-35801601	pmid24098934	interstitial_fibrosis_ckd
622	chr1	35806804	35806804	1	*	chr1-36272405-36272405	pmid33933144	eskd_t1dm_dialysis_transplant
623	chr1	35886240	35886240	1	*	chr1-36351841-36351841	pmid33933144	eskd_t1dm_dialysis_transplant
624	chr1	35925032	35925032	1	*	chr1-36390633-36390633	pmid33933144	eskd_t1dm
625	chr1	36151969	36151969	1	*	chr1-36617570-36617570	pmid33933144	eskd_t1dm
626	chr1	36151969	36151969	1	*	chr1-36617570-36617570	pmid33933144	eskd_t1dm_dialysis_transplant
627	chr1	36244579	36244579	1	*	chr1-36710180-36710180	pmid33933144	eskd_t1dm_dialysis_transplant
628	chr1	36248840	36248840	1	*	chr1-36714441-36714441	pmid33933144	eskd_t1dm_dialysis_transplant
629	chr1	36266567	36266567	1	*	chr1-36732168-36732168	pmid33933144	eskd_t1dm_dialysis_transplant
630	chr1	36377910	36377910	1	*	chr1-36843511-36843511	pmid33933144	eskd_t1dm
631	chr1	36377910	36377910	1	*	chr1-36843511-36843511	pmid33933144	eskd_t1dm_dialysis_transplant
632	chr1	36441143	36441143	1	*	chr1-36906744-36906744	pmid33933144	eskd_t1dm
633	chr1	36441143	36441143	1	*	chr1-36906744-36906744	pmid33933144	eskd_t1dm_dialysis_transplant
634	chr1	36441146	36441146	1	*	chr1-36906747-36906747	pmid33933144	eskd_t1dm_dialysis_transplant
635	chr1	36441245	36441245	1	*	chr1-36906846-36906846	pmid33933144	eskd_t1dm_dialysis_transplant
636	chr1	36448748	36448748	1	*	chr1-36914349-36914349	pmid33933144	eskd_t1dm
637	chr1	36448748	36448748	1	*	chr1-36914349-36914349	pmid33933144	eskd_t1dm_dialysis_transplant
638	chr1	36479627	36479627	1	*	chr1-36945228-36945228	pmid33933144	eskd_t1dm_dialysis_transplant
639	chr1	36482712	36482712	1	*	chr1-36948313-36948313	pmid33933144	eskd_t1dm_dialysis_transplant
640	chr1	36483380	36483380	1	*	chr1-36948981-36948981	pmid33933144	eskd_t1dm_dialysis_transplant
641	chr1	36483464	36483464	1	*	chr1-36949065-36949065	pmid33933144	eskd_t1dm_dialysis_transplant
642	chr1	36487157	36487157	1	*	chr1-36952758-36952758	pmid33933144	eskd_t1dm_dialysis_transplant
643	chr1	36774028	36774028	1	*	chr1-37239629-37239629	pmid33933144	eskd_t1dm
644	chr1	36774028	36774028	1	*	chr1-37239629-37239629	pmid33933144	eskd_t1dm_dialysis_transplant
645	chr1	37437592	37437592	1	*	chr1-37903193-37903193	pmid33933144	eskd_t1dm_dialysis_transplant
646	chr1	37471802	37471802	1	*	chr1-37937403-37937403	pmid33933144	eskd_t1dm_dialysis_transplant
647	chr1	37475662	37475662	1	*	chr1-37941263-37941263	pmid33933144	eskd_t1dm
648	chr1	37475662	37475662	1	*	chr1-37941263-37941263	pmid33933144	eskd_t1dm_dialysis_transplant
649	chr1	37475760	37475760	1	*	chr1-37941361-37941361	pmid33933144	eskd_t1dm
650	chr1	37475760	37475760	1	*	chr1-37941361-37941361	pmid33933144	eskd_t1dm_dialysis_transplant
651	chr1	37850734	37850734	1	*	chr1-38316406-38316406	pmid33933144	eskd_t1dm_dialysis_transplant
652	chr1	37946325	37946325	1	*	chr1-38411997-38411997	pmid33933144	eskd_t1dm_dialysis_transplant
653	chr1	38077280	38077280	1	*	chr1-38542952-38542952	pmid33933144	eskd_t1dm
654	chr1	38077280	38077280	1	*	chr1-38542952-38542952	pmid33933144	eskd_t1dm_dialysis_transplant
655	chr1	38207898	38208053	156	*	chr1-38446157-38446312	pmid24098934	interstitial_fibrosis_ckd
656	chr1	38298161	38298161	1	*	chrchr1-38763833-38763833	pmid33144501	dkd_eGFR
657	chr1	38929701	38929701	1	*	chr1-39395373-39395373	pmid33933144	eskd_t1dm_dialysis_transplant
658	chr1	39091988	39091988	1	*	chr1-39557660-39557660	pmid33933144	eskd_t1dm_dialysis_transplant
659	chr1	39192456	39192456	1	*	chr1-39658128-39658128	pmid31165727	interstitial_fibrosis_dkd
660	chr1	39246669	39247061	393	*	chr1-39484928-39485320	pmid24098934	interstitial_fibrosis_ckd
661	chr1	39272361	39272361	1	*	chr1-39738033-39738033	pmid33933144	eskd_t1dm
662	chr1	39272361	39272361	1	*	chr1-39738033-39738033	pmid33933144	eskd_t1dm_dialysis_transplant
663	chr1	39563978	39563978	1	*	chr1-40029650-40029650	pmid33933144	eskd_t1dm_dialysis_transplant
664	chr1	39640015	39640015	1	*	chr1-40105687-40105687	pmid33933144	eskd_t1dm_dialysis_transplant
665	chr1	39667909	39667909	1	*	chr1-40133581-40133581	pmid33933144	eskd_t1dm_dialysis_transplant
666	chr1	39841585	39841585	1	*	chr1-40307257-40307257	pmid33933144	eskd_t1dm_dialysis_transplant
667	chr1	39884222	39884222	1	*	chr1-40349894-40349894	pmid31165727	renal_function_decline_dkd
668	chr1	39927627	39927627	1	*	chr1-40393299-40393299	pmid33933144	eskd_t1dm_dialysis_transplant
669	chr1	39934161	39934161	1	*	chr1-40399833-40399833	pmid33933144	eskd_t1dm_dialysis_transplant
670	chr1	39934383	39934383	1	*	chr1-40400055-40400055	pmid33933144	eskd_t1dm_dialysis_transplant
671	chr1	39960815	39960815	1	*	chr1-40426487-40426487	pmid33933144	eskd_t1dm_dialysis_transplant
672	chr1	40036738	40036738	1	*	chr1-40502410-40502410	pmid33933144	eskd_t1dm
673	chr1	40036738	40036738	1	*	chr1-40502410-40502410	pmid33933144	eskd_t1dm_dialysis_transplant
674	chr1	40040275	40040275	1	*	chrchr1-40505947-40505947	pmid33144501	dkd_eGFR
675	chr1	40065315	40065315	1	*	chr1-40530987-40530987	pmid33933144	eskd_t1dm_dialysis_transplant
676	chr1	40066177	40066298	122	*	chr1-40304436-40304557	pmid24098934	interstitial_fibrosis_ckd
677	chr1	40073360	40073360	1	*	chr1-40539032-40539032	pmid33933144	eskd_t1dm_dialysis_transplant
678	chr1	40186543	40186543	1	*	chr1-40652215-40652215	pmid33933144	eskd_t1dm
679	chr1	40186543	40186543	1	*	chr1-40652215-40652215	pmid33933144	eskd_t1dm_dialysis_transplant
680	chr1	40383543	40383988	446	*	chr1-40621802-40622247	pmid24098934	interstitial_fibrosis_ckd
681	chr1	40384197	40385011	815	*	chr1-40622456-40623270	pmid24098934	interstitial_fibrosis_ckd
682	chr1	40387148	40387657	510	*	chr1-40625407-40625916	pmid24098934	interstitial_fibrosis_ckd
683	chr1	40396308	40396308	1	*	chr1-40861980-40861980	pmid33933144	eskd_t1dm_dialysis_transplant
684	chr1	40396568	40396568	1	*	chr1-40862240-40862240	pmid33933144	eskd_t1dm_dialysis_transplant
685	chr1	40397494	40397494	1	*	chr1-40863166-40863166	pmid33933144	eskd_t1dm_dialysis_transplant
686	chr1	40539630	40539630	1	*	chr1-41005302-41005302	pmid33933144	eskd_t1dm_dialysis_transplant
687	chr1	40590719	40591177	459	*	chr1-40828978-40829436	pmid24098934	interstitial_fibrosis_ckd
688	chr1	40628693	40628693	1	*	chr1-41094365-41094365	pmid33933144	eskd_t1dm_dialysis_transplant
689	chr1	40694599	40694599	1	*	chr1-41160271-41160271	pmid33933144	eskd_t1dm_dialysis_transplant
690	chr1	40902042	40902042	1	*	chr1-41367714-41367714	pmid31165727	renal_function_decline_dkd
691	chr1	41015710	41015710	1	*	chr1-41481382-41481382	pmid33933144	eskd_t1dm
692	chr1	41015710	41015710	1	*	chr1-41481382-41481382	pmid33933144	eskd_t1dm_dialysis_transplant
693	chr1	41262487	41263429	943	*	chr1-41500746-41501688	pmid24098934	interstitial_fibrosis_ckd
694	chr1	41379920	41379920	1	*	chr1-41845592-41845592	pmid33933144	eskd_t1dm_dialysis_transplant
695	chr1	41455856	41456034	179	*	chr1-41694114-41694292	pmid24098934	interstitial_fibrosis_ckd
696	chr1	41501475	41501743	269	*	chr1-41739733-41740001	pmid24098934	interstitial_fibrosis_ckd
697	chr1	41516064	41516064	1	*	chr1-41981735-41981735	pmid33933144	eskd_t1dm_dialysis_transplant
698	chr1	41548351	41548351	1	*	chr1-42014022-42014022	pmid33933144	eskd_t1dm_dialysis_transplant
699	chr1	41637537	41637537	1	*	chr1-42103208-42103208	pmid33933144	eskd_t1dm_dialysis_transplant
700	chr1	41639466	41639466	1	*	chr1-42105137-42105137	pmid33933144	eskd_t1dm
701	chr1	41639466	41639466	1	*	chr1-42105137-42105137	pmid33933144	eskd_t1dm_dialysis_transplant
702	chr1	41641734	41641734	1	*	chr1-42107405-42107405	pmid33933144	eskd_t1dm
703	chr1	41641734	41641734	1	*	chr1-42107405-42107405	pmid33933144	eskd_t1dm_dialysis_transplant
704	chr1	41679843	41679843	1	*	chr1-42145514-42145514	pmid33933144	eskd_t1dm
705	chr1	41679843	41679843	1	*	chr1-42145514-42145514	pmid33933144	eskd_t1dm_dialysis_transplant
706	chr1	41683491	41683491	1	*	chr1-42149162-42149162	pmid33933144	eskd_t1dm
707	chr1	41683491	41683491	1	*	chr1-42149162-42149162	pmid33933144	eskd_t1dm_dialysis_transplant
708	chr1	41727345	41727604	260	*	chr1-41965603-41965862	pmid24098934	interstitial_fibrosis_ckd
709	chr1	41750133	41750133	1	*	chr1-42215804-42215804	pmid33933144	eskd_t1dm_dialysis_transplant
710	chr1	41751110	41752198	1089	*	chr1-41989368-41990456	pmid24098934	interstitial_fibrosis_ckd
711	chr1	41752143	41752143	1	*	chr1-42217814-42217814	pmid33933144	eskd_t1dm_dialysis_transplant
712	chr1	41768915	41768915	1	*	chr1-42234586-42234586	pmid33933144	eskd_t1dm_dialysis_transplant
713	chr1	41769050	41769050	1	*	chr1-42234721-42234721	pmid33933144	eskd_t1dm_dialysis_transplant
714	chr1	41800075	41800075	1	*	chr1-42265746-42265746	pmid33933144	eskd_t1dm_dialysis_transplant
715	chr1	41806433	41806599	167	*	chr1-42044691-42044857	pmid24098934	interstitial_fibrosis_ckd
716	chr1	41807023	41807023	1	*	chr1-42272694-42272694	pmid33933144	eskd_t1dm_dialysis_transplant
717	chr1	41868613	41868613	1	*	chr1-42334284-42334284	pmid33933144	eskd_t1dm
718	chr1	41868613	41868613	1	*	chr1-42334284-42334284	pmid33933144	eskd_t1dm_dialysis_transplant
719	chr1	41898664	41898664	1	*	chr1-42364335-42364335	pmid33933144	eskd_t1dm_dialysis_transplant
720	chr1	42002441	42002441	1	*	chr1-42468112-42468112	pmid33933144	eskd_t1dm_dialysis_transplant
721	chr1	42135633	42135633	1	*	chr1-42601304-42601304	pmid33933144	eskd_t1dm_dialysis_transplant
722	chr1	42312788	42312788	1	*	chr1-42778459-42778459	pmid33933144	eskd_t1dm_dialysis_transplant
723	chr1	42848149	42848149	1	*	chr1-43313820-43313820	pmid33933144	eskd_t1dm
724	chr1	42848149	42848149	1	*	chr1-43313820-43313820	pmid33933144	eskd_t1dm_dialysis_transplant
725	chr1	42851520	42851520	1	*	chrchr1-43317191-43317191	pmid33144501	dkd_eGFR
726	chr1	42941974	42941974	1	*	chr1-43407645-43407645	pmid33933144	eskd_t1dm_dialysis_transplant
727	chr1	42952528	42952528	1	*	chr1-43418199-43418199	pmid33933144	eskd_t1dm
728	chr1	42952528	42952528	1	*	chr1-43418199-43418199	pmid33933144	eskd_t1dm_dialysis_transplant
729	chr1	43066581	43066840	260	*	chr1-43304839-43305098	pmid24098934	interstitial_fibrosis_ckd
730	chr1	43221739	43221739	1	*	chr1-43687410-43687410	pmid33933144	eskd_t1dm
731	chr1	43221739	43221739	1	*	chr1-43687410-43687410	pmid33933144	eskd_t1dm_dialysis_transplant
732	chr1	43281986	43282932	947	*	chr1-43520244-43521190	pmid24098934	interstitial_fibrosis_ckd
733	chr1	43389010	43389010	1	*	chr1-43854681-43854681	pmid33933144	eskd_t1dm_dialysis_transplant
734	chr1	43402125	43402125	1	*	chr1-43867796-43867796	pmid33933144	eskd_t1dm_dialysis_transplant
735	chr1	43581756	43581756	1	*	chr1-44047427-44047427	pmid33933144	eskd_t1dm_dialysis_transplant
736	chr1	43648675	43648675	1	*	chr1-44114346-44114346	pmid33933144	eskd_t1dm_dialysis_transplant
737	chr1	43705761	43705761	1	*	chr1-44171432-44171432	pmid33933144	eskd_t1dm
738	chr1	43705761	43705761	1	*	chr1-44171432-44171432	pmid33933144	eskd_t1dm_dialysis_transplant
739	chr1	43711173	43711173	1	*	chr1-44176844-44176844	pmid33933144	eskd_t1dm_dialysis_transplant
740	chr1	43779386	43779386	1	*	chr1-44245057-44245057	pmid33933144	eskd_t1dm_dialysis_transplant
741	chr1	43834017	43834307	291	*	chr1-44072276-44072566	pmid24098934	interstitial_fibrosis_ckd
742	chr1	43834729	43834729	1	*	chr1-44300401-44300401	pmid33933144	eskd_t1dm_dialysis_transplant
743	chr1	43936895	43937393	499	*	chr1-44175154-44175652	pmid24098934	interstitial_fibrosis_ckd
744	chr1	43957752	43957752	1	*	chr1-44423424-44423424	pmid33933144	eskd_t1dm_dialysis_transplant
745	chr1	43978325	43978325	1	*	chr1-44443997-44443997	pmid33933144	eskd_t1dm_dialysis_transplant
746	chr1	44068763	44068763	1	*	chr1-44534435-44534435	pmid33933144	eskd_t1dm_dialysis_transplant
747	chr1	44223371	44223507	137	*	chr1-44461630-44461766	pmid24098934	interstitial_fibrosis_ckd
748	chr1	44227401	44227401	1	*	chr1-44693073-44693073	pmid33933144	eskd_t1dm_dialysis_transplant
749	chr1	44238078	44238078	1	*	chr1-44703750-44703750	pmid33933144	eskd_t1dm_dialysis_transplant
750	chr1	44252332	44252626	295	*	chr1-44490591-44490885	pmid24098934	interstitial_fibrosis_ckd
751	chr1	44432565	44433412	848	*	chr1-44670824-44671671	pmid24098934	interstitial_fibrosis_ckd
752	chr1	44485553	44485553	1	*	chr1-44951225-44951225	pmid33933144	eskd_t1dm_dialysis_transplant
753	chr1	44485755	44485755	1	*	chr1-44951427-44951427	pmid33933144	eskd_t1dm_dialysis_transplant
754	chr1	44499468	44499468	1	*	chr1-44965140-44965140	pmid33933144	eskd_t1dm_dialysis_transplant
755	chr1	44560962	44560962	1	*	chr1-45026634-45026634	pmid33933144	eskd_t1dm
756	chr1	44560962	44560962	1	*	chr1-45026634-45026634	pmid33933144	eskd_t1dm_dialysis_transplant
757	chr1	44682329	44682329	1	*	chr1-45148001-45148001	pmid33933144	eskd_t1dm_dialysis_transplant
758	chr1	44697018	44697317	300	*	chr1-44935277-44935576	pmid24098934	interstitial_fibrosis_ckd
759	chr1	44724071	44724071	1	*	chr1-45189743-45189743	pmid33933144	eskd_t1dm_dialysis_transplant
760	chr1	44778271	44778271	1	*	chr1-45243943-45243943	pmid33933144	eskd_t1dm_dialysis_transplant
761	chr1	44778288	44778288	1	*	chr1-45243960-45243960	pmid33933144	eskd_t1dm
762	chr1	44778288	44778288	1	*	chr1-45243960-45243960	pmid33933144	eskd_t1dm_dialysis_transplant
763	chr1	44826532	44826532	1	*	chr1-45292204-45292204	pmid33933144	eskd_t1dm_dialysis_transplant
764	chr1	44830200	44830200	1	*	chr1-45295872-45295872	pmid33933144	eskd_t1dm_dialysis_transplant
765	chr1	45489527	45489527	1	*	chr1-45955199-45955199	pmid33933144	eskd_t1dm
766	chr1	45542858	45542858	1	*	chr1-46008530-46008530	pmid33933144	eskd_t1dm_dialysis_transplant
767	chr1	45550517	45550517	1	*	chr1-46016189-46016189	pmid33933144	eskd_t1dm
768	chr1	45550517	45550517	1	*	chr1-46016189-46016189	pmid33933144	eskd_t1dm_dialysis_transplant
769	chr1	45566824	45566824	1	*	chr1-46032496-46032496	pmid33933144	eskd_t1dm_dialysis_transplant
770	chr1	45785845	45785845	1	*	chr1-46251517-46251517	pmid33933144	eskd_t1dm_dialysis_transplant
771	chr1	46039678	46039678	1	*	chr1-46505350-46505350	pmid33933144	eskd_t1dm_dialysis_transplant
772	chr1	46070515	46070515	1	*	chr1-46536187-46536187	pmid33933144	eskd_t1dm_dialysis_transplant
773	chr1	46300784	46300784	1	*	chr1-46766456-46766456	pmid33933144	eskd_t1dm_dialysis_transplant
774	chr1	46373733	46373733	1	*	chr1-46839405-46839405	pmid33933144	eskd_t1dm_dialysis_transplant
775	chr1	46481236	46481236	1	*	chr1-46946908-46946908	pmid33933144	eskd_t1dm_dialysis_transplant
776	chr1	46506511	46506511	1	*	chr1-46972183-46972183	pmid31165727	renal_function_decline_dkd
777	chr1	46575587	46576106	520	*	chr1-46813846-46814365	pmid24098934	interstitial_fibrosis_ckd
778	chr1	46586080	46586080	1	*	chr1-47051752-47051752	pmid33933144	eskd_t1dm_dialysis_transplant
779	chr1	46587385	46587385	1	*	chr1-47053057-47053057	pmid33933144	eskd_t1dm_dialysis_transplant
780	chr1	47069255	47069255	1	*	chr1-47534927-47534927	pmid33933144	eskd_t1dm_dialysis_transplant
781	chr1	47325774	47325774	1	*	chr1-47791446-47791446	pmid33933144	eskd_t1dm_dialysis_transplant
782	chr1	47520882	47521517	636	*	chr1-47759141-47759776	pmid24098934	interstitial_fibrosis_ckd
783	chr1	47643730	47643862	133	*	chr1-47881989-47882121	pmid24098934	interstitial_fibrosis_ckd
784	chr1	47697662	47698043	382	*	chr1-47935921-47936302	pmid24098934	interstitial_fibrosis_ckd
785	chr1	47759039	47759039	1	*	chr1-48224711-48224711	pmid33933144	eskd_t1dm
786	chr1	47759039	47759039	1	*	chr1-48224711-48224711	pmid33933144	eskd_t1dm_dialysis_transplant
787	chr1	47813326	47813443	118	*	chr1-48051585-48051702	pmid24098934	interstitial_fibrosis_ckd
788	chr1	47826868	47827192	325	*	chr1-48065127-48065451	pmid24098934	interstitial_fibrosis_ckd
789	chr1	48197360	48197780	421	*	chr1-48435619-48436039	pmid24098934	interstitial_fibrosis_ckd
790	chr1	48789949	48789949	1	*	chr1-49255621-49255621	pmid33933144	eskd_t1dm
791	chr1	48789949	48789949	1	*	chr1-49255621-49255621	pmid33933144	eskd_t1dm_dialysis_transplant
792	chr1	48852011	48852011	1	*	chr1-49317683-49317683	pmid33933144	eskd_t1dm
793	chr1	48852011	48852011	1	*	chr1-49317683-49317683	pmid33933144	eskd_t1dm_dialysis_transplant
794	chr1	50413888	50413888	1	*	chr1-50879560-50879560	pmid33933144	eskd_t1dm
795	chr1	50413888	50413888	1	*	chr1-50879560-50879560	pmid33933144	eskd_t1dm_fc2
796	chr1	50413888	50413888	1	*	chr1-50879560-50879560	pmid33933144	eskd_t1dm_dialysis_transplant
797	chr1	51265653	51265653	1	*	chr1-51731325-51731325	pmid33933144	eskd_t1dm_dialysis_transplant
798	chr1	51294788	51295076	289	*	chr1-51533048-51533336	pmid24098934	interstitial_fibrosis_ckd
799	chr1	51552099	51552099	1	*	chr1-52017771-52017771	pmid33933144	eskd_t1dm
800	chr1	51552099	51552099	1	*	chr1-52017771-52017771	pmid33933144	eskd_t1dm_dialysis_transplant
801	chr1	51666744	51666744	1	*	chr1-52132416-52132416	pmid33933144	eskd_t1dm_dialysis_transplant
802	chr1	52627209	52627209	1	*	chr1-53092881-53092881	pmid33933144	eskd_t1dm_dialysis_transplant
803	chr1	52637338	52637621	284	*	chr1-52875598-52875881	pmid24098934	interstitial_fibrosis_ckd
804	chr1	53294665	53294665	1	*	chr1-53760337-53760337	pmid33933144	eskd_t1dm
805	chr1	53294665	53294665	1	*	chr1-53760337-53760337	pmid33933144	eskd_t1dm_dialysis_transplant
806	chr1	53331097	53331097	1	*	chr1-53796769-53796769	pmid33933144	eskd_t1dm_dialysis_transplant
807	chr1	53368752	53368752	1	*	chr1-53834424-53834424	pmid33933144	eskd_t1dm
808	chr1	53368752	53368752	1	*	chr1-53834424-53834424	pmid33933144	eskd_t1dm_dialysis_transplant
809	chr1	53390468	53390468	1	*	chr1-53856140-53856140	pmid33933144	eskd_t1dm_dialysis_transplant
810	chr1	53532224	53532379	156	*	chr1-53770485-53770640	pmid24098934	interstitial_fibrosis_ckd
811	chr1	53575197	53575356	160	*	chr1-53813458-53813617	pmid24098934	interstitial_fibrosis_ckd
812	chr1	53599988	53599988	1	*	chr1-54065661-54065661	pmid33933144	eskd_t1dm
813	chr1	53599988	53599988	1	*	chr1-54065661-54065661	pmid33933144	eskd_t1dm_dialysis_transplant
814	chr1	53679686	53679686	1	*	chr1-54145359-54145359	pmid33933144	eskd_t1dm
815	chr1	53679686	53679686	1	*	chr1-54145359-54145359	pmid33933144	eskd_t1dm_dialysis_transplant
816	chr1	53693910	53693910	1	*	chr1-54159583-54159583	pmid33933144	eskd_t1dm_dialysis_transplant
817	chr1	53711553	53712594	1042	*	chr1-53949814-53950855	pmid24098934	interstitial_fibrosis_ckd
818	chr1	53844878	53845044	167	*	chr1-54083139-54083305	pmid24098934	interstitial_fibrosis_ckd
819	chr1	54018488	54018488	1	*	chrchr1-54484161-54484161	pmid33144501	dkd_albuminuria
820	chr1	54096367	54096367	1	*	chr1-54562040-54562040	pmid33933144	eskd_t1dm_dialysis_transplant
821	chr1	54096448	54096448	1	*	chr1-54562121-54562121	pmid33933144	eskd_t1dm_dialysis_transplant
822	chr1	54138523	54138523	1	*	chr1-54604196-54604196	pmid33933144	eskd_t1dm
823	chr1	54138523	54138523	1	*	chr1-54604196-54604196	pmid33933144	eskd_t1dm_dialysis_transplant
824	chr1	54158357	54159047	691	*	chr1-54396618-54397308	pmid24098934	interstitial_fibrosis_ckd
825	chr1	54228260	54228260	1	*	chr1-54693933-54693933	pmid33933144	eskd_t1dm_dialysis_transplant
826	chr1	54229795	54229958	164	*	chr1-54468056-54468219	pmid24098934	interstitial_fibrosis_ckd
827	chr1	54238491	54238491	1	*	chr1-54704164-54704164	pmid33933144	eskd_t1dm_dialysis_transplant
828	chr1	54284924	54284924	1	*	chr1-54750597-54750597	pmid33933144	eskd_t1dm
829	chr1	54284924	54284924	1	*	chr1-54750597-54750597	pmid33933144	eskd_t1dm_dialysis_transplant
830	chr1	54331352	54331352	1	*	chr1-54797025-54797025	pmid33933144	eskd_t1dm_dialysis_transplant
831	chr1	54358014	54358014	1	*	chr1-54823687-54823687	pmid33933144	eskd_t1dm_dialysis_transplant
832	chr1	54378751	54378751	1	*	chr1-54844424-54844424	pmid33933144	eskd_t1dm_dialysis_transplant
833	chr1	54547253	54547253	1	*	chr1-55012926-55012926	pmid33933144	eskd_t1dm_dialysis_transplant
834	chr1	54547316	54547316	1	*	chr1-55012989-55012989	pmid33933144	eskd_t1dm_dialysis_transplant
835	chr1	54547844	54547844	1	*	chr1-55013517-55013517	pmid33933144	eskd_t1dm_dialysis_transplant
836	chr1	54549142	54549465	324	*	chr1-54787403-54787726	pmid24098934	interstitial_fibrosis_ckd
837	chr1	54651863	54651863	1	*	chr1-55117536-55117536	pmid33933144	eskd_t1dm_dialysis_transplant
838	chr1	54672386	54672386	1	*	chr1-55138059-55138059	pmid33933144	eskd_t1dm
839	chr1	54672386	54672386	1	*	chr1-55138059-55138059	pmid33933144	eskd_t1dm_dialysis_transplant
840	chr1	54807964	54807964	1	*	chr1-55273637-55273637	pmid33933144	eskd_t1dm_dialysis_transplant
841	chr1	54865937	54867839	1903	*	chr1-55104198-55106100	pmid24098934	interstitial_fibrosis_ckd
842	chr1	55022699	55022699	1	*	chr1-55488372-55488372	pmid33933144	eskd_t1dm_dialysis_transplant
843	chr1	55039670	55039670	1	*	chrchr1-55505343-55505343	pmid33144501	dkd_albuminuria
844	chr1	55053443	55053443	1	*	chr1-55519116-55519116	pmid33933144	eskd_t1dm_dialysis_transplant
845	chr1	55128390	55128390	1	*	chr1-55594063-55594063	pmid33933144	eskd_t1dm_dialysis_transplant
846	chr1	55258063	55258063	1	*	chr1-55723736-55723736	pmid33933144	eskd_t1dm
847	chr1	55258063	55258063	1	*	chr1-55723736-55723736	pmid33933144	eskd_t1dm_dialysis_transplant
848	chr1	55287781	55287781	1	*	chr1-55753454-55753454	pmid33933144	eskd_t1dm_dialysis_transplant
849	chr1	55288532	55288532	1	*	chr1-55754205-55754205	pmid33933144	eskd_t1dm
850	chr1	55288532	55288532	1	*	chr1-55754205-55754205	pmid33933144	eskd_t1dm_dialysis_transplant
851	chr1	55826255	55826597	343	*	chr1-56064516-56064858	pmid24098934	interstitial_fibrosis_ckd
852	chr1	55826598	55827461	864	*	chr1-56064859-56065722	pmid24098934	interstitial_fibrosis_ckd
853	chr1	56252191	56252543	353	*	chr1-56490451-56490803	pmid24098934	interstitial_fibrosis_ckd
854	chr1	56256123	56256123	1	*	chr1-56721795-56721795	pmid33933144	eskd_t1dm_dialysis_transplant
855	chr1	56322669	56323191	523	*	chr1-56560929-56561451	pmid24098934	interstitial_fibrosis_ckd
856	chr1	56332019	56332019	1	*	chr1-56797691-56797691	pmid33933144	eskd_t1dm
857	chr1	56332019	56332019	1	*	chr1-56797691-56797691	pmid33933144	eskd_t1dm_dialysis_transplant
858	chr1	56434178	56434178	1	*	chr1-56899850-56899850	pmid33933144	eskd_t1dm
859	chr1	56434178	56434178	1	*	chr1-56899850-56899850	pmid33933144	eskd_t1dm_dialysis_transplant
860	chr1	56495841	56495841	1	*	chr1-56961513-56961513	pmid33933144	eskd_t1dm_dialysis_transplant
861	chr1	56508705	56508705	1	*	chr1-56974377-56974377	pmid33933144	eskd_t1dm_dialysis_transplant
862	chr1	56536070	56536070	1	*	chr1-57001742-57001742	pmid33933144	eskd_t1dm_dialysis_transplant
863	chr1	56993108	56993628	521	*	chr1-57231369-57231889	pmid24098934	interstitial_fibrosis_ckd
864	chr1	57124989	57124989	1	*	chr1-57590662-57590662	pmid33933144	eskd_t1dm
865	chr1	57124989	57124989	1	*	chr1-57590662-57590662	pmid33933144	eskd_t1dm_dialysis_transplant
866	chr1	57737111	57737335	225	*	chr1-57975371-57975595	pmid24098934	interstitial_fibrosis_ckd
867	chr1	58035794	58036102	309	*	chr1-58274054-58274362	pmid24098934	interstitial_fibrosis_ckd
868	chr1	58165097	58165296	200	*	chr1-58403357-58403556	pmid24098934	interstitial_fibrosis_ckd
869	chr1	58190789	58191445	657	*	chr1-58429049-58429705	pmid24098934	interstitial_fibrosis_ckd
870	chr1	58392402	58392402	1	*	chr1-58858074-58858074	pmid33933144	eskd_t1dm
871	chr1	58392402	58392402	1	*	chr1-58858074-58858074	pmid33933144	eskd_t1dm_dialysis_transplant
872	chr1	58569170	58569170	1	*	chr1-59034842-59034842	pmid33933144	eskd_t1dm_dialysis_transplant
873	chr1	58573884	58573884	1	*	chr1-59039556-59039556	pmid33933144	eskd_t1dm
874	chr1	58573884	58573884	1	*	chr1-59039556-59039556	pmid33933144	eskd_t1dm_dialysis_transplant
875	chr1	58575735	58575735	1	*	chr1-59041407-59041407	pmid33933144	eskd_t1dm_dialysis_transplant
876	chr1	58618503	58618503	1	*	chr1-59084175-59084175	pmid33933144	eskd_t1dm_dialysis_transplant
877	chr1	58854652	58854652	1	*	chr1-59320324-59320324	pmid33933144	eskd_t1dm
878	chr1	58854652	58854652	1	*	chr1-59320324-59320324	pmid33933144	eskd_t1dm_dialysis_transplant
879	chr1	58858383	58858383	1	*	chr1-59324055-59324055	pmid33933144	eskd_t1dm
880	chr1	58858383	58858383	1	*	chr1-59324055-59324055	pmid33933144	eskd_t1dm_dialysis_transplant
881	chr1	58881734	58881734	1	*	chr1-59347406-59347406	pmid33933144	eskd_t1dm_dialysis_transplant
882	chr1	58884112	58884112	1	*	chr1-59349784-59349784	pmid33933144	eskd_t1dm_dialysis_transplant
883	chr1	58898810	58898810	1	*	chr1-59364482-59364482	pmid33933144	eskd_t1dm_dialysis_transplant
884	chr1	58929981	58929981	1	*	chr1-59395653-59395653	pmid33933144	eskd_t1dm_dialysis_transplant
885	chr1	58968740	58968740	1	*	chr1-59434412-59434412	pmid33933144	eskd_t1dm
886	chr1	58968740	58968740	1	*	chr1-59434412-59434412	pmid33933144	eskd_t1dm_dialysis_transplant
887	chr1	59008271	59008271	1	*	chr1-59473943-59473943	pmid33933144	eskd_t1dm_dialysis_transplant
888	chr1	59044015	59044015	1	*	chr1-59509687-59509687	pmid33933144	eskd_t1dm_dialysis_transplant
889	chr1	59079614	59079614	1	*	chr1-59545286-59545286	pmid33933144	eskd_t1dm
890	chr1	59079614	59079614	1	*	chr1-59545286-59545286	pmid33933144	eskd_t1dm_dialysis_transplant
891	chr1	59173887	59173887	1	*	chrchr1-59639559-59639559	pmid33144501	dkd_eGFR
892	chr1	59367817	59367817	1	*	chr1-59833489-59833489	pmid33933144	eskd_t1dm_dialysis_transplant
893	chr1	59477451	59477451	1	*	chr1-59943123-59943123	pmid33933144	eskd_t1dm
894	chr1	59477451	59477451	1	*	chr1-59943123-59943123	pmid33933144	eskd_t1dm_dialysis_transplant
895	chr1	59550199	59550199	1	*	chr1-60015871-60015871	pmid33933144	eskd_t1dm_dialysis_transplant
896	chr1	59674778	59674778	1	*	chr1-60140450-60140450	pmid33933144	eskd_t1dm_dialysis_transplant
897	chr1	59705988	59705988	1	*	chr1-60171660-60171660	pmid33933144	eskd_t1dm_dialysis_transplant
898	chr1	59730934	59730934	1	*	chr1-60196606-60196606	pmid33933144	eskd_t1dm_dialysis_transplant
899	chr1	60535233	60536009	777	*	chr1-60773493-60774269	pmid24098934	interstitial_fibrosis_ckd
900	chr1	60573867	60573867	1	*	chr1-61039539-61039539	pmid33933144	eskd_t1dm_dialysis_transplant
901	chr1	60733025	60733025	1	*	chr1-61198697-61198697	pmid33933144	eskd_t1dm_dialysis_transplant
902	chr1	60899603	60899603	1	*	chr1-61365275-61365275	pmid33933144	eskd_t1dm_dialysis_transplant
903	chr1	60984873	60984873	1	*	chr1-61450545-61450545	pmid33933144	eskd_t1dm_dialysis_transplant
904	chr1	61199082	61199082	1	*	chr1-61664754-61664754	pmid33933144	eskd_t1dm
905	chr1	61199082	61199082	1	*	chr1-61664754-61664754	pmid33933144	eskd_t1dm_dialysis_transplant
906	chr1	61228378	61228378	1	*	chr1-61694050-61694050	pmid33933144	eskd_t1dm_dialysis_transplant
907	chr1	61254120	61254120	1	*	chr1-61719792-61719792	pmid33933144	eskd_t1dm_dialysis_transplant
908	chr1	61293519	61293519	1	*	chr1-61759191-61759191	pmid33933144	eskd_t1dm_dialysis_transplant
909	chr1	61481080	61481080	1	*	chr1-61946752-61946752	pmid33933144	eskd_t1dm_dialysis_transplant
910	chr1	61852910	61852910	1	*	chr1-62318582-62318582	pmid33933144	eskd_t1dm_dialysis_transplant
911	chr1	62230997	62230997	1	*	chr1-62696669-62696669	pmid33933144	eskd_t1dm
912	chr1	62230997	62230997	1	*	chr1-62696669-62696669	pmid33933144	eskd_t1dm_dialysis_transplant
913	chr1	62263262	62263348	87	*	chr1-62501522-62501608	pmid24098934	interstitial_fibrosis_ckd
914	chr1	62263349	62264138	790	*	chr1-62501609-62502398	pmid24098934	interstitial_fibrosis_ckd
915	chr1	62266098	62266098	1	*	chr1-62731770-62731770	pmid33933144	eskd_t1dm_dialysis_transplant
916	chr1	62288819	62288819	1	*	chr1-62754491-62754491	pmid33933144	eskd_t1dm_dialysis_transplant
917	chr1	62333577	62333577	1	*	chr1-62799248-62799248	pmid33933144	eskd_t1dm
918	chr1	62333577	62333577	1	*	chr1-62799248-62799248	pmid33933144	eskd_t1dm_dialysis_transplant
919	chr1	62338599	62338750	152	*	chr1-62576858-62577009	pmid24098934	interstitial_fibrosis_ckd
920	chr1	62893303	62893303	1	*	chr1-63358974-63358974	pmid33933144	eskd_t1dm
921	chr1	62893303	62893303	1	*	chr1-63358974-63358974	pmid33933144	eskd_t1dm_dialysis_transplant
922	chr1	63220885	63222052	1168	*	chr1-63459144-63460311	pmid24098934	interstitial_fibrosis_ckd
923	chr1	63623032	63623032	1	*	chr1-64088703-64088703	pmid33933144	eskd_t1dm
924	chr1	63623032	63623032	1	*	chr1-64088703-64088703	pmid33933144	eskd_t1dm_dialysis_transplant
925	chr1	63623149	63623149	1	*	chr1-64088820-64088820	pmid33933144	eskd_t1dm_dialysis_transplant
926	chr1	63943467	63943467	1	*	chr1-64409138-64409138	pmid33933144	eskd_t1dm_dialysis_transplant
927	chr1	64082719	64082719	1	*	chr1-64548401-64548401	pmid33933144	eskd_t1dm_dialysis_transplant
928	chr1	64223745	64223745	1	*	chr1-64689428-64689428	pmid33933144	eskd_t1dm_dialysis_transplant
929	chr1	64569578	64569578	1	*	chr1-65035261-65035261	pmid33933144	eskd_t1dm_dialysis_transplant
930	chr1	64757492	64757492	1	*	chr1-65223175-65223175	pmid33933144	eskd_t1dm_dialysis_transplant
931	chr1	64883044	64883044	1	*	chr1-65348727-65348727	pmid33933144	eskd_t1dm_dialysis_transplant
932	chr1	64892710	64892710	1	*	chr1-65358393-65358393	pmid33933144	eskd_t1dm
933	chr1	64892710	64892710	1	*	chr1-65358393-65358393	pmid33933144	eskd_t1dm_dialysis_transplant
934	chr1	64895875	64895875	1	*	chr1-65361558-65361558	pmid33933144	eskd_t1dm
935	chr1	64895875	64895875	1	*	chr1-65361558-65361558	pmid33933144	eskd_t1dm_dialysis_transplant
936	chr1	64921117	64921117	1	*	chr1-65386800-65386800	pmid33933144	eskd_t1dm_dialysis_transplant
937	chr1	65092966	65092966	1	*	chr1-65558649-65558649	pmid33933144	eskd_t1dm_dialysis_transplant
938	chr1	65722196	65722671	476	*	chr1-65960467-65960942	pmid24098934	interstitial_fibrosis_ckd
939	chr1	65989416	65989660	245	*	chr1-66227687-66227931	pmid24098934	interstitial_fibrosis_ckd
940	chr1	66250685	66250685	1	*	chr1-66716368-66716368	pmid33933144	eskd_t1dm_dialysis_transplant
941	chr1	66267792	66267792	1	*	chr1-66733475-66733475	pmid33933144	eskd_t1dm
942	chr1	66267792	66267792	1	*	chr1-66733475-66733475	pmid33933144	eskd_t1dm_dialysis_transplant
943	chr1	66270697	66270697	1	*	chr1-66736380-66736380	pmid33933144	eskd_t1dm_dialysis_transplant
944	chr1	66282374	66282374	1	*	chr1-66748057-66748057	pmid33933144	eskd_t1dm_dialysis_transplant
945	chr1	66352202	66352202	1	*	chr1-66817885-66817885	pmid33933144	eskd_t1dm
946	chr1	66352202	66352202	1	*	chr1-66817885-66817885	pmid33933144	eskd_t1dm_dialysis_transplant
947	chr1	66393662	66393662	1	*	chr1-66859345-66859345	pmid33933144	eskd_t1dm_dialysis_transplant
948	chr1	66553142	66553142	1	*	chr1-67018825-67018825	pmid33933144	eskd_t1dm_dialysis_transplant
949	chr1	67165838	67165838	1	*	chr1-67631521-67631521	pmid33933144	eskd_t1dm_dialysis_transplant
950	chr1	67166329	67166329	1	*	chr1-67632012-67632012	pmid33933144	eskd_t1dm_dialysis_transplant
951	chr1	67193962	67193962	1	*	chr1-67659645-67659645	pmid33933144	eskd_t1dm
952	chr1	67193962	67193962	1	*	chr1-67659645-67659645	pmid33933144	eskd_t1dm_dialysis_transplant
953	chr1	67286002	67286002	1	*	chr1-67751685-67751685	pmid33933144	eskd_t1dm
954	chr1	67286002	67286002	1	*	chr1-67751685-67751685	pmid33933144	eskd_t1dm_dialysis_transplant
955	chr1	67308441	67308741	301	*	chr1-67546712-67547012	pmid24098934	interstitial_fibrosis_ckd
956	chr1	67339845	67339845	1	*	chr1-67805528-67805528	pmid33933144	eskd_t1dm
957	chr1	67339845	67339845	1	*	chr1-67805528-67805528	pmid33933144	eskd_t1dm_dialysis_transplant
958	chr1	67342277	67342277	1	*	chr1-67807960-67807960	pmid33933144	eskd_t1dm_dialysis_transplant
959	chr1	67351059	67351059	1	*	chr1-67816742-67816742	pmid33933144	eskd_t1dm_dialysis_transplant
960	chr1	67552555	67552555	1	*	chr1-68018238-68018238	pmid33933144	eskd_t1dm_dialysis_transplant
961	chr1	67647666	67647666	1	*	chr1-68113349-68113349	pmid33933144	eskd_t1dm_dialysis_transplant
962	chr1	67722435	67722435	1	*	chr1-68188118-68188118	pmid33933144	eskd_t1dm
963	chr1	67722435	67722435	1	*	chr1-68188118-68188118	pmid33933144	eskd_t1dm_dialysis_transplant
964	chr1	67840824	67840824	1	*	chr1-68306507-68306507	pmid33933144	eskd_t1dm
965	chr1	67840824	67840824	1	*	chr1-68306507-68306507	pmid33933144	eskd_t1dm_dialysis_transplant
966	chr1	67866316	67866976	661	*	chr1-68104587-68105247	pmid24098934	interstitial_fibrosis_ckd
967	chr1	67866977	67867196	220	*	chr1-68105248-68105467	pmid24098934	interstitial_fibrosis_ckd
968	chr1	68130252	68130421	170	*	chr1-68368523-68368692	pmid24098934	interstitial_fibrosis_ckd
969	chr1	68208974	68209499	526	*	chr1-68447245-68447770	pmid24098934	interstitial_fibrosis_ckd
970	chr1	68269838	68269838	1	*	chr1-68735521-68735521	pmid33933144	eskd_t1dm_dialysis_transplant
971	chr1	68276554	68276554	1	*	chr1-68742237-68742237	pmid33933144	eskd_t1dm
972	chr1	68276554	68276554	1	*	chr1-68742237-68742237	pmid33933144	eskd_t1dm_dialysis_transplant
973	chr1	68347410	68347587	178	*	chr1-68585681-68585858	pmid24098934	interstitial_fibrosis_ckd
974	chr1	68353564	68353564	1	*	chr1-68819247-68819247	pmid33933144	eskd_t1dm
975	chr1	68353564	68353564	1	*	chr1-68819247-68819247	pmid33933144	eskd_t1dm_dialysis_transplant
976	chr1	68449034	68449034	1	*	chr1-68914717-68914717	pmid31165727	interstitial_fibrosis_dkd
977	chr1	68709156	68709977	822	*	chr1-68947427-68948248	pmid24098934	interstitial_fibrosis_ckd
978	chr1	69081037	69081793	757	*	chr1-69319308-69320064	pmid24098934	interstitial_fibrosis_ckd
979	chr1	69929844	69929844	1	*	chr1-70395527-70395527	pmid33933144	eskd_t1dm_dialysis_transplant
980	chr1	70023162	70023162	1	*	chr1-70488845-70488845	pmid33933144	eskd_t1dm_dialysis_transplant
981	chr1	70338695	70338942	248	*	chr1-70576966-70577213	pmid24098934	interstitial_fibrosis_ckd
982	chr1	70356123	70356123	1	*	chr1-70821806-70821806	pmid33933144	eskd_t1dm_dialysis_transplant
983	chr1	70675006	70675006	1	*	chr1-71140689-71140689	pmid33933144	eskd_t1dm_dialysis_transplant
984	chr1	72997487	72997487	1	*	chrchr1-73463170-73463170	pmid33144501	dkd_albuminuria
985	chr1	73593336	73593336	1	*	chr1-74059019-74059019	pmid33933144	eskd_t1dm_dialysis_transplant
986	chr1	74579465	74579465	1	*	chr1-75045149-75045149	pmid33933144	eskd_t1dm
987	chr1	74579465	74579465	1	*	chr1-75045149-75045149	pmid33933144	eskd_t1dm_dialysis_transplant
988	chr1	76268884	76268884	1	*	chr1-76734569-76734569	pmid33933144	eskd_t1dm
989	chr1	76294637	76294637	1	*	chr1-76760322-76760322	pmid33933144	eskd_t1dm
990	chr1	76294637	76294637	1	*	chr1-76760322-76760322	pmid33933144	eskd_t1dm_dialysis_transplant
991	chr1	77279536	77280342	807	*	chr1-77517809-77518615	pmid24098934	interstitial_fibrosis_ckd
992	chr1	77414241	77414241	1	*	chr1-77879926-77879926	pmid33933144	eskd_t1dm_dialysis_transplant
993	chr1	77534129	77534129	1	*	chr1-77999814-77999814	pmid33933144	eskd_t1dm_dialysis_transplant
994	chr1	77540478	77540478	1	*	chr1-78006163-78006163	pmid33933144	eskd_t1dm_dialysis_transplant
995	chr1	77756274	77756274	1	*	chr1-78221959-78221959	pmid33933144	eskd_t1dm_dialysis_transplant
996	chr1	77986443	77986443	1	*	chr1-78452127-78452127	pmid33933144	eskd_t1dm_dialysis_transplant
997	chr1	78471651	78471651	1	*	chr1-78937336-78937336	pmid33933144	eskd_t1dm_dialysis_transplant
998	chr1	78476414	78476414	1	*	chr1-78942099-78942099	pmid33933144	eskd_t1dm
999	chr1	78476414	78476414	1	*	chr1-78942099-78942099	pmid33933144	eskd_t1dm_fc2
1000	chr1	78476414	78476414	1	*	chr1-78942099-78942099	pmid33933144	eskd_t1dm_dialysis_transplant
1001	chr1	78490583	78490583	1	*	chr1-78956268-78956268	pmid31165727	renal_function_decline_dkd
1002	chr1	78620028	78620028	1	*	chr1-79085713-79085713	pmid31165727	renal_function_decline_dkd
1003	chr1	78718636	78718636	1	*	chr1-79184321-79184321	pmid33933144	eskd_t1dm_dialysis_transplant
1004	chr1	81071965	81071965	1	*	chr1-81537650-81537650	pmid33933144	eskd_t1dm_dialysis_transplant
1005	chr1	81351999	81352182	184	*	chr1-81590272-81590455	pmid24098934	interstitial_fibrosis_ckd
1006	chr1	81582829	81582829	1	*	chr1-82048514-82048514	pmid33933144	eskd_t1dm_dialysis_transplant
1007	chr1	81699410	81699410	1	*	chr1-82165095-82165095	pmid31165727	renal_function_decline_dkd
1008	chr1	82589637	82590365	729	*	chr1-82827908-82828636	pmid24098934	interstitial_fibrosis_ckd
1009	chr1	83405986	83405986	1	*	chr1-83871669-83871669	pmid33933144	eskd_t1dm
1010	chr1	83405986	83405986	1	*	chr1-83871669-83871669	pmid33933144	eskd_t1dm_dialysis_transplant
1011	chr1	84164260	84164260	1	*	chrchr1-84629943-84629943	pmid33144501	dkd_albuminuria
1012	chr1	84270980	84271576	597	*	chr1-84509251-84509847	pmid24098934	interstitial_fibrosis_ckd
1013	chr1	84301138	84301138	1	*	chr1-84766821-84766821	pmid33933144	eskd_t1dm_dialysis_transplant
1014	chr1	84497305	84497431	127	*	chr1-84735576-84735702	pmid24098934	interstitial_fibrosis_ckd
1015	chr1	84635752	84635752	1	*	chr1-85101435-85101435	pmid31165727	renal_function_decline_dkd
1016	chr1	84810294	84810597	304	*	chr1-85048565-85048868	pmid24098934	interstitial_fibrosis_ckd
1017	chr1	84959552	84959552	1	*	chr1-85425235-85425235	pmid33933144	eskd_t1dm
1018	chr1	84991691	84991691	1	*	chr1-85457374-85457374	pmid33933144	eskd_t1dm_dialysis_transplant
1019	chr1	84995620	84995620	1	*	chr1-85461303-85461303	pmid33933144	eskd_t1dm_dialysis_transplant
1020	chr1	85298338	85298338	1	*	chr1-85764021-85764021	pmid33933144	eskd_t1dm
1021	chr1	85298338	85298338	1	*	chr1-85764021-85764021	pmid33933144	eskd_t1dm_dialysis_transplant
1022	chr1	85570968	85570968	1	*	chr1-86036651-86036651	pmid33933144	eskd_t1dm
1023	chr1	85570968	85570968	1	*	chr1-86036651-86036651	pmid33933144	eskd_t1dm_dialysis_transplant
1024	chr1	85586378	85586378	1	*	chr1-86052061-86052061	pmid33933144	eskd_t1dm_dialysis_transplant
1025	chr1	85678289	85678289	1	*	chr1-86143972-86143972	pmid33933144	eskd_t1dm
1026	chr1	86262950	86263837	888	*	chr1-86501221-86502108	pmid24098934	interstitial_fibrosis_ckd
1027	chr1	86569969	86569969	1	*	chr1-87035652-87035652	pmid33933144	eskd_t1dm
1028	chr1	86569969	86569969	1	*	chr1-87035652-87035652	pmid33933144	eskd_t1dm_dialysis_transplant
1029	chr1	86621559	86621559	1	*	chr1-87087242-87087242	pmid33933144	eskd_t1dm_dialysis_transplant
1030	chr1	86714662	86714662	1	*	chr1-87180345-87180345	pmid33933144	eskd_t1dm_dialysis_transplant
1031	chr1	86788294	86788294	1	*	chr1-87253977-87253977	pmid33933144	eskd_t1dm_dialysis_transplant
1032	chr1	86906470	86906470	1	*	chr1-87372153-87372153	pmid33933144	eskd_t1dm_dialysis_transplant
1033	chr1	87212244	87212244	1	*	chr1-87677927-87677927	pmid33933144	eskd_t1dm_dialysis_transplant
1034	chr1	87318227	87318227	1	*	chr1-87783910-87783910	pmid33933144	eskd_t1dm_dialysis_transplant
1035	chr1	87327924	87327924	1	*	chr1-87793607-87793607	pmid33933144	eskd_t1dm
1036	chr1	87327924	87327924	1	*	chr1-87793607-87793607	pmid33933144	eskd_t1dm_dialysis_transplant
1037	chr1	87327945	87327945	1	*	chr1-87793628-87793628	pmid33933144	eskd_t1dm_dialysis_transplant
1038	chr1	87330726	87331417	692	*	chr1-87568997-87569688	pmid24098934	interstitial_fibrosis_ckd
1039	chr1	87449852	87449852	1	*	chr1-87915535-87915535	pmid33933144	eskd_t1dm
1040	chr1	87449852	87449852	1	*	chr1-87915535-87915535	pmid33933144	eskd_t1dm_dialysis_transplant
1041	chr1	87720816	87720816	1	*	chr1-88186499-88186499	pmid33933144	eskd_t1dm
1042	chr1	87813192	87813192	1	*	chr1-88278875-88278875	pmid33933144	eskd_t1dm
1043	chr1	87813192	87813192	1	*	chr1-88278875-88278875	pmid33933144	eskd_t1dm_dialysis_transplant
1044	chr1	87869927	87869927	1	*	chr1-88335610-88335610	pmid33933144	eskd_t1dm_dialysis_transplant
1045	chr1	89041399	89041399	1	*	chr1-89507082-89507082	pmid33933144	eskd_t1dm
1046	chr1	89041399	89041399	1	*	chr1-89507082-89507082	pmid33933144	eskd_t1dm_dialysis_transplant
1047	chr1	89567089	89567089	1	*	chr1-90032648-90032648	pmid33933144	eskd_t1dm_dialysis_transplant
1048	chr1	89593014	89593014	1	*	chr1-90058573-90058573	pmid33933144	eskd_t1dm_dialysis_transplant
1049	chr1	89610828	89610828	1	*	chr1-90076387-90076387	pmid33933144	eskd_t1dm_dialysis_transplant
1050	chr1	89611734	89611734	1	*	chr1-90077293-90077293	pmid33933144	eskd_t1dm
1051	chr1	89611734	89611734	1	*	chr1-90077293-90077293	pmid33933144	eskd_t1dm_dialysis_transplant
1052	chr1	89669160	89669160	1	*	chr1-90134719-90134719	pmid33933144	eskd_t1dm_dialysis_transplant
1053	chr1	89819878	89819878	1	*	chr1-90285437-90285437	pmid33933144	eskd_t1dm_dialysis_transplant
1054	chr1	89837778	89837778	1	*	chr1-90303337-90303337	pmid31165727	interstitial_fibrosis_dkd
1055	chr1	89855894	89855894	1	*	chr1-90321453-90321453	pmid33933144	eskd_t1dm_dialysis_transplant
1056	chr1	89944550	89944550	1	*	chr1-90410109-90410109	pmid31165727	renal_function_decline_dkd
1057	chr1	90400348	90400348	1	*	chr1-90865905-90865905	pmid33933144	eskd_t1dm_dialysis_transplant
1058	chr1	90974876	90974876	1	*	chr1-91440433-91440433	pmid33933144	eskd_t1dm
1059	chr1	90974876	90974876	1	*	chr1-91440433-91440433	pmid33933144	eskd_t1dm_dialysis_transplant
1060	chr1	91022718	91022718	1	*	chr1-91488275-91488275	pmid33933144	eskd_t1dm_dialysis_transplant
1061	chr1	91500861	91500861	1	*	chr1-91966418-91966418	pmid31165727	renal_function_decline_dkd
1062	chr1	91505165	91505165	1	*	chr1-91970722-91970722	pmid33933144	eskd_t1dm
1063	chr1	91505165	91505165	1	*	chr1-91970722-91970722	pmid33933144	eskd_t1dm_dialysis_transplant
1064	chr1	91505188	91505188	1	*	chr1-91970745-91970745	pmid33933144	eskd_t1dm
1065	chr1	91505188	91505188	1	*	chr1-91970745-91970745	pmid33933144	eskd_t1dm_dialysis_transplant
1066	chr1	91556039	91556039	1	*	chr1-92021596-92021596	pmid33933144	eskd_t1dm
1067	chr1	91556039	91556039	1	*	chr1-92021596-92021596	pmid33933144	eskd_t1dm_dialysis_transplant
1068	chr1	91603638	91603638	1	*	chr1-92069195-92069195	pmid33933144	eskd_t1dm
1069	chr1	91603638	91603638	1	*	chr1-92069195-92069195	pmid33933144	eskd_t1dm_dialysis_transplant
1070	chr1	91752643	91752643	1	*	chr1-92218200-92218200	pmid33933144	eskd_t1dm
1071	chr1	91827157	91828016	860	*	chr1-92065302-92066161	pmid24098934	interstitial_fibrosis_ckd
1072	chr1	91876465	91876465	1	*	chr1-92342022-92342022	pmid33933144	eskd_t1dm
1073	chr1	91876465	91876465	1	*	chr1-92342022-92342022	pmid33933144	eskd_t1dm_dialysis_transplant
1074	chr1	91891835	91891835	1	*	chr1-92357392-92357392	pmid33933144	eskd_t1dm_dialysis_transplant
1075	chr1	91948963	91948963	1	*	chr1-92414520-92414520	pmid33933144	eskd_t1dm_dialysis_transplant
1076	chr1	91949180	91949180	1	*	chr1-92414737-92414737	pmid33933144	eskd_t1dm
1077	chr1	91949180	91949180	1	*	chr1-92414737-92414737	pmid33933144	eskd_t1dm_dialysis_transplant
1078	chr1	91949225	91949225	1	*	chr1-92414782-92414782	pmid33933144	eskd_t1dm
1079	chr1	91949225	91949225	1	*	chr1-92414782-92414782	pmid33933144	eskd_t1dm_dialysis_transplant
1080	chr1	92482404	92482404	1	*	chr1-92947961-92947961	pmid33933144	eskd_t1dm_dialysis_transplant
1081	chr1	92487480	92487480	1	*	chr1-92953037-92953037	pmid33933144	eskd_t1dm_dialysis_transplant
1082	chr1	92487722	92487722	1	*	chr1-92953279-92953279	pmid33933144	eskd_t1dm
1083	chr1	92487722	92487722	1	*	chr1-92953279-92953279	pmid33933144	eskd_t1dm_fc2
1084	chr1	92487722	92487722	1	*	chr1-92953279-92953279	pmid33933144	eskd_t1dm_dialysis_transplant
1085	chr1	92516095	92516095	1	*	chr1-92981652-92981652	pmid33933144	eskd_t1dm_dialysis_transplant
1086	chr1	92877406	92877406	1	*	chr1-93342963-93342963	pmid33933144	eskd_t1dm_dialysis_transplant
1087	chr1	92878018	92878018	1	*	chr1-93343575-93343575	pmid33933144	eskd_t1dm_dialysis_transplant
1088	chr1	92973349	92973349	1	*	chr1-93438906-93438906	pmid33933144	eskd_t1dm
1089	chr1	92973349	92973349	1	*	chr1-93438906-93438906	pmid33933144	eskd_t1dm_dialysis_transplant
1090	chr1	92975599	92975599	1	*	chr1-93441156-93441156	pmid33933144	eskd_t1dm
1091	chr1	92975599	92975599	1	*	chr1-93441156-93441156	pmid33933144	eskd_t1dm_dialysis_transplant
1092	chr1	92976505	92976505	1	*	chr1-93442062-93442062	pmid33933144	eskd_t1dm_dialysis_transplant
1093	chr1	93029461	93029461	1	*	chr1-93495018-93495018	pmid33933144	eskd_t1dm_dialysis_transplant
1094	chr1	93582025	93582236	212	*	chr1-93820170-93820381	pmid24098934	interstitial_fibrosis_ckd
1095	chr1	93582237	93582580	344	*	chr1-93820382-93820725	pmid24098934	interstitial_fibrosis_ckd
1096	chr1	93591690	93591690	1	*	chr1-94057247-94057247	pmid33933144	eskd_t1dm_dialysis_transplant
1097	chr1	93608477	93608477	1	*	chr1-94074034-94074034	pmid33933144	eskd_t1dm
1098	chr1	93615251	93615251	1	*	chr1-94080808-94080808	pmid33933144	eskd_t1dm
1099	chr1	93615251	93615251	1	*	chr1-94080808-94080808	pmid33933144	eskd_t1dm_dialysis_transplant
1100	chr1	93642731	93642731	1	*	chr1-94108287-94108287	pmid33933144	eskd_t1dm_dialysis_transplant
1101	chr1	93693062	93693062	1	*	chr1-94158618-94158618	pmid33933144	eskd_t1dm
1102	chr1	93693062	93693062	1	*	chr1-94158618-94158618	pmid33933144	eskd_t1dm_dialysis_transplant
1103	chr1	93704353	93704353	1	*	chr1-94169909-94169909	pmid33933144	eskd_t1dm
1104	chr1	93751922	93751922	1	*	chr1-94217478-94217478	pmid33933144	eskd_t1dm_dialysis_transplant
1105	chr1	93768660	93768660	1	*	chr1-94234216-94234216	pmid33933144	eskd_t1dm
1106	chr1	93768660	93768660	1	*	chr1-94234216-94234216	pmid33933144	eskd_t1dm_dialysis_transplant
1107	chr1	93817052	93817052	1	*	chr1-94282608-94282608	pmid33933144	eskd_t1dm_dialysis_transplant
1108	chr1	93998061	93998061	1	*	chr1-94463617-94463617	pmid33933144	eskd_t1dm_dialysis_transplant
1109	chr1	94005177	94005177	1	*	chr1-94470733-94470733	pmid33933144	eskd_t1dm
1110	chr1	94005177	94005177	1	*	chr1-94470733-94470733	pmid33933144	eskd_t1dm_dialysis_transplant
1111	chr1	94021436	94021436	1	*	chr1-94486992-94486992	pmid33933144	eskd_t1dm
1112	chr1	94021436	94021436	1	*	chr1-94486992-94486992	pmid33933144	eskd_t1dm_dialysis_transplant
1113	chr1	94066674	94066674	1	*	chr1-94532230-94532230	pmid33933144	eskd_t1dm
1114	chr1	94066674	94066674	1	*	chr1-94532230-94532230	pmid33933144	eskd_t1dm_dialysis_transplant
1115	chr1	94298977	94298977	1	*	chr1-94764533-94764533	pmid33933144	eskd_t1dm_dialysis_transplant
1116	chr1	94561519	94561519	1	*	chr1-95027075-95027075	pmid33933144	eskd_t1dm
1117	chr1	94655118	94656138	1021	*	chr1-94893262-94894282	pmid24098934	interstitial_fibrosis_ckd
1118	chr1	94724003	94724003	1	*	chr1-95189559-95189559	pmid33933144	eskd_t1dm_dialysis_transplant
1119	chr1	94743400	94744572	1173	*	chr1-94981544-94982716	pmid24098934	interstitial_fibrosis_ckd
1120	chr1	94918214	94920134	1921	*	chr1-95156358-95158278	pmid24098934	interstitial_fibrosis_ckd
1121	chr1	95095946	95095946	1	*	chr1-95561502-95561502	pmid33933144	eskd_t1dm_dialysis_transplant
1122	chr1	95318310	95318310	1	*	chr1-95783866-95783866	pmid31165727	renal_function_decline_dkd
1123	chr1	96206940	96206940	1	*	chr1-96672496-96672496	pmid33933144	eskd_t1dm_dialysis_transplant
1124	chr1	96361777	96361777	1	*	chr1-96827333-96827333	pmid33933144	eskd_t1dm
1125	chr1	96361777	96361777	1	*	chr1-96827333-96827333	pmid33933144	eskd_t1dm_dialysis_transplant
1126	chr1	96515532	96515532	1	*	chr1-96981088-96981088	pmid33933144	eskd_t1dm_dialysis_transplant
1127	chr1	96572986	96573747	762	*	chr1-96811130-96811891	pmid24098934	interstitial_fibrosis_ckd
1128	chr1	96643723	96643723	1	*	chr1-97109279-97109279	pmid33933144	eskd_t1dm
1129	chr1	96643723	96643723	1	*	chr1-97109279-97109279	pmid33933144	eskd_t1dm_dialysis_transplant
1130	chr1	99828491	99828491	1	*	chr1-100294047-100294047	pmid33933144	eskd_t1dm_dialysis_transplant
1131	chr1	100123902	100123902	1	*	chrchr1-100589458-100589458	pmid33144501	dkd_albuminuria
1132	chr1	100213211	100213211	1	*	chr1-100678767-100678767	pmid31165727	renal_function_decline_dkd
1133	chr1	100354972	100354972	1	*	chr1-100820528-100820528	pmid33933144	eskd_t1dm_dialysis_transplant
1134	chr1	100423918	100423918	1	*	chr1-100889474-100889474	pmid33933144	eskd_t1dm_dialysis_transplant
1135	chr1	100515952	100515952	1	*	chr1-100981508-100981508	pmid33933144	eskd_t1dm_dialysis_transplant
1136	chr1	100523354	100523473	120	*	chr1-100761498-100761617	pmid24098934	interstitial_fibrosis_ckd
1137	chr1	100627553	100627553	1	*	chr1-101093109-101093109	pmid33933144	eskd_t1dm
1138	chr1	100627553	100627553	1	*	chr1-101093109-101093109	pmid33933144	eskd_t1dm_dialysis_transplant
1139	chr1	100631501	100631501	1	*	chr1-101097057-101097057	pmid33933144	eskd_t1dm
1140	chr1	100631501	100631501	1	*	chr1-101097057-101097057	pmid33933144	eskd_t1dm_dialysis_transplant
1141	chr1	100718776	100718776	1	*	chr1-101184332-101184332	pmid33933144	eskd_t1dm_dialysis_transplant
1142	chr1	100736824	100736824	1	*	chr1-101202380-101202380	pmid33933144	eskd_t1dm_dialysis_transplant
1143	chr1	100793171	100793171	1	*	chr1-101258727-101258727	pmid33933144	eskd_t1dm_dialysis_transplant
1144	chr1	100928329	100928329	1	*	chr1-101393885-101393885	pmid33933144	eskd_t1dm_dialysis_transplant
1145	chr1	100982579	100982579	1	*	chr1-101448135-101448135	pmid33933144	eskd_t1dm
1146	chr1	100982579	100982579	1	*	chr1-101448135-101448135	pmid33933144	eskd_t1dm_dialysis_transplant
1147	chr1	101002915	101002915	1	*	chr1-101468471-101468471	pmid33933144	eskd_t1dm_dialysis_transplant
1148	chr1	101004768	101004768	1	*	chr1-101470324-101470324	pmid33933144	eskd_t1dm_dialysis_transplant
1149	chr1	101022542	101022542	1	*	chr1-101488098-101488098	pmid33933144	eskd_t1dm_dialysis_transplant
1150	chr1	101179096	101179096	1	*	chr1-101644652-101644652	pmid33933144	eskd_t1dm_dialysis_transplant
1151	chr1	101239342	101239342	1	*	chr1-101704898-101704898	pmid33933144	eskd_t1dm
1152	chr1	101239342	101239342	1	*	chr1-101704898-101704898	pmid33933144	eskd_t1dm_dialysis_transplant
1153	chr1	101322837	101322837	1	*	chr1-101788393-101788393	pmid33933144	eskd_t1dm_dialysis_transplant
1154	chr1	103004654	103004654	1	*	chr1-103470210-103470210	pmid33933144	eskd_t1dm_dialysis_transplant
1155	chr1	103980737	103980737	1	*	chr1-104523359-104523359	pmid33933144	eskd_t1dm_dialysis_transplant
1156	chr1	104467858	104468094	237	*	chr1-104812003-104812239	pmid24098934	interstitial_fibrosis_ckd
1157	chr1	105914340	105914720	381	*	chr1-106258485-106258865	pmid24098934	interstitial_fibrosis_ckd
1158	chr1	106889346	106889610	265	*	chr1-107233491-107233755	pmid24098934	interstitial_fibrosis_ckd
1159	chr1	107965585	107965585	1	*	chr1-108508207-108508207	pmid31165727	renal_function_decline_dkd
1160	chr1	108016649	108016649	1	*	chr1-108559271-108559271	pmid33933144	eskd_t1dm_dialysis_transplant
1161	chr1	108118608	108118608	1	*	chr1-108661230-108661230	pmid33933144	eskd_t1dm_dialysis_transplant
1162	chr1	108557708	108557708	1	*	chr1-109100330-109100330	pmid33933144	eskd_t1dm_dialysis_transplant
1163	chr1	109197516	109197610	95	*	chr1-109541661-109541755	pmid24098934	interstitial_fibrosis_ckd
1164	chr1	109214963	109214963	1	*	chr1-109757585-109757585	pmid33933144	eskd_t1dm_dialysis_transplant
1165	chr1	109280474	109280474	1	*	chr1-109823096-109823096	pmid33933144	eskd_t1dm_dialysis_transplant
1166	chr1	109300813	109300813	1	*	chr1-109843435-109843435	pmid33933144	eskd_t1dm_dialysis_transplant
1167	chr1	109371613	109371613	1	*	chr1-109914235-109914235	pmid33933144	eskd_t1dm_dialysis_transplant
1168	chr1	109389961	109389961	1	*	chr1-109932583-109932583	pmid33933144	eskd_t1dm_dialysis_transplant
1169	chr1	109525883	109527220	1338	*	chr1-109870028-109871365	pmid24098934	interstitial_fibrosis_ckd
1170	chr1	109570682	109570682	1	*	chr1-110113304-110113304	pmid33933144	eskd_t1dm_dialysis_transplant
1171	chr1	109636505	109636505	1	*	chr1-110179127-110179127	pmid33933144	eskd_t1dm_dialysis_transplant
1172	chr1	109759930	109759930	1	*	chr1-110302552-110302552	pmid33933144	eskd_t1dm
1173	chr1	109759930	109759930	1	*	chr1-110302552-110302552	pmid33933144	eskd_t1dm_dialysis_transplant
1174	chr1	109759938	109759938	1	*	chr1-110302560-110302560	pmid33933144	eskd_t1dm
1175	chr1	109759938	109759938	1	*	chr1-110302560-110302560	pmid33933144	eskd_t1dm_dialysis_transplant
1176	chr1	109763885	109763885	1	*	chr1-110306507-110306507	pmid33933144	eskd_t1dm_dialysis_transplant
1177	chr1	109764187	109764187	1	*	chr1-110306809-110306809	pmid33933144	eskd_t1dm
1178	chr1	109764187	109764187	1	*	chr1-110306809-110306809	pmid33933144	eskd_t1dm_dialysis_transplant
1179	chr1	109793306	109793306	1	*	chr1-110335928-110335928	pmid33933144	eskd_t1dm_dialysis_transplant
1180	chr1	109797883	109797982	100	*	chr1-110142028-110142127	pmid24098934	interstitial_fibrosis_ckd
1181	chr1	109818655	109818655	1	*	chr1-110361277-110361277	pmid33933144	eskd_t1dm_dialysis_transplant
1182	chr1	109821245	109821245	1	*	chr1-110363867-110363867	pmid33933144	eskd_t1dm
1183	chr1	109821245	109821245	1	*	chr1-110363867-110363867	pmid33933144	eskd_t1dm_dialysis_transplant
1184	chr1	109822624	109822624	1	*	chr1-110365246-110365246	pmid33933144	eskd_t1dm_dialysis_transplant
1185	chr1	109873516	109873516	1	*	chr1-110416138-110416138	pmid33933144	eskd_t1dm_dialysis_transplant
1186	chr1	109885806	109885806	1	*	chr1-110428428-110428428	pmid33933144	eskd_t1dm_dialysis_transplant
1187	chr1	109886894	109887042	149	*	chr1-110231039-110231187	pmid24098934	interstitial_fibrosis_ckd
1188	chr1	109886971	109886971	1	*	chr1-110429593-110429593	pmid33933144	eskd_t1dm_dialysis_transplant
1189	chr1	109933970	109934045	76	*	chr1-110278115-110278190	pmid24098934	interstitial_fibrosis_ckd
1190	chr1	109983569	109983569	1	*	chr1-110526191-110526191	pmid33933144	eskd_t1dm
1191	chr1	109983569	109983569	1	*	chr1-110526191-110526191	pmid33933144	eskd_t1dm_dialysis_transplant
1192	chr1	109999453	109999453	1	*	chr1-110542075-110542075	pmid33933144	eskd_t1dm_dialysis_transplant
1193	chr1	110004081	110004081	1	*	chr1-110546703-110546703	pmid33933144	eskd_t1dm_dialysis_transplant
1194	chr1	110176683	110177342	660	*	chr1-110520828-110521487	pmid24098934	interstitial_fibrosis_ckd
1195	chr1	110221972	110221972	1	*	chr1-110764594-110764594	pmid33933144	eskd_t1dm
1196	chr1	110221972	110221972	1	*	chr1-110764594-110764594	pmid33933144	eskd_t1dm_dialysis_transplant
1197	chr1	110240125	110240125	1	*	chr1-110782747-110782747	pmid33933144	eskd_t1dm
1198	chr1	110240125	110240125	1	*	chr1-110782747-110782747	pmid33933144	eskd_t1dm_dialysis_transplant
1199	chr1	110260002	110260002	1	*	chr1-110802624-110802624	pmid33933144	eskd_t1dm_dialysis_transplant
1200	chr1	110267907	110267907	1	*	chr1-110810529-110810529	pmid33933144	eskd_t1dm_dialysis_transplant
1201	chr1	110434127	110434127	1	*	chr1-110976749-110976749	pmid33933144	eskd_t1dm_dialysis_transplant
1202	chr1	110451003	110451003	1	*	chr1-110993625-110993625	pmid33933144	eskd_t1dm
1203	chr1	110627969	110627969	1	*	chr1-111170591-111170591	pmid33933144	eskd_t1dm
1204	chr1	110627969	110627969	1	*	chr1-111170591-111170591	pmid33933144	eskd_t1dm_dialysis_transplant
1205	chr1	110634642	110634642	1	*	chr1-111177264-111177264	pmid33933144	eskd_t1dm
1206	chr1	110634642	110634642	1	*	chr1-111177264-111177264	pmid33933144	eskd_t1dm_dialysis_transplant
1207	chr1	110635207	110635207	1	*	chr1-111177829-111177829	pmid33933144	eskd_t1dm
1208	chr1	110635207	110635207	1	*	chr1-111177829-111177829	pmid33933144	eskd_t1dm_dialysis_transplant
1209	chr1	110636386	110636386	1	*	chr1-111179008-111179008	pmid33933144	eskd_t1dm
1210	chr1	110636386	110636386	1	*	chr1-111179008-111179008	pmid33933144	eskd_t1dm_fc2
1211	chr1	110636386	110636386	1	*	chr1-111179008-111179008	pmid33933144	eskd_t1dm_dialysis_transplant
1212	chr1	110644066	110644066	1	*	chr1-111186688-111186688	pmid33933144	eskd_t1dm_dialysis_transplant
1213	chr1	111200580	111200580	1	*	chr1-111743202-111743202	pmid33933144	eskd_t1dm
1214	chr1	111200580	111200580	1	*	chr1-111743202-111743202	pmid33933144	eskd_t1dm_fc2
1215	chr1	111200580	111200580	1	*	chr1-111743202-111743202	pmid33933144	eskd_t1dm_dialysis_transplant
1216	chr1	111200915	111200915	1	*	chr1-111743537-111743537	pmid33933144	eskd_t1dm
1217	chr1	111200915	111200915	1	*	chr1-111743537-111743537	pmid33933144	eskd_t1dm_dialysis_transplant
1218	chr1	111205130	111205130	1	*	chr1-111747752-111747752	pmid33933144	eskd_t1dm_dialysis_transplant
1219	chr1	111222116	111222116	1	*	chr1-111764738-111764738	pmid33933144	eskd_t1dm
1220	chr1	111222116	111222116	1	*	chr1-111764738-111764738	pmid33933144	eskd_t1dm_fc2
1221	chr1	111222116	111222116	1	*	chr1-111764738-111764738	pmid33933144	eskd_t1dm_dialysis_transplant
1222	chr1	111226215	111226215	1	*	chr1-111768837-111768837	pmid33933144	eskd_t1dm
1223	chr1	111226215	111226215	1	*	chr1-111768837-111768837	pmid33933144	eskd_t1dm_dialysis_transplant
1224	chr1	111489873	111489873	1	*	chr1-112032495-112032495	pmid33933144	eskd_t1dm_dialysis_transplant
1225	chr1	111509658	111509658	1	*	chr1-112052280-112052280	pmid33933144	eskd_t1dm
1226	chr1	111509658	111509658	1	*	chr1-112052280-112052280	pmid33933144	eskd_t1dm_fc2
1227	chr1	111509658	111509658	1	*	chr1-112052280-112052280	pmid33933144	eskd_t1dm_dialysis_transplant
1228	chr1	111515257	111515257	1	*	chr1-112057879-112057879	pmid33933144	eskd_t1dm_dialysis_transplant
1229	chr1	111593238	111593238	1	*	chr1-112135860-112135860	pmid33933144	eskd_t1dm
1230	chr1	111593238	111593238	1	*	chr1-112135860-112135860	pmid33933144	eskd_t1dm_dialysis_transplant
1231	chr1	111598799	111598799	1	*	chr1-112141421-112141421	pmid33933144	eskd_t1dm
1232	chr1	111598799	111598799	1	*	chr1-112141421-112141421	pmid33933144	eskd_t1dm_dialysis_transplant
1233	chr1	111600073	111601206	1134	*	chr1-111944218-111945351	pmid24098934	interstitial_fibrosis_ckd
1234	chr1	111601217	111601217	1	*	chr1-112143839-112143839	pmid33933144	eskd_t1dm
1235	chr1	111601217	111601217	1	*	chr1-112143839-112143839	pmid33933144	eskd_t1dm_dialysis_transplant
1236	chr1	111626588	111626588	1	*	chr1-112169210-112169210	pmid33933144	eskd_t1dm_dialysis_transplant
1237	chr1	111743953	111743953	1	*	chr1-112286575-112286575	pmid33933144	eskd_t1dm_dialysis_transplant
1238	chr1	112621547	112621803	257	*	chr1-112965692-112965948	pmid24098934	interstitial_fibrosis_ckd
1239	chr1	112673621	112673621	1	*	chr1-113216243-113216243	pmid33933144	eskd_t1dm_dialysis_transplant
1240	chr1	112697023	112697023	1	*	chr1-113239645-113239645	pmid33933144	eskd_t1dm
1241	chr1	112697023	112697023	1	*	chr1-113239645-113239645	pmid33933144	eskd_t1dm_dialysis_transplant
1242	chr1	112744602	112744942	341	*	chr1-113088747-113089087	pmid24098934	interstitial_fibrosis_ckd
1243	chr1	113141076	113141076	1	*	chr1-113683698-113683698	pmid33933144	eskd_t1dm_dialysis_transplant
1244	chr1	113219357	113219516	160	*	chr1-113563502-113563661	pmid24098934	interstitial_fibrosis_ckd
1245	chr1	113794061	113794061	1	*	chr1-114336683-114336683	pmid33933144	eskd_t1dm
1246	chr1	113794061	113794061	1	*	chr1-114336683-114336683	pmid33933144	eskd_t1dm_dialysis_transplant
1247	chr1	113869739	113870034	296	*	chr1-114213884-114214179	pmid24098934	interstitial_fibrosis_ckd
1248	chr1	113940975	113940975	1	*	chr1-114483597-114483597	pmid33933144	eskd_t1dm_dialysis_transplant
1249	chr1	113982806	113982806	1	*	chr1-114525428-114525428	pmid33933144	eskd_t1dm_dialysis_transplant
1250	chr1	114099344	114099344	1	*	chr1-114641966-114641966	pmid33933144	eskd_t1dm_dialysis_transplant
1251	chr1	114130912	114130912	1	*	chr1-114673534-114673534	pmid33933144	eskd_t1dm
1252	chr1	114130912	114130912	1	*	chr1-114673534-114673534	pmid33933144	eskd_t1dm_dialysis_transplant
1253	chr1	114751041	114751041	1	*	chr1-115293662-115293662	pmid33933144	eskd_t1dm_dialysis_transplant
1254	chr1	115297206	115297206	1	*	chr1-115839827-115839827	pmid33933144	eskd_t1dm
1255	chr1	115649036	115649036	1	*	chr1-116191657-116191657	pmid33933144	eskd_t1dm
1256	chr1	115649036	115649036	1	*	chr1-116191657-116191657	pmid33933144	eskd_t1dm_fc2
1257	chr1	115649036	115649036	1	*	chr1-116191657-116191657	pmid33933144	eskd_t1dm_dialysis_transplant
1258	chr1	115728063	115728063	1	*	chr1-116270684-116270684	pmid33933144	eskd_t1dm_dialysis_transplant
1259	chr1	115728156	115728156	1	*	chr1-116270777-116270777	pmid33933144	eskd_t1dm_dialysis_transplant
1260	chr1	115730058	115730058	1	*	chr1-116272679-116272679	pmid33933144	eskd_t1dm_dialysis_transplant
1261	chr1	115977696	115977696	1	*	chr1-116520317-116520317	pmid33933144	eskd_t1dm_dialysis_transplant
1262	chr1	116006606	116006606	1	*	chr1-116549227-116549227	pmid33933144	eskd_t1dm
1263	chr1	116006606	116006606	1	*	chr1-116549227-116549227	pmid33933144	eskd_t1dm_fc2
1264	chr1	116006606	116006606	1	*	chr1-116549227-116549227	pmid33933144	eskd_t1dm_dialysis_transplant
1265	chr1	116110940	116110940	1	*	chr1-116653561-116653561	pmid33933144	eskd_t1dm_dialysis_transplant
1266	chr1	116257634	116257634	1	*	chr1-116800256-116800256	pmid33933144	eskd_t1dm
1267	chr1	116257634	116257634	1	*	chr1-116800256-116800256	pmid33933144	eskd_t1dm_dialysis_transplant
1268	chr1	116374997	116374997	1	*	chr1-116917619-116917619	pmid33933144	eskd_t1dm_dialysis_transplant
1269	chr1	116380634	116380634	1	*	chr1-116923256-116923256	pmid31165727	renal_function_decline_dkd
1270	chr1	116383494	116383494	1	*	chr1-116926116-116926116	pmid33933144	eskd_t1dm_dialysis_transplant
1271	chr1	116515333	116515609	277	*	chr1-116859478-116859754	pmid24098934	interstitial_fibrosis_ckd
1272	chr1	116556696	116556696	1	*	chr1-117099318-117099318	pmid33933144	eskd_t1dm
1273	chr1	116556696	116556696	1	*	chr1-117099318-117099318	pmid33933144	eskd_t1dm_dialysis_transplant
1274	chr1	116738991	116739503	513	*	chr1-117083136-117083648	pmid24098934	interstitial_fibrosis_ckd
1275	chr1	116740879	116741042	164	*	chr1-117085024-117085187	pmid24098934	interstitial_fibrosis_ckd
1276	chr1	116753365	116753365	1	*	chr1-117295987-117295987	pmid31165727	renal_function_decline_dkd
1277	chr1	116754332	116754332	1	*	chr1-117296954-117296954	pmid33933144	eskd_t1dm_dialysis_transplant
1278	chr1	116763422	116763422	1	*	chr1-117306044-117306044	pmid33933144	eskd_t1dm_dialysis_transplant
1279	chr1	116763847	116763847	1	*	chr1-117306469-117306469	pmid33933144	eskd_t1dm_dialysis_transplant
1280	chr1	116765252	116765374	123	*	chr1-117109397-117109519	pmid24098934	interstitial_fibrosis_ckd
1281	chr1	116767991	116768513	523	*	chr1-117112136-117112658	pmid24098934	interstitial_fibrosis_ckd
1282	chr1	116769090	116769090	1	*	chr1-117311712-117311712	pmid33933144	eskd_t1dm
1283	chr1	116769090	116769090	1	*	chr1-117311712-117311712	pmid33933144	eskd_t1dm_dialysis_transplant
1284	chr1	116769339	116770116	778	*	chr1-117113484-117114261	pmid24098934	interstitial_fibrosis_ckd
1285	chr1	116810488	116810488	1	*	chr1-117353110-117353110	pmid33933144	eskd_t1dm
1286	chr1	116810488	116810488	1	*	chr1-117353110-117353110	pmid33933144	eskd_t1dm_dialysis_transplant
1287	chr1	116816543	116817098	556	*	chr1-117160688-117161243	pmid24098934	interstitial_fibrosis_ckd
1288	chr1	117615002	117615002	1	*	chrchr1-118157624-118157624	pmid33144501	dkd_albuminuria
1289	chr1	117656117	117656117	1	*	chr1-118198739-118198739	pmid33933144	eskd_t1dm_dialysis_transplant
1290	chr1	117656327	117656327	1	*	chr1-118198949-118198949	pmid33933144	eskd_t1dm
1291	chr1	117656327	117656327	1	*	chr1-118198949-118198949	pmid33933144	eskd_t1dm_fc2
1292	chr1	117656327	117656327	1	*	chr1-118198949-118198949	pmid33933144	eskd_t1dm_dialysis_transplant
1293	chr1	117657107	117657107	1	*	chr1-118199729-118199729	pmid33933144	eskd_t1dm_dialysis_transplant
1294	chr1	117664460	117664460	1	*	chr1-118207082-118207082	pmid33933144	eskd_t1dm
1295	chr1	117664460	117664460	1	*	chr1-118207082-118207082	pmid33933144	eskd_t1dm_fc2
1296	chr1	117664460	117664460	1	*	chr1-118207082-118207082	pmid33933144	eskd_t1dm_dialysis_transplant
1297	chr1	117714078	117714078	1	*	chr1-118256700-118256700	pmid33933144	eskd_t1dm
1298	chr1	117714078	117714078	1	*	chr1-118256700-118256700	pmid33933144	eskd_t1dm_dialysis_transplant
1299	chr1	118136667	118136667	1	*	chr1-118679290-118679290	pmid31165727	interstitial_fibrosis_dkd
1300	chr1	119318759	119318759	1	*	chr1-119861382-119861382	pmid33933144	eskd_t1dm_dialysis_transplant
1301	chr1	119475774	119475774	1	*	chr1-120018397-120018397	pmid33933144	eskd_t1dm_dialysis_transplant
1302	chr1	119724332	119724563	232	*	chr1-120068478-120068709	pmid24098934	interstitial_fibrosis_ckd
1303	chr1	119730029	119730142	114	*	chr1-120074175-120074288	pmid24098934	interstitial_fibrosis_ckd
1304	chr1	119767398	119767398	1	*	chr1-120310021-120310021	pmid33933144	eskd_t1dm
1305	chr1	119767398	119767398	1	*	chr1-120310021-120310021	pmid33933144	eskd_t1dm_dialysis_transplant
1306	chr1	119894467	119894467	1	*	chr1-120437090-120437090	pmid33933144	eskd_t1dm_dialysis_transplant
1307	chr1	120024158	120024158	1	*	chr1-120566781-120566781	pmid33933144	eskd_t1dm_dialysis_transplant
1308	chr1	120093785	120093785	1	*	chr1-120636386-120636386	pmid33933144	eskd_t1dm
1309	chr1	120093785	120093785	1	*	chr1-120636386-120636386	pmid33933144	eskd_t1dm_dialysis_transplant
1310	chr1	121471686	121471686	1	*	chr1-121213540-121213540	pmid33933144	eskd_t1dm
1311	chr1	121471686	121471686	1	*	chr1-121213540-121213540	pmid33933144	eskd_t1dm_dialysis_transplant
1312	chr1	143867813	143867813	1	*	chr1-149362364-149362364	pmid33933144	eskd_t1dm_dialysis_transplant
1313	chr1	144941887	144941887	1	*	chr1-144067224-144067224	pmid33933144	eskd_t1dm_dialysis_transplant
1314	chr1	145714929	145714929	1	*	chr1-145720137-145720137	pmid33933144	eskd_t1dm
1315	chr1	145714929	145714929	1	*	chr1-145720137-145720137	pmid33933144	eskd_t1dm_dialysis_transplant
1316	chr1	145719449	145719449	1	*	chr1-145715636-145715636	pmid33933144	eskd_t1dm_dialysis_transplant
1317	chr1	145922432	145922432	1	*	chr1-145512660-145512660	pmid33933144	eskd_t1dm_dialysis_transplant
1318	chr1	146001381	146001381	1	*	chr1-145433673-145433673	pmid33933144	eskd_t1dm_dialysis_transplant
1319	chr1	146146302	146146302	1	*	chr1-145291873-145291873	pmid33933144	eskd_t1dm_dialysis_transplant
1320	chr1	147005077	147005077	1	*	chr1-146476636-146476636	pmid33933144	eskd_t1dm
1321	chr1	147005077	147005077	1	*	chr1-146476636-146476636	pmid33933144	eskd_t1dm_fc2
1322	chr1	147005077	147005077	1	*	chr1-146476636-146476636	pmid33933144	eskd_t1dm_dialysis_transplant
1323	chr1	147053446	147053446	1	*	chr1-146525008-146525008	pmid33933144	eskd_t1dm
1324	chr1	147053446	147053446	1	*	chr1-146525008-146525008	pmid33933144	eskd_t1dm_dialysis_transplant
1325	chr1	147570036	147570036	1	*	chr1-147041822-147041822	pmid33933144	eskd_t1dm
1326	chr1	147570036	147570036	1	*	chr1-147041822-147041822	pmid33933144	eskd_t1dm_dialysis_transplant
1327	chr1	147721835	147721835	1	*	chr1-147193969-147193969	pmid33933144	eskd_t1dm_dialysis_transplant
1328	chr1	147998185	147998600	416	*	chr1-144640068-144640483	pmid24098934	interstitial_fibrosis_ckd
1329	chr1	147998185	147998600	416	*	chr1-145937041-145937456	pmid24098934	interstitial_fibrosis_ckd
1330	chr1	147998601	147998880	280	*	chr1-144640484-144641211	pmid24098934	interstitial_fibrosis_ckd
1331	chr1	147998882	147999329	448	*	chr1-144640484-144641211	pmid24098934	interstitial_fibrosis_ckd
1332	chr1	148280717	148280717	1	*	chr1-147752823-147752823	pmid31165727	renal_function_decline_dkd
1333	chr1	148308056	148308056	1	*	chr1-147780164-147780164	pmid33933144	eskd_t1dm_dialysis_transplant
1334	chr1	148526822	148526822	1	*	chr1-148245692-148245692	pmid33933144	eskd_t1dm_dialysis_transplant
1335	chr1	148758270	148758410	141	*	chr1-143841475-143841615	pmid24098934	interstitial_fibrosis_ckd
1336	chr1	148894868	148894868	1	*	chr1-144989624-144989624	pmid33933144	eskd_t1dm_dialysis_transplant
1337	chr1	148918369	148918369	1	*	chr1-144966130-144966130	pmid33933144	eskd_t1dm_dialysis_transplant
1338	chr1	149865352	149865652	301	*	chr1-148103542-148103842	pmid24098934	interstitial_fibrosis_ckd
1339	chr1	149939391	149939391	1	*	chr1-149911291-149911291	pmid33933144	eskd_t1dm_dialysis_transplant
1340	chr1	150572610	150573802	1193	*	chr1-148811710-148812902	pmid24098934	interstitial_fibrosis_ckd
1341	chr1	150575201	150575201	1	*	chr1-150547677-150547677	pmid33933144	eskd_t1dm_dialysis_transplant
1342	chr1	150841841	150841841	1	*	chr1-150814317-150814317	pmid33933144	eskd_t1dm_dialysis_transplant
1343	chr1	150881424	150881424	1	*	chr1-150853900-150853900	pmid33933144	eskd_t1dm_dialysis_transplant
1344	chr1	150884884	150885848	965	*	chr1-149123984-149124948	pmid24098934	interstitial_fibrosis_ckd
1345	chr1	150927835	150927835	1	*	chr1-150900311-150900311	pmid33933144	eskd_t1dm_dialysis_transplant
1346	chr1	151001710	151001710	1	*	chr1-150974186-150974186	pmid33933144	eskd_t1dm
1347	chr1	151001710	151001710	1	*	chr1-150974186-150974186	pmid33933144	eskd_t1dm_dialysis_transplant
1348	chr1	151200429	151200429	1	*	chr1-151172905-151172905	pmid33933144	eskd_t1dm_dialysis_transplant
1349	chr1	151635916	151635916	1	*	chr1-151608392-151608392	pmid33933144	eskd_t1dm
1350	chr1	151635916	151635916	1	*	chr1-151608392-151608392	pmid33933144	eskd_t1dm_dialysis_transplant
1351	chr1	151703326	151703392	67	*	chr1-149942426-149942492	pmid24098934	interstitial_fibrosis_ckd
1352	chr1	151821739	151821987	249	*	chr1-150060839-150061087	pmid24098934	interstitial_fibrosis_ckd
1353	chr1	151821988	151822175	188	*	chr1-150061088-150061275	pmid24098934	interstitial_fibrosis_ckd
1354	chr1	151831784	151831784	1	*	chr1-151804260-151804260	pmid33933144	eskd_t1dm_dialysis_transplant
1355	chr1	151832765	151832765	1	*	chr1-151805241-151805241	pmid33933144	eskd_t1dm_dialysis_transplant
1356	chr1	151832814	151832814	1	*	chr1-151805290-151805290	pmid33933144	eskd_t1dm_dialysis_transplant
1357	chr1	152038261	152038261	1	*	chr1-152010737-152010737	pmid33933144	eskd_t1dm_dialysis_transplant
1358	chr1	152071502	152071502	1	*	chr1-152043978-152043978	pmid33933144	eskd_t1dm_dialysis_transplant
1359	chr1	152160717	152160717	1	*	chr1-152133193-152133193	pmid33933144	eskd_t1dm_dialysis_transplant
1360	chr1	152718724	152718724	1	*	chr1-152691200-152691200	pmid33933144	eskd_t1dm
1361	chr1	152718724	152718724	1	*	chr1-152691200-152691200	pmid33933144	eskd_t1dm_dialysis_transplant
1362	chr1	153217105	153217105	1	*	chr1-153189581-153189581	pmid33933144	eskd_t1dm_dialysis_transplant
1363	chr1	153330831	153330831	1	*	chr1-153303307-153303307	pmid33933144	eskd_t1dm
1364	chr1	153330831	153330831	1	*	chr1-153303307-153303307	pmid33933144	eskd_t1dm_dialysis_transplant
1365	chr1	153348945	153348945	1	*	chr1-153321421-153321421	pmid33933144	eskd_t1dm_dialysis_transplant
1366	chr1	153358282	153358282	1	*	chr1-153330758-153330758	pmid33933144	eskd_t1dm_dialysis_transplant
1367	chr1	153358300	153358300	1	*	chr1-153330776-153330776	pmid33933144	eskd_t1dm_dialysis_transplant
1368	chr1	153365501	153365501	1	*	chr1-153337977-153337977	pmid33933144	eskd_t1dm_dialysis_transplant
1369	chr1	153390451	153390451	1	*	chr1-153362927-153362927	pmid33933144	eskd_t1dm_dialysis_transplant
1370	chr1	153391013	153391013	1	*	chr1-153363489-153363489	pmid33933144	eskd_t1dm_dialysis_transplant
1371	chr1	153391104	153391104	1	*	chr1-153363580-153363580	pmid33933144	eskd_t1dm_dialysis_transplant
1372	chr1	153391251	153391251	1	*	chr1-153363727-153363727	pmid33933144	eskd_t1dm_dialysis_transplant
1373	chr1	153538420	153538420	1	*	chr1-153510896-153510896	pmid31165727	renal_function_decline_dkd
1374	chr1	153541334	153541334	1	*	chr1-153513810-153513810	pmid33933144	eskd_t1dm
1375	chr1	153541334	153541334	1	*	chr1-153513810-153513810	pmid33933144	eskd_t1dm_fc2
1376	chr1	153541334	153541334	1	*	chr1-153513810-153513810	pmid33933144	eskd_t1dm_dialysis_transplant
1377	chr1	153597455	153597455	1	*	chr1-153569931-153569931	pmid33933144	eskd_t1dm
1378	chr1	153597455	153597455	1	*	chr1-153569931-153569931	pmid33933144	eskd_t1dm_dialysis_transplant
1379	chr1	153646839	153646839	1	*	chr1-153619315-153619315	pmid33933144	eskd_t1dm_dialysis_transplant
1380	chr1	153698535	153698535	1	*	chr1-153671011-153671011	pmid33933144	eskd_t1dm_dialysis_transplant
1381	chr1	153734953	153734953	1	*	chr1-153707429-153707429	pmid33933144	eskd_t1dm_dialysis_transplant
1382	chr1	153773735	153773735	1	*	chr1-153746211-153746211	pmid33933144	eskd_t1dm_dialysis_transplant
1383	chr1	153828223	153828223	1	*	chr1-153800699-153800699	pmid33933144	eskd_t1dm_dialysis_transplant
1384	chr1	153945067	153945154	88	*	chr1-152184167-152184254	pmid24098934	interstitial_fibrosis_ckd
1385	chr1	153969428	153969428	1	*	chr1-153941904-153941904	pmid33933144	eskd_t1dm
1386	chr1	153969428	153969428	1	*	chr1-153941904-153941904	pmid33933144	eskd_t1dm_dialysis_transplant
1387	chr1	153972321	153972321	1	*	chr1-153944797-153944797	pmid33933144	eskd_t1dm_dialysis_transplant
1388	chr1	153986316	153986316	1	*	chr1-153958792-153958792	pmid33933144	eskd_t1dm_dialysis_transplant
1389	chr1	153986321	153986321	1	*	chr1-153958797-153958797	pmid33933144	eskd_t1dm_dialysis_transplant
1390	chr1	153986501	153986501	1	*	chr1-153958977-153958977	pmid33933144	eskd_t1dm_dialysis_transplant
1391	chr1	154192518	154192518	1	*	chr1-154164994-154164994	pmid33933144	eskd_t1dm_dialysis_transplant
1392	chr1	154265758	154265758	1	*	chr1-154238234-154238234	pmid33933144	eskd_t1dm_dialysis_transplant
1393	chr1	154398342	154398342	1	*	chr1-154370818-154370818	pmid33933144	eskd_t1dm_dialysis_transplant
1394	chr1	154432775	154432775	1	*	chr1-154405251-154405251	pmid33933144	eskd_t1dm_dialysis_transplant
1395	chr1	154440363	154440363	1	*	chr1-154412839-154412839	pmid33933144	eskd_t1dm_dialysis_transplant
1396	chr1	154486141	154486141	1	*	chr1-154458617-154458617	pmid33933144	eskd_t1dm_dialysis_transplant
1397	chr1	154490601	154490601	1	*	chr1-154463077-154463077	pmid33933144	eskd_t1dm_dialysis_transplant
1398	chr1	154552855	154552855	1	*	chr1-154525331-154525331	pmid33933144	eskd_t1dm_dialysis_transplant
1399	chr1	154611611	154611611	1	*	chr1-154584087-154584087	pmid33933144	eskd_t1dm_dialysis_transplant
1400	chr1	154785494	154785494	1	*	chr1-154757970-154757970	pmid33933144	eskd_t1dm_dialysis_transplant
1401	chr1	154809124	154809124	1	*	chr1-154781600-154781600	pmid33933144	eskd_t1dm
1402	chr1	154809124	154809124	1	*	chr1-154781600-154781600	pmid33933144	eskd_t1dm_dialysis_transplant
1403	chr1	154822924	154822924	1	*	chr1-154795400-154795400	pmid33933144	eskd_t1dm
1404	chr1	154822924	154822924	1	*	chr1-154795400-154795400	pmid33933144	eskd_t1dm_dialysis_transplant
1405	chr1	154870646	154870646	1	*	chr1-154843122-154843122	pmid31165727	renal_function_decline_dkd
1406	chr1	154971175	154971175	1	*	chr1-154943651-154943651	pmid33933144	eskd_t1dm_dialysis_transplant
1407	chr1	155005842	155005842	1	*	chr1-154978318-154978318	pmid33933144	eskd_t1dm_dialysis_transplant
1408	chr1	155048605	155049101	497	*	chr1-153287705-153288201	pmid24098934	interstitial_fibrosis_ckd
1409	chr1	155174921	155174921	1	*	chr1-155147397-155147397	pmid33933144	eskd_t1dm_dialysis_transplant
1410	chr1	155207770	155207770	1	*	chr1-155177561-155177561	pmid33933144	eskd_t1dm_dialysis_transplant
1411	chr1	155241854	155241854	1	*	chr1-155211645-155211645	pmid33933144	eskd_t1dm_dialysis_transplant
1412	chr1	155650521	155650521	1	*	chr1-155620312-155620312	pmid33933144	eskd_t1dm_dialysis_transplant
1413	chr1	155698418	155698689	272	*	chr1-153934833-153935104	pmid24098934	interstitial_fibrosis_ckd
1414	chr1	155821527	155821527	1	*	chr1-155791318-155791318	pmid33933144	eskd_t1dm_dialysis_transplant
1415	chr1	155948812	155949302	491	*	chr1-154185227-154185717	pmid24098934	interstitial_fibrosis_ckd
1416	chr1	155971215	155971215	1	*	chr1-155941006-155941006	pmid33933144	eskd_t1dm
1417	chr1	155971215	155971215	1	*	chr1-155941006-155941006	pmid33933144	eskd_t1dm_dialysis_transplant
1418	chr1	155990249	155990249	1	*	chr1-155960040-155960040	pmid33933144	eskd_t1dm_dialysis_transplant
1419	chr1	155990489	155990489	1	*	chr1-155960280-155960280	pmid33933144	eskd_t1dm_dialysis_transplant
1420	chr1	156077158	156077472	315	*	chr1-154313573-154313887	pmid24098934	interstitial_fibrosis_ckd
1421	chr1	156134811	156134811	1	*	chr1-156104602-156104602	pmid33933144	eskd_t1dm_dialysis_transplant
1422	chr1	156149643	156149643	1	*	chr1-156119434-156119434	pmid33933144	eskd_t1dm_dialysis_transplant
1423	chr1	156154863	156154863	1	*	chr1-156124654-156124654	pmid33933144	eskd_t1dm_dialysis_transplant
1424	chr1	156218028	156218028	1	*	chr1-156187819-156187819	pmid33933144	eskd_t1dm_dialysis_transplant
1425	chr1	156241684	156241951	268	*	chr1-154478099-154478366	pmid24098934	interstitial_fibrosis_ckd
1426	chr1	156277200	156277200	1	*	chr1-156246991-156246991	pmid33933144	eskd_t1dm_dialysis_transplant
1427	chr1	156284966	156284966	1	*	chr1-156254757-156254757	pmid33933144	eskd_t1dm_dialysis_transplant
1428	chr1	156371732	156371732	1	*	chr1-156341523-156341523	pmid33933144	eskd_t1dm_dialysis_transplant
1429	chr1	156508742	156508742	1	*	chr1-156478534-156478534	pmid33933144	eskd_t1dm
1430	chr1	156508742	156508742	1	*	chr1-156478534-156478534	pmid33933144	eskd_t1dm_dialysis_transplant
1431	chr1	156539008	156539008	1	*	chr1-156508800-156508800	pmid33933144	eskd_t1dm
1432	chr1	156539008	156539008	1	*	chr1-156508800-156508800	pmid33933144	eskd_t1dm_dialysis_transplant
1433	chr1	156558723	156559701	979	*	chr1-154795139-154796117	pmid24098934	interstitial_fibrosis_ckd
1434	chr1	156559987	156560231	245	*	chr1-154796403-154796647	pmid24098934	interstitial_fibrosis_ckd
1435	chr1	156571365	156571365	1	*	chr1-156541157-156541157	pmid33933144	eskd_t1dm_dialysis_transplant
1436	chr1	156594538	156594538	1	*	chr1-156564330-156564330	pmid31165727	renal_function_decline_dkd
1437	chr1	156643725	156643994	270	*	chr1-154880141-154880410	pmid24098934	interstitial_fibrosis_ckd
1438	chr1	156661714	156661714	1	*	chr1-156631506-156631506	pmid33933144	eskd_t1dm_dialysis_transplant
1439	chr1	156716373	156716632	260	*	chr1-154952789-154953048	pmid24098934	interstitial_fibrosis_ckd
1440	chr1	156816006	156816006	1	*	chr1-156785798-156785798	pmid33933144	eskd_t1dm
1441	chr1	156816006	156816006	1	*	chr1-156785798-156785798	pmid33933144	eskd_t1dm_dialysis_transplant
1442	chr1	156822030	156822030	1	*	chr1-156791822-156791822	pmid33933144	eskd_t1dm_dialysis_transplant
1443	chr1	156892222	156892222	1	*	chr1-156862014-156862014	pmid33933144	eskd_t1dm_dialysis_transplant
1444	chr1	156919336	156919336	1	*	chr1-156889128-156889128	pmid33933144	eskd_t1dm_dialysis_transplant
1445	chr1	157099786	157099786	1	*	chr1-157069578-157069578	pmid33933144	eskd_t1dm_dialysis_transplant
1446	chr1	157118065	157118065	1	*	chr1-157087857-157087857	pmid33933144	eskd_t1dm_dialysis_transplant
1447	chr1	157133849	157133849	1	*	chr1-157103641-157103641	pmid33933144	eskd_t1dm_dialysis_transplant
1448	chr1	157174224	157174224	1	*	chr1-157144014-157144014	pmid33933144	eskd_t1dm
1449	chr1	157174224	157174224	1	*	chr1-157144014-157144014	pmid33933144	eskd_t1dm_dialysis_transplant
1450	chr1	157511603	157512305	703	*	chr1-155748017-155748719	pmid24098934	interstitial_fibrosis_ckd
1451	chr1	157596506	157596506	1	*	chr1-157566296-157566296	pmid33933144	eskd_t1dm_dialysis_transplant
1452	chr1	157653018	157653156	139	*	chr1-155889432-155889570	pmid24098934	interstitial_fibrosis_ckd
1453	chr1	157700430	157700430	1	*	chr1-157670220-157670220	pmid33933144	eskd_t1dm
1454	chr1	157700430	157700430	1	*	chr1-157670220-157670220	pmid33933144	eskd_t1dm_dialysis_transplant
1455	chr1	157700691	157700691	1	*	chr1-157670481-157670481	pmid33933144	eskd_t1dm_dialysis_transplant
1456	chr1	157700920	157700920	1	*	chr1-157670710-157670710	pmid33933144	eskd_t1dm
1457	chr1	157700920	157700920	1	*	chr1-157670710-157670710	pmid33933144	eskd_t1dm_dialysis_transplant
1458	chr1	157701079	157701079	1	*	chr1-157670869-157670869	pmid33933144	eskd_t1dm
1459	chr1	157701079	157701079	1	*	chr1-157670869-157670869	pmid33933144	eskd_t1dm_dialysis_transplant
1460	chr1	157746625	157746625	1	*	chr1-157716415-157716415	pmid33933144	eskd_t1dm_dialysis_transplant
1461	chr1	157770365	157770365	1	*	chr1-157740155-157740155	pmid33933144	eskd_t1dm
1462	chr1	157770365	157770365	1	*	chr1-157740155-157740155	pmid33933144	eskd_t1dm_dialysis_transplant
1463	chr1	157798464	157798464	1	*	chr1-157768254-157768254	pmid33933144	eskd_t1dm_dialysis_transplant
1464	chr1	157806900	157806900	1	*	chr1-157776690-157776690	pmid33933144	eskd_t1dm
1465	chr1	157806900	157806900	1	*	chr1-157776690-157776690	pmid33933144	eskd_t1dm_dialysis_transplant
1466	chr1	158204237	158204237	1	*	chr1-158174027-158174027	pmid33933144	eskd_t1dm_dialysis_transplant
1467	chr1	158275054	158275054	1	*	chr1-158244844-158244844	pmid33933144	eskd_t1dm
1468	chr1	158275054	158275054	1	*	chr1-158244844-158244844	pmid33933144	eskd_t1dm_dialysis_transplant
1469	chr1	158333985	158333985	1	*	chr1-158303775-158303775	pmid33933144	eskd_t1dm
1470	chr1	158333985	158333985	1	*	chr1-158303775-158303775	pmid33933144	eskd_t1dm_dialysis_transplant
1471	chr1	158399322	158399322	1	*	chr1-158369112-158369112	pmid33933144	eskd_t1dm_dialysis_transplant
1472	chr1	158460604	158460604	1	*	chr1-158430394-158430394	pmid33933144	eskd_t1dm_dialysis_transplant
1473	chr1	158461543	158461543	1	*	chr1-158431333-158431333	pmid33933144	eskd_t1dm_dialysis_transplant
1474	chr1	158635032	158635032	1	*	chr1-158604822-158604822	pmid33933144	eskd_t1dm_dialysis_transplant
1475	chr1	158701915	158701915	1	*	chr1-158671705-158671705	pmid33933144	eskd_t1dm
1476	chr1	158701915	158701915	1	*	chr1-158671705-158671705	pmid33933144	eskd_t1dm_dialysis_transplant
1477	chr1	158719014	158719014	1	*	chr1-158688804-158688804	pmid33933144	eskd_t1dm_dialysis_transplant
1478	chr1	158778642	158778642	1	*	chr1-158748432-158748432	pmid33933144	eskd_t1dm_dialysis_transplant
1479	chr1	158800767	158800767	1	*	chr1-158770557-158770557	pmid33933144	eskd_t1dm_dialysis_transplant
1480	chr1	158810015	158810015	1	*	chr1-158779805-158779805	pmid33933144	eskd_t1dm_dialysis_transplant
1481	chr1	158818671	158818671	1	*	chr1-158788461-158788461	pmid33933144	eskd_t1dm_dialysis_transplant
1482	chr1	158930854	158930854	1	*	chr1-158900644-158900644	pmid31165727	renal_function_decline_dkd
1483	chr1	158930854	158930854	1	*	chr1-158900644-158900644	pmid33933144	eskd_t1dm
1484	chr1	158930854	158930854	1	*	chr1-158900644-158900644	pmid33933144	eskd_t1dm_dialysis_transplant
1485	chr1	158931242	158931242	1	*	chr1-158901032-158901032	pmid33933144	eskd_t1dm
1486	chr1	158931242	158931242	1	*	chr1-158901032-158901032	pmid33933144	eskd_t1dm_dialysis_transplant
1487	chr1	158996441	158996441	1	*	chr1-158966231-158966231	pmid33933144	eskd_t1dm
1488	chr1	158996441	158996441	1	*	chr1-158966231-158966231	pmid33933144	eskd_t1dm_dialysis_transplant
1489	chr1	159010051	159010051	1	*	chr1-158979841-158979841	pmid31165727	interstitial_fibrosis_dkd
1490	chr1	159055358	159055358	1	*	chr1-159025148-159025148	pmid33933144	eskd_t1dm_dialysis_transplant
1491	chr1	159076601	159076601	1	*	chr1-159046391-159046391	pmid33933144	eskd_t1dm
1492	chr1	159076601	159076601	1	*	chr1-159046391-159046391	pmid33933144	eskd_t1dm_dialysis_transplant
1493	chr1	159076661	159076661	1	*	chr1-159046451-159046451	pmid33933144	eskd_t1dm
1494	chr1	159076661	159076661	1	*	chr1-159046451-159046451	pmid33933144	eskd_t1dm_dialysis_transplant
1495	chr1	159085077	159085077	1	*	chr1-159054867-159054867	pmid33933144	eskd_t1dm_dialysis_transplant
1496	chr1	159168427	159168427	1	*	chr1-159138217-159138217	pmid33933144	eskd_t1dm_dialysis_transplant
1497	chr1	159195649	159195649	1	*	chr1-159165439-159165439	pmid33933144	eskd_t1dm
1498	chr1	159195649	159195649	1	*	chr1-159165439-159165439	pmid33933144	eskd_t1dm_dialysis_transplant
1499	chr1	159239558	159239558	1	*	chr1-159209348-159209348	pmid33933144	eskd_t1dm_dialysis_transplant
1500	chr1	159289162	159289162	1	*	chr1-159258952-159258952	pmid33933144	eskd_t1dm_dialysis_transplant
1501	chr1	159436639	159437176	538	*	chr1-157673053-157673590	pmid24098934	interstitial_fibrosis_ckd
1502	chr1	159491081	159491317	237	*	chr1-157727495-157727731	pmid24098934	interstitial_fibrosis_ckd
1503	chr1	159554431	159554431	1	*	chr1-159524221-159524221	pmid33933144	eskd_t1dm_dialysis_transplant
1504	chr1	159587207	159587207	1	*	chr1-159556997-159556997	pmid33933144	eskd_t1dm_dialysis_transplant
1505	chr1	159615593	159617235	1643	*	chr1-157852007-157853649	pmid24098934	interstitial_fibrosis_ckd
1506	chr1	159752238	159752238	1	*	chr1-159722028-159722028	pmid33933144	eskd_t1dm_dialysis_transplant
1507	chr1	159828998	159828998	1	*	chr1-159798788-159798788	pmid33933144	eskd_t1dm_dialysis_transplant
1508	chr1	159846131	159846131	1	*	chr1-159815921-159815921	pmid33933144	eskd_t1dm_dialysis_transplant
1509	chr1	159850104	159850104	1	*	chr1-159819894-159819894	pmid33933144	eskd_t1dm_dialysis_transplant
1510	chr1	159855259	159855259	1	*	chr1-159825049-159825049	pmid33933144	eskd_t1dm_dialysis_transplant
1511	chr1	159889848	159889848	1	*	chr1-159859638-159859638	pmid33933144	eskd_t1dm_dialysis_transplant
1512	chr1	159934808	159934808	1	*	chr1-159904598-159904598	pmid33933144	eskd_t1dm
1513	chr1	159953618	159953618	1	*	chr1-159923408-159923408	pmid33933144	eskd_t1dm
1514	chr1	159958890	159958890	1	*	chr1-159928680-159928680	pmid33933144	eskd_t1dm
1515	chr1	160043075	160043075	1	*	chr1-160012865-160012865	pmid33933144	eskd_t1dm
1516	chr1	160043075	160043075	1	*	chr1-160012865-160012865	pmid33933144	eskd_t1dm_fc2
1517	chr1	160043075	160043075	1	*	chr1-160012865-160012865	pmid33933144	eskd_t1dm_dialysis_transplant
1518	chr1	160112543	160112543	1	*	chr1-160082333-160082333	pmid33933144	eskd_t1dm_dialysis_transplant
1519	chr1	160209920	160209920	1	*	chr1-160179710-160179710	pmid33933144	eskd_t1dm_dialysis_transplant
1520	chr1	160432369	160432369	1	*	chr1-160402159-160402159	pmid33933144	eskd_t1dm_dialysis_transplant
1521	chr1	160453687	160453687	1	*	chr1-160423477-160423477	pmid33933144	eskd_t1dm
1522	chr1	160453687	160453687	1	*	chr1-160423477-160423477	pmid33933144	eskd_t1dm_dialysis_transplant
1523	chr1	160552623	160552623	1	*	chr1-160522413-160522413	pmid33933144	eskd_t1dm_dialysis_transplant
1524	chr1	160623131	160623131	1	*	chr1-160592921-160592921	pmid33933144	eskd_t1dm_dialysis_transplant
1525	chr1	160645450	160645450	1	*	chr1-160615240-160615240	pmid33933144	eskd_t1dm_dialysis_transplant
1526	chr1	160657620	160657620	1	*	chr1-160627410-160627410	pmid33933144	eskd_t1dm_dialysis_transplant
1527	chr1	160663277	160663277	1	*	chr1-160633067-160633067	pmid33933144	eskd_t1dm_dialysis_transplant
1528	chr1	160709167	160709167	1	*	chr1-160678957-160678957	pmid33933144	eskd_t1dm_dialysis_transplant
1529	chr1	160710397	160711058	662	*	chr1-158946811-158947472	pmid24098934	interstitial_fibrosis_ckd
1530	chr1	160739449	160739449	1	*	chr1-160709239-160709239	pmid33933144	eskd_t1dm_dialysis_transplant
1531	chr1	160744592	160744592	1	*	chr1-160714382-160714382	pmid33933144	eskd_t1dm
1532	chr1	160744592	160744592	1	*	chr1-160714382-160714382	pmid33933144	eskd_t1dm_dialysis_transplant
1533	chr1	160782522	160782522	1	*	chr1-160752312-160752312	pmid33933144	eskd_t1dm
1534	chr1	160782522	160782522	1	*	chr1-160752312-160752312	pmid33933144	eskd_t1dm_dialysis_transplant
1535	chr1	160796015	160796015	1	*	chr1-160765805-160765805	pmid33933144	eskd_t1dm
1536	chr1	160796015	160796015	1	*	chr1-160765805-160765805	pmid33933144	eskd_t1dm_fc2
1537	chr1	160796015	160796015	1	*	chr1-160765805-160765805	pmid33933144	eskd_t1dm_dialysis_transplant
1538	chr1	160796133	160796133	1	*	chr1-160765923-160765923	pmid33933144	eskd_t1dm
1539	chr1	160796133	160796133	1	*	chr1-160765923-160765923	pmid33933144	eskd_t1dm_fc2
1540	chr1	160796133	160796133	1	*	chr1-160765923-160765923	pmid33933144	eskd_t1dm_dialysis_transplant
1541	chr1	160796745	160796745	1	*	chr1-160766535-160766535	pmid33933144	eskd_t1dm_dialysis_transplant
1542	chr1	160796777	160797146	370	*	chr1-159033191-159033560	pmid24098934	interstitial_fibrosis_ckd
1543	chr1	160839186	160839186	1	*	chr1-160808976-160808976	pmid33933144	eskd_t1dm_dialysis_transplant
1544	chr1	160869509	160869509	1	*	chr1-160839299-160839299	pmid33933144	eskd_t1dm_dialysis_transplant
1545	chr1	161083768	161083768	1	*	chr1-161053558-161053558	pmid33933144	eskd_t1dm_dialysis_transplant
1546	chr1	161090210	161090210	1	*	chr1-161060000-161060000	pmid33933144	eskd_t1dm
1547	chr1	161090210	161090210	1	*	chr1-161060000-161060000	pmid33933144	eskd_t1dm_dialysis_transplant
1548	chr1	161195263	161195263	1	*	chr1-161165053-161165053	pmid33933144	eskd_t1dm
1549	chr1	161195263	161195263	1	*	chr1-161165053-161165053	pmid33933144	eskd_t1dm_dialysis_transplant
1550	chr1	161201593	161201593	1	*	chr1-161171383-161171383	pmid33933144	eskd_t1dm_dialysis_transplant
1551	chr1	161214515	161214515	1	*	chr1-161184305-161184305	pmid33933144	eskd_t1dm_dialysis_transplant
1552	chr1	161217049	161217049	1	*	chr1-161186839-161186839	pmid33933144	eskd_t1dm_dialysis_transplant
1553	chr1	161222759	161222759	1	*	chr1-161192549-161192549	pmid33933144	eskd_t1dm_dialysis_transplant
1554	chr1	161241806	161241806	1	*	chr1-161211596-161211596	pmid33933144	eskd_t1dm_dialysis_transplant
1555	chr1	161505241	161505241	1	*	chr1-161475031-161475031	pmid33933144	eskd_t1dm_dialysis_transplant
1556	chr1	161505267	161505267	1	*	chr1-161475057-161475057	pmid33933144	eskd_t1dm_dialysis_transplant
1557	chr1	161506590	161506590	1	*	chr1-161476380-161476380	pmid33933144	eskd_t1dm_dialysis_transplant
1558	chr1	161528660	161528660	1	*	chr1-161498450-161498450	pmid33933144	eskd_t1dm
1559	chr1	161528660	161528660	1	*	chr1-161498450-161498450	pmid33933144	eskd_t1dm_dialysis_transplant
1560	chr1	161610654	161610654	1	*	chr1-161580444-161580444	pmid33933144	eskd_t1dm_dialysis_transplant
1561	chr1	161631263	161631263	1	*	chr1-161601053-161601053	pmid33933144	eskd_t1dm_dialysis_transplant
1562	chr1	161706409	161706409	1	*	chr1-161676199-161676199	pmid33933144	eskd_t1dm_dialysis_transplant
1563	chr1	161706791	161706791	1	*	chr1-161676581-161676581	pmid33933144	eskd_t1dm
1564	chr1	161706791	161706791	1	*	chr1-161676581-161676581	pmid33933144	eskd_t1dm_dialysis_transplant
1565	chr1	161709529	161709529	1	*	chr1-161679319-161679319	pmid33933144	eskd_t1dm_dialysis_transplant
1566	chr1	161978269	161978269	1	*	chr1-161948059-161948059	pmid31165727	renal_function_decline_dkd
1567	chr1	161981371	161981371	1	*	chr1-161951161-161951161	pmid33933144	eskd_t1dm_dialysis_transplant
1568	chr1	162075072	162075072	1	*	chr1-162044862-162044862	pmid33933144	eskd_t1dm_dialysis_transplant
1569	chr1	162140124	162141704	1581	*	chr1-160376538-160378118	pmid24098934	interstitial_fibrosis_ckd
1570	chr1	162160046	162160046	1	*	chr1-162129836-162129836	pmid33933144	eskd_t1dm_dialysis_transplant
1571	chr1	162197234	162197234	1	*	chr1-162167024-162167024	pmid33933144	eskd_t1dm_dialysis_transplant
1572	chr1	162235659	162235659	1	*	chr1-162205449-162205449	pmid33933144	eskd_t1dm_dialysis_transplant
1573	chr1	162310622	162310622	1	*	chr1-162280412-162280412	pmid33933144	eskd_t1dm_dialysis_transplant
1574	chr1	162317928	162317928	1	*	chr1-162287718-162287718	pmid33933144	eskd_t1dm_dialysis_transplant
1575	chr1	162327632	162327632	1	*	chr1-162297422-162297422	pmid33933144	eskd_t1dm_dialysis_transplant
1576	chr1	162337274	162337274	1	*	chr1-162307064-162307064	pmid33933144	eskd_t1dm
1577	chr1	162337274	162337274	1	*	chr1-162307064-162307064	pmid33933144	eskd_t1dm_dialysis_transplant
1578	chr1	162337438	162337438	1	*	chr1-162307228-162307228	pmid33933144	eskd_t1dm_dialysis_transplant
1579	chr1	162349785	162349785	1	*	chr1-162319575-162319575	pmid31165727	renal_function_decline_dkd
1580	chr1	162362011	162362011	1	*	chr1-162331801-162331801	pmid33933144	eskd_t1dm
1581	chr1	162362011	162362011	1	*	chr1-162331801-162331801	pmid33933144	eskd_t1dm_dialysis_transplant
1582	chr1	162366839	162366839	1	*	chr1-162336629-162336629	pmid33933144	eskd_t1dm_dialysis_transplant
1583	chr1	162378220	162378220	1	*	chr1-162348010-162348010	pmid33933144	eskd_t1dm_dialysis_transplant
1584	chr1	162379334	162379933	600	*	chr1-160615748-160616347	pmid24098934	interstitial_fibrosis_ckd
1585	chr1	162405887	162405887	1	*	chr1-162375677-162375677	pmid33933144	eskd_t1dm_dialysis_transplant
1586	chr1	162562712	162562712	1	*	chr1-162532502-162532502	pmid33933144	eskd_t1dm
1587	chr1	162562712	162562712	1	*	chr1-162532502-162532502	pmid33933144	eskd_t1dm_fc2
1588	chr1	162562712	162562712	1	*	chr1-162532502-162532502	pmid33933144	eskd_t1dm_dialysis_transplant
1589	chr1	162564838	162564838	1	*	chr1-162534628-162534628	pmid33933144	eskd_t1dm_dialysis_transplant
1590	chr1	162601701	162601701	1	*	chr1-162571491-162571491	pmid33933144	eskd_t1dm_dialysis_transplant
1591	chr1	162762929	162763332	404	*	chr1-160999343-160999746	pmid24098934	interstitial_fibrosis_ckd
1592	chr1	163412127	163412127	1	*	chr1-163381917-163381917	pmid33933144	eskd_t1dm_dialysis_transplant
1593	chr1	164559264	164559264	1	*	chr1-164528501-164528501	pmid31165727	renal_function_decline_dkd
1594	chr1	164589061	164589061	1	*	chr1-164558298-164558298	pmid33933144	eskd_t1dm
1595	chr1	164589061	164589061	1	*	chr1-164558298-164558298	pmid33933144	eskd_t1dm_fc2
1596	chr1	164589061	164589061	1	*	chr1-164558298-164558298	pmid33933144	eskd_t1dm_dialysis_transplant
1597	chr1	164600815	164600815	1	*	chr1-164570052-164570052	pmid31165727	renal_function_decline_dkd
1598	chr1	164602926	164602926	1	*	chr1-164572163-164572163	pmid33933144	eskd_t1dm_dialysis_transplant
1599	chr1	164619270	164619270	1	*	chr1-164588507-164588507	pmid33933144	eskd_t1dm
1600	chr1	164619270	164619270	1	*	chr1-164588507-164588507	pmid33933144	eskd_t1dm_fc2
1601	chr1	164619270	164619270	1	*	chr1-164588507-164588507	pmid33933144	eskd_t1dm_dialysis_transplant
1602	chr1	164630865	164630865	1	*	chr1-164600102-164600102	pmid33933144	eskd_t1dm_dialysis_transplant
1603	chr1	164876349	164876903	555	*	chr1-163112210-163112764	pmid24098934	interstitial_fibrosis_ckd
1604	chr1	165637620	165637620	1	*	chr1-165606857-165606857	pmid33933144	eskd_t1dm_dialysis_transplant
1605	chr1	165829145	165829145	1	*	chr1-165798382-165798382	pmid33933144	eskd_t1dm_dialysis_transplant
1606	chr1	165830619	165830822	204	*	chr1-164066480-164066683	pmid24098934	interstitial_fibrosis_ckd
1607	chr1	165836938	165836938	1	*	chr1-165806175-165806175	pmid33933144	eskd_t1dm
1608	chr1	165836938	165836938	1	*	chr1-165806175-165806175	pmid33933144	eskd_t1dm_dialysis_transplant
1609	chr1	165890477	165890477	1	*	chr1-165859714-165859714	pmid33933144	eskd_t1dm_dialysis_transplant
1610	chr1	167277165	167277165	1	*	chr1-167246402-167246402	pmid33933144	eskd_t1dm
1611	chr1	167277165	167277165	1	*	chr1-167246402-167246402	pmid33933144	eskd_t1dm_dialysis_transplant
1612	chr1	167297332	167297332	1	*	chr1-167266569-167266569	pmid33933144	eskd_t1dm_dialysis_transplant
1613	chr1	167429768	167429768	1	*	chr1-167399005-167399005	pmid33933144	eskd_t1dm
1614	chr1	167429768	167429768	1	*	chr1-167399005-167399005	pmid33933144	eskd_t1dm_dialysis_transplant
1615	chr1	167430884	167430884	1	*	chr1-167400121-167400121	pmid33933144	eskd_t1dm
1616	chr1	167430884	167430884	1	*	chr1-167400121-167400121	pmid33933144	eskd_t1dm_dialysis_transplant
1617	chr1	167456931	167456931	1	*	chr1-167426168-167426168	pmid33933144	eskd_t1dm_dialysis_transplant
1618	chr1	167457041	167457041	1	*	chr1-167426278-167426278	pmid33933144	eskd_t1dm_dialysis_transplant
1619	chr1	167473375	167473375	1	*	chr1-167442612-167442612	pmid33933144	eskd_t1dm_dialysis_transplant
1620	chr1	167474633	167474633	1	*	chr1-167443870-167443870	pmid33933144	eskd_t1dm
1621	chr1	167474633	167474633	1	*	chr1-167443870-167443870	pmid33933144	eskd_t1dm_dialysis_transplant
1622	chr1	167482593	167482593	1	*	chr1-167451830-167451830	pmid33933144	eskd_t1dm_dialysis_transplant
1623	chr1	167483754	167483754	1	*	chr1-167452991-167452991	pmid33933144	eskd_t1dm_dialysis_transplant
1624	chr1	167489589	167489589	1	*	chr1-167458826-167458826	pmid33933144	eskd_t1dm_dialysis_transplant
1625	chr1	167499886	167499886	1	*	chr1-167469123-167469123	pmid33933144	eskd_t1dm
1626	chr1	167499886	167499886	1	*	chr1-167469123-167469123	pmid33933144	eskd_t1dm_dialysis_transplant
1627	chr1	167500468	167500468	1	*	chr1-167469705-167469705	pmid33933144	eskd_t1dm
1628	chr1	167500468	167500468	1	*	chr1-167469705-167469705	pmid33933144	eskd_t1dm_dialysis_transplant
1629	chr1	167509927	167509927	1	*	chr1-167479164-167479164	pmid33933144	eskd_t1dm_dialysis_transplant
1630	chr1	167516636	167516636	1	*	chr1-167485873-167485873	pmid33933144	eskd_t1dm_dialysis_transplant
1631	chr1	167517363	167517363	1	*	chr1-167486600-167486600	pmid33933144	eskd_t1dm
1632	chr1	167517363	167517363	1	*	chr1-167486600-167486600	pmid33933144	eskd_t1dm_dialysis_transplant
1633	chr1	167517823	167517823	1	*	chr1-167487060-167487060	pmid33933144	eskd_t1dm
1634	chr1	167517823	167517823	1	*	chr1-167487060-167487060	pmid33933144	eskd_t1dm_dialysis_transplant
1635	chr1	167518058	167518058	1	*	chr1-167487295-167487295	pmid33933144	eskd_t1dm_dialysis_transplant
1636	chr1	167518159	167518159	1	*	chr1-167487396-167487396	pmid33933144	eskd_t1dm
1637	chr1	167518159	167518159	1	*	chr1-167487396-167487396	pmid33933144	eskd_t1dm_fc2
1638	chr1	167518159	167518159	1	*	chr1-167487396-167487396	pmid33933144	eskd_t1dm_dialysis_transplant
1639	chr1	167518396	167518396	1	*	chr1-167487633-167487633	pmid33933144	eskd_t1dm_dialysis_transplant
1640	chr1	167518525	167518525	1	*	chr1-167487762-167487762	pmid33933144	eskd_t1dm
1641	chr1	167518525	167518525	1	*	chr1-167487762-167487762	pmid33933144	eskd_t1dm_dialysis_transplant
1642	chr1	167518634	167518634	1	*	chr1-167487871-167487871	pmid33933144	eskd_t1dm
1643	chr1	167518634	167518634	1	*	chr1-167487871-167487871	pmid33933144	eskd_t1dm_dialysis_transplant
1644	chr1	167548529	167548529	1	*	chr1-167517766-167517766	pmid33933144	eskd_t1dm_dialysis_transplant
1645	chr1	167629002	167629276	275	*	chr1-165864863-165865137	pmid24098934	interstitial_fibrosis_ckd
1646	chr1	167633757	167634270	514	*	chr1-165869618-165870131	pmid24098934	interstitial_fibrosis_ckd
1647	chr1	167648701	167648701	1	*	chr1-167617938-167617938	pmid33933144	eskd_t1dm_dialysis_transplant
1648	chr1	167651551	167651551	1	*	chr1-167620788-167620788	pmid33933144	eskd_t1dm
1649	chr1	167651551	167651551	1	*	chr1-167620788-167620788	pmid33933144	eskd_t1dm_dialysis_transplant
1650	chr1	167764073	167764073	1	*	chr1-167733310-167733310	pmid33933144	eskd_t1dm_dialysis_transplant
1651	chr1	167905288	167905288	1	*	chr1-167874526-167874526	pmid33933144	eskd_t1dm_dialysis_transplant
1652	chr1	167933490	167933490	1	*	chr1-167902728-167902728	pmid31165727	interstitial_fibrosis_dkd
1653	chr1	167965930	167966443	514	*	chr1-166201792-166202305	pmid24098934	interstitial_fibrosis_ckd
1654	chr1	168130297	168130297	1	*	chr1-168099535-168099535	pmid33933144	eskd_t1dm_dialysis_transplant
1655	chr1	168363062	168363062	1	*	chrchr1-168332300-168332300	pmid33144501	dkd_eGFR
1656	chr1	168409097	168409097	1	*	chr1-168378335-168378335	pmid33933144	eskd_t1dm
1657	chr1	168409097	168409097	1	*	chr1-168378335-168378335	pmid33933144	eskd_t1dm_dialysis_transplant
1658	chr1	168428678	168428678	1	*	chr1-168397916-168397916	pmid33933144	eskd_t1dm
1659	chr1	168428678	168428678	1	*	chr1-168397916-168397916	pmid33933144	eskd_t1dm_dialysis_transplant
1660	chr1	168452325	168452325	1	*	chr1-168421563-168421563	pmid33933144	eskd_t1dm
1661	chr1	168452325	168452325	1	*	chr1-168421563-168421563	pmid33933144	eskd_t1dm_dialysis_transplant
1662	chr1	168504245	168504245	1	*	chr1-168473483-168473483	pmid33933144	eskd_t1dm_dialysis_transplant
1663	chr1	168696256	168696508	253	*	chr1-166932118-166932370	pmid24098934	interstitial_fibrosis_ckd
1664	chr1	169101950	169102506	557	*	chr1-167337812-167338368	pmid24098934	interstitial_fibrosis_ckd
1665	chr1	169148298	169149196	899	*	chr1-167384160-167385058	pmid24098934	interstitial_fibrosis_ckd
1666	chr1	169163118	169163118	1	*	chr1-169132356-169132356	pmid33933144	eskd_t1dm_dialysis_transplant
1667	chr1	169312352	169312352	1	*	chrchr1-169281590-169281590	pmid33144501	dkd_eGFR
1668	chr1	169326467	169326467	1	*	chr1-169295705-169295705	pmid33933144	eskd_t1dm_dialysis_transplant
1669	chr1	171153403	171153403	1	*	chr1-171122542-171122542	pmid33933144	eskd_t1dm
1670	chr1	171153403	171153403	1	*	chr1-171122542-171122542	pmid33933144	eskd_t1dm_fc2
1671	chr1	171153403	171153403	1	*	chr1-171122542-171122542	pmid33933144	eskd_t1dm_dialysis_transplant
1672	chr1	171252633	171252633	1	*	chr1-171221772-171221772	pmid33933144	eskd_t1dm
1673	chr1	171252633	171252633	1	*	chr1-171221772-171221772	pmid33933144	eskd_t1dm_dialysis_transplant
1674	chr1	171252840	171252840	1	*	chr1-171221979-171221979	pmid33933144	eskd_t1dm
1675	chr1	171252840	171252840	1	*	chr1-171221979-171221979	pmid33933144	eskd_t1dm_dialysis_transplant
1676	chr1	171253041	171253041	1	*	chr1-171222180-171222180	pmid33933144	eskd_t1dm_dialysis_transplant
1677	chr1	171483423	171483720	298	*	chr1-169719186-169719483	pmid24098934	interstitial_fibrosis_ckd
1678	chr1	171597740	171597740	1	*	chr1-171566880-171566880	pmid33933144	eskd_t1dm_dialysis_transplant
1679	chr1	171745160	171745160	1	*	chr1-171714300-171714300	pmid33933144	eskd_t1dm_dialysis_transplant
1680	chr1	171850907	171850907	1	*	chr1-171820047-171820047	pmid33933144	eskd_t1dm_dialysis_transplant
1681	chr1	171916683	171916683	1	*	chr1-171885823-171885823	pmid33933144	eskd_t1dm_dialysis_transplant
1682	chr1	172004417	172004417	1	*	chr1-171973557-171973557	pmid33933144	eskd_t1dm_dialysis_transplant
1683	chr1	172381329	172381329	1	*	chr1-172350469-172350469	pmid33933144	eskd_t1dm_dialysis_transplant
1684	chr1	172447895	172447895	1	*	chr1-172417035-172417035	pmid33933144	eskd_t1dm_dialysis_transplant
1685	chr1	172639426	172639426	1	*	chr1-172608566-172608566	pmid33933144	eskd_t1dm
1686	chr1	172639426	172639426	1	*	chr1-172608566-172608566	pmid33933144	eskd_t1dm_dialysis_transplant
1687	chr1	172639504	172639504	1	*	chr1-172608644-172608644	pmid33933144	eskd_t1dm
1688	chr1	172639504	172639504	1	*	chr1-172608644-172608644	pmid33933144	eskd_t1dm_dialysis_transplant
1689	chr1	172639564	172639564	1	*	chr1-172608704-172608704	pmid33933144	eskd_t1dm
1690	chr1	172639564	172639564	1	*	chr1-172608704-172608704	pmid33933144	eskd_t1dm_fc2
1691	chr1	172639564	172639564	1	*	chr1-172608704-172608704	pmid33933144	eskd_t1dm_dialysis_transplant
1692	chr1	172647453	172647453	1	*	chr1-172616593-172616593	pmid33933144	eskd_t1dm
1693	chr1	172647453	172647453	1	*	chr1-172616593-172616593	pmid33933144	eskd_t1dm_dialysis_transplant
1694	chr1	172647524	172647524	1	*	chr1-172616664-172616664	pmid33933144	eskd_t1dm
1695	chr1	172647524	172647524	1	*	chr1-172616664-172616664	pmid33933144	eskd_t1dm_dialysis_transplant
1696	chr1	172658880	172658880	1	*	chr1-172628020-172628020	pmid33933144	eskd_t1dm
1697	chr1	172658880	172658880	1	*	chr1-172628020-172628020	pmid33933144	eskd_t1dm_dialysis_transplant
1698	chr1	172658925	172658925	1	*	chr1-172628065-172628065	pmid33933144	eskd_t1dm
1699	chr1	172658925	172658925	1	*	chr1-172628065-172628065	pmid33933144	eskd_t1dm_dialysis_transplant
1700	chr1	172762318	172762318	1	*	chr1-172731458-172731458	pmid33933144	eskd_t1dm_dialysis_transplant
1701	chr1	172781781	172781781	1	*	chr1-172750921-172750921	pmid33933144	eskd_t1dm
1702	chr1	172781781	172781781	1	*	chr1-172750921-172750921	pmid33933144	eskd_t1dm_dialysis_transplant
1703	chr1	172818854	172818854	1	*	chr1-172787994-172787994	pmid33933144	eskd_t1dm
1704	chr1	172818854	172818854	1	*	chr1-172787994-172787994	pmid33933144	eskd_t1dm_dialysis_transplant
1705	chr1	172818889	172818889	1	*	chr1-172788029-172788029	pmid33933144	eskd_t1dm
1706	chr1	172818889	172818889	1	*	chr1-172788029-172788029	pmid33933144	eskd_t1dm_dialysis_transplant
1707	chr1	172821591	172821591	1	*	chr1-172790731-172790731	pmid33933144	eskd_t1dm
1708	chr1	172821591	172821591	1	*	chr1-172790731-172790731	pmid33933144	eskd_t1dm_dialysis_transplant
1709	chr1	173009837	173009837	1	*	chr1-172978977-172978977	pmid33933144	eskd_t1dm_dialysis_transplant
1710	chr1	173150093	173150093	1	*	chr1-173119232-173119232	pmid33933144	eskd_t1dm_dialysis_transplant
1711	chr1	173193856	173193856	1	*	chr1-173162995-173162995	pmid33933144	eskd_t1dm_dialysis_transplant
1712	chr1	173206951	173206951	1	*	chr1-173176090-173176090	pmid33933144	eskd_t1dm_dialysis_transplant
1713	chr1	173207227	173207227	1	*	chr1-173176366-173176366	pmid33933144	eskd_t1dm_dialysis_transplant
1714	chr1	173207326	173207326	1	*	chr1-173176465-173176465	pmid33933144	eskd_t1dm
1715	chr1	173207326	173207326	1	*	chr1-173176465-173176465	pmid33933144	eskd_t1dm_dialysis_transplant
1716	chr1	173207384	173207384	1	*	chr1-173176523-173176523	pmid33933144	eskd_t1dm_dialysis_transplant
1717	chr1	173360542	173360542	1	*	chr1-173329681-173329681	pmid33933144	eskd_t1dm_dialysis_transplant
1718	chr1	173478288	173478288	1	*	chr1-173447427-173447427	pmid33933144	eskd_t1dm_dialysis_transplant
1719	chr1	173975389	173975619	231	*	chr1-172211150-172211380	pmid24098934	interstitial_fibrosis_ckd
1720	chr1	174102009	174102222	214	*	chr1-172337770-172337983	pmid24098934	interstitial_fibrosis_ckd
1721	chr1	174157408	174157408	1	*	chr1-174126546-174126546	pmid33933144	eskd_t1dm_dialysis_transplant
1722	chr1	174786948	174786948	1	*	chr1-174756086-174756086	pmid33933144	eskd_t1dm
1723	chr1	174786948	174786948	1	*	chr1-174756086-174756086	pmid33933144	eskd_t1dm_dialysis_transplant
1724	chr1	174787008	174787008	1	*	chr1-174756146-174756146	pmid33933144	eskd_t1dm
1725	chr1	174787008	174787008	1	*	chr1-174756146-174756146	pmid33933144	eskd_t1dm_dialysis_transplant
1726	chr1	174964353	174964353	1	*	chr1-174933490-174933490	pmid33933144	eskd_t1dm_dialysis_transplant
1727	chr1	174970224	174970224	1	*	chr1-174939361-174939361	pmid33933144	eskd_t1dm
1728	chr1	174970224	174970224	1	*	chr1-174939361-174939361	pmid33933144	eskd_t1dm_dialysis_transplant
1729	chr1	175073161	175073161	1	*	chr1-175042297-175042297	pmid33933144	eskd_t1dm_dialysis_transplant
1730	chr1	175168100	175168100	1	*	chr1-175137236-175137236	pmid33933144	eskd_t1dm_dialysis_transplant
1731	chr1	175186027	175186027	1	*	chr1-175155163-175155163	pmid33933144	eskd_t1dm_dialysis_transplant
1732	chr1	175225208	175225609	402	*	chr1-173460967-173461368	pmid24098934	interstitial_fibrosis_ckd
1733	chr1	175225698	175225698	1	*	chr1-175194834-175194834	pmid33933144	eskd_t1dm
1734	chr1	175225698	175225698	1	*	chr1-175194834-175194834	pmid33933144	eskd_t1dm_dialysis_transplant
1735	chr1	175306859	175306859	1	*	chr1-175275995-175275995	pmid33933144	eskd_t1dm
1736	chr1	175306859	175306859	1	*	chr1-175275995-175275995	pmid33933144	eskd_t1dm_dialysis_transplant
1737	chr1	175307214	175307214	1	*	chr1-175276350-175276350	pmid33933144	eskd_t1dm
1738	chr1	175307214	175307214	1	*	chr1-175276350-175276350	pmid33933144	eskd_t1dm_dialysis_transplant
1739	chr1	176177969	176177969	1	*	chr1-176147105-176147105	pmid33933144	eskd_t1dm
1740	chr1	176177969	176177969	1	*	chr1-176147105-176147105	pmid33933144	eskd_t1dm_dialysis_transplant
1741	chr1	176208698	176208698	1	*	chr1-176177834-176177834	pmid33933144	eskd_t1dm_dialysis_transplant
1742	chr1	176557206	176557589	384	*	chr1-174792965-174793348	pmid24098934	interstitial_fibrosis_ckd
1743	chr1	177935998	177935998	1	*	chr1-177905133-177905133	pmid33933144	eskd_t1dm
1744	chr1	177935998	177935998	1	*	chr1-177905133-177905133	pmid33933144	eskd_t1dm_dialysis_transplant
1745	chr1	177936523	177936523	1	*	chr1-177905658-177905658	pmid33933144	eskd_t1dm
1746	chr1	177936523	177936523	1	*	chr1-177905658-177905658	pmid33933144	eskd_t1dm_dialysis_transplant
1747	chr1	178389044	178389044	1	*	chr1-178358179-178358179	pmid33933144	eskd_t1dm_dialysis_transplant
1748	chr1	178407843	178407843	1	*	chr1-178376978-178376978	pmid33933144	eskd_t1dm_dialysis_transplant
1749	chr1	178411840	178411840	1	*	chr1-178380975-178380975	pmid33933144	eskd_t1dm
1750	chr1	178411840	178411840	1	*	chr1-178380975-178380975	pmid33933144	eskd_t1dm_dialysis_transplant
1751	chr1	178418789	178418789	1	*	chr1-178387924-178387924	pmid33933144	eskd_t1dm_dialysis_transplant
1752	chr1	178576152	178576152	1	*	chr1-178545287-178545287	pmid33933144	eskd_t1dm_dialysis_transplant
1753	chr1	178606132	178606132	1	*	chr1-178575267-178575267	pmid33933144	eskd_t1dm
1754	chr1	178606132	178606132	1	*	chr1-178575267-178575267	pmid33933144	eskd_t1dm_dialysis_transplant
1755	chr1	178784489	178784489	1	*	chr1-178753624-178753624	pmid33933144	eskd_t1dm_dialysis_transplant
1756	chr1	178929119	178929119	1	*	chr1-178898254-178898254	pmid33933144	eskd_t1dm
1757	chr1	178929119	178929119	1	*	chr1-178898254-178898254	pmid33933144	eskd_t1dm_dialysis_transplant
1758	chr1	178943027	178943100	74	*	chr1-177178785-177178858	pmid24098934	interstitial_fibrosis_ckd
1759	chr1	179092019	179092019	1	*	chr1-179061154-179061154	pmid33933144	eskd_t1dm_dialysis_transplant
1760	chr1	179299195	179299195	1	*	chr1-179268330-179268330	pmid33933144	eskd_t1dm_dialysis_transplant
1761	chr1	179327877	179327877	1	*	chr1-179297012-179297012	pmid33933144	eskd_t1dm_dialysis_transplant
1762	chr1	179353606	179355583	1978	*	chr1-177589364-177591341	pmid24098934	interstitial_fibrosis_ckd
1763	chr1	179584006	179584006	1	*	chr1-179553141-179553141	pmid33933144	eskd_t1dm_dialysis_transplant
1764	chr1	179592445	179592818	374	*	chr1-177828203-177828576	pmid24098934	interstitial_fibrosis_ckd
1765	chr1	179709557	179709557	1	*	chr1-179678692-179678692	pmid33933144	eskd_t1dm
1766	chr1	179709557	179709557	1	*	chr1-179678692-179678692	pmid33933144	eskd_t1dm_dialysis_transplant
1767	chr1	179727679	179727679	1	*	chr1-179696814-179696814	pmid33933144	eskd_t1dm_dialysis_transplant
1768	chr1	179780638	179782030	1393	*	chr1-178016396-178017788	pmid24098934	interstitial_fibrosis_ckd
1769	chr1	179782161	179782389	229	*	chr1-178017919-178018147	pmid24098934	interstitial_fibrosis_ckd
1770	chr1	179832005	179832005	1	*	chr1-179801140-179801140	pmid33933144	eskd_t1dm_dialysis_transplant
1771	chr1	179926192	179926192	1	*	chr1-179895327-179895327	pmid33933144	eskd_t1dm
1772	chr1	179926192	179926192	1	*	chr1-179895327-179895327	pmid33933144	eskd_t1dm_fc2
1773	chr1	179926192	179926192	1	*	chr1-179895327-179895327	pmid33933144	eskd_t1dm_dialysis_transplant
1774	chr1	179976838	179976838	1	*	chr1-179945973-179945973	pmid33933144	eskd_t1dm_dialysis_transplant
1775	chr1	180054109	180054109	1	*	chr1-180023244-180023244	pmid33933144	eskd_t1dm_dialysis_transplant
1776	chr1	180131777	180131777	1	*	chr1-180100912-180100912	pmid33933144	eskd_t1dm_dialysis_transplant
1777	chr1	180935778	180935778	1	*	chr1-180904914-180904914	pmid33933144	eskd_t1dm
1778	chr1	180935778	180935778	1	*	chr1-180904914-180904914	pmid33933144	eskd_t1dm_dialysis_transplant
1779	chr1	180935996	180935996	1	*	chr1-180905132-180905132	pmid33933144	eskd_t1dm
1780	chr1	180935996	180935996	1	*	chr1-180905132-180905132	pmid33933144	eskd_t1dm_dialysis_transplant
1781	chr1	180946221	180946221	1	*	chr1-180915357-180915357	pmid33933144	eskd_t1dm
1782	chr1	180946221	180946221	1	*	chr1-180915357-180915357	pmid33933144	eskd_t1dm_dialysis_transplant
1783	chr1	180952532	180953351	820	*	chr1-179188291-179189110	pmid24098934	interstitial_fibrosis_ckd
1784	chr1	181086991	181086991	1	*	chr1-181056127-181056127	pmid33933144	eskd_t1dm
1785	chr1	181086991	181086991	1	*	chr1-181056127-181056127	pmid33933144	eskd_t1dm_dialysis_transplant
1786	chr1	181099265	181099790	526	*	chr1-179335024-179335549	pmid24098934	interstitial_fibrosis_ckd
1787	chr1	181119717	181119717	1	*	chr1-181088853-181088853	pmid33933144	eskd_t1dm
1788	chr1	181119717	181119717	1	*	chr1-181088853-181088853	pmid33933144	eskd_t1dm_dialysis_transplant
1789	chr1	181128423	181128423	1	*	chr1-181097559-181097559	pmid33933144	eskd_t1dm_dialysis_transplant
1790	chr1	181136100	181136100	1	*	chr1-181105236-181105236	pmid33933144	eskd_t1dm_dialysis_transplant
1791	chr1	181398759	181398759	1	*	chr1-181367895-181367895	pmid33933144	eskd_t1dm_dialysis_transplant
1792	chr1	182128750	182128750	1	*	chr1-182097885-182097885	pmid33933144	eskd_t1dm_dialysis_transplant
1793	chr1	182144682	182144682	1	*	chr1-182113817-182113817	pmid33933144	eskd_t1dm_dialysis_transplant
1794	chr1	182149727	182149727	1	*	chr1-182118862-182118862	pmid33933144	eskd_t1dm_dialysis_transplant
1795	chr1	182194130	182194130	1	*	chr1-182163265-182163265	pmid33933144	eskd_t1dm_dialysis_transplant
1796	chr1	182249429	182249429	1	*	chr1-182218564-182218564	pmid33933144	eskd_t1dm_dialysis_transplant
1797	chr1	182262617	182262617	1	*	chr1-182231752-182231752	pmid33933144	eskd_t1dm
1798	chr1	182262617	182262617	1	*	chr1-182231752-182231752	pmid33933144	eskd_t1dm_dialysis_transplant
1799	chr1	182389921	182389921	1	*	chr1-182359056-182359056	pmid33933144	eskd_t1dm_dialysis_transplant
1800	chr1	182397975	182397975	1	*	chr1-182367110-182367110	pmid33933144	eskd_t1dm_dialysis_transplant
1801	chr1	183033319	183033319	1	*	chr1-183002454-183002454	pmid33933144	eskd_t1dm_dialysis_transplant
1802	chr1	183234182	183234874	693	*	chr1-181469940-181470632	pmid24098934	interstitial_fibrosis_ckd
1803	chr1	183249134	183249134	1	*	chr1-183218269-183218269	pmid33933144	eskd_t1dm_dialysis_transplant
1804	chr1	183259894	183260538	645	*	chr1-181495652-181496296	pmid24098934	interstitial_fibrosis_ckd
1805	chr1	183280101	183280101	1	*	chr1-183249236-183249236	pmid33933144	eskd_t1dm_dialysis_transplant
1806	chr1	183364197	183364197	1	*	chr1-183333332-183333332	pmid33933144	eskd_t1dm_dialysis_transplant
1807	chr1	183568635	183568635	1	*	chr1-183537770-183537770	pmid33933144	eskd_t1dm_dialysis_transplant
1808	chr1	183583621	183583621	1	*	chr1-183552756-183552756	pmid33933144	eskd_t1dm_dialysis_transplant
1809	chr1	183605012	183605012	1	*	chr1-183574147-183574147	pmid33933144	eskd_t1dm_dialysis_transplant
1810	chr1	184030565	184030565	1	*	chr1-183999699-183999699	pmid33933144	eskd_t1dm_dialysis_transplant
1811	chr1	184611298	184611298	1	*	chr1-184580432-184580432	pmid33933144	eskd_t1dm
1812	chr1	184611298	184611298	1	*	chr1-184580432-184580432	pmid33933144	eskd_t1dm_dialysis_transplant
1813	chr1	184611527	184611527	1	*	chr1-184580661-184580661	pmid33933144	eskd_t1dm
1814	chr1	184611527	184611527	1	*	chr1-184580661-184580661	pmid33933144	eskd_t1dm_dialysis_transplant
1815	chr1	184792751	184792751	1	*	chr1-184761885-184761885	pmid33933144	eskd_t1dm_dialysis_transplant
1816	chr1	184806311	184806311	1	*	chr1-184775445-184775445	pmid33933144	eskd_t1dm_dialysis_transplant
1817	chr1	184806565	184806565	1	*	chr1-184775699-184775699	pmid33933144	eskd_t1dm_dialysis_transplant
1818	chr1	184930452	184930452	1	*	chr1-184899584-184899584	pmid33933144	eskd_t1dm_dialysis_transplant
1819	chr1	184930457	184930457	1	*	chr1-184899589-184899589	pmid33933144	eskd_t1dm
1820	chr1	184930457	184930457	1	*	chr1-184899589-184899589	pmid33933144	eskd_t1dm_fc2
1821	chr1	184930457	184930457	1	*	chr1-184899589-184899589	pmid33933144	eskd_t1dm_dialysis_transplant
1822	chr1	184941963	184941963	1	*	chr1-184911095-184911095	pmid33933144	eskd_t1dm_dialysis_transplant
1823	chr1	185281499	185281499	1	*	chr1-185250631-185250631	pmid33933144	eskd_t1dm
1824	chr1	185281499	185281499	1	*	chr1-185250631-185250631	pmid33933144	eskd_t1dm_dialysis_transplant
1825	chr1	185312515	185312515	1	*	chr1-185281647-185281647	pmid33933144	eskd_t1dm_dialysis_transplant
1826	chr1	185313939	185313939	1	*	chr1-185283071-185283071	pmid33933144	eskd_t1dm_dialysis_transplant
1827	chr1	185405402	185405402	1	*	chrchr1-185374534-185374534	pmid33144501	dkd_eGFR
1828	chr1	185412330	185412330	1	*	chr1-185381462-185381462	pmid33933144	eskd_t1dm
1829	chr1	185412330	185412330	1	*	chr1-185381462-185381462	pmid33933144	eskd_t1dm_dialysis_transplant
1830	chr1	186596351	186596351	1	*	chr1-186565483-186565483	pmid33933144	eskd_t1dm
1831	chr1	186596351	186596351	1	*	chr1-186565483-186565483	pmid33933144	eskd_t1dm_dialysis_transplant
1832	chr1	186611404	186611404	1	*	chr1-186580536-186580536	pmid33933144	eskd_t1dm_dialysis_transplant
1833	chr1	186656259	186656259	1	*	chr1-186625391-186625391	pmid33933144	eskd_t1dm_dialysis_transplant
1834	chr1	186899843	186899843	1	*	chr1-186868975-186868975	pmid33933144	eskd_t1dm
1835	chr1	186899843	186899843	1	*	chr1-186868975-186868975	pmid33933144	eskd_t1dm_dialysis_transplant
1836	chr1	187092315	187092315	1	*	chr1-187061447-187061447	pmid33933144	eskd_t1dm_dialysis_transplant
1837	chr1	188904560	188904560	1	*	chr1-188873691-188873691	pmid33933144	eskd_t1dm
1838	chr1	188904560	188904560	1	*	chr1-188873691-188873691	pmid33933144	eskd_t1dm_dialysis_transplant
1839	chr1	192531305	192531305	1	*	chr1-192500435-192500435	pmid33933144	eskd_t1dm
1840	chr1	192531305	192531305	1	*	chr1-192500435-192500435	pmid33933144	eskd_t1dm_dialysis_transplant
1841	chr1	192539126	192539126	1	*	chr1-192508256-192508256	pmid33933144	eskd_t1dm
1842	chr1	192539126	192539126	1	*	chr1-192508256-192508256	pmid33933144	eskd_t1dm_fc2
1843	chr1	192539126	192539126	1	*	chr1-192508256-192508256	pmid33933144	eskd_t1dm_dialysis_transplant
1844	chr1	192633390	192633390	1	*	chr1-192602520-192602520	pmid33933144	eskd_t1dm
1845	chr1	192633390	192633390	1	*	chr1-192602520-192602520	pmid33933144	eskd_t1dm_dialysis_transplant
1846	chr1	192788257	192788257	1	*	chr1-192757387-192757387	pmid33933144	eskd_t1dm_dialysis_transplant
1847	chr1	192788468	192788468	1	*	chr1-192757598-192757598	pmid33933144	eskd_t1dm_dialysis_transplant
1848	chr1	192879532	192879532	1	*	chr1-192848662-192848662	pmid33933144	eskd_t1dm
1849	chr1	192879532	192879532	1	*	chr1-192848662-192848662	pmid33933144	eskd_t1dm_dialysis_transplant
1850	chr1	192983591	192983591	1	*	chr1-192952721-192952721	pmid33933144	eskd_t1dm
1851	chr1	192983591	192983591	1	*	chr1-192952721-192952721	pmid33933144	eskd_t1dm_dialysis_transplant
1852	chr1	193448927	193448927	1	*	chr1-193418057-193418057	pmid33933144	eskd_t1dm
1853	chr1	193448927	193448927	1	*	chr1-193418057-193418057	pmid33933144	eskd_t1dm_dialysis_transplant
1854	chr1	193458969	193458969	1	*	chr1-193428099-193428099	pmid33933144	eskd_t1dm
1855	chr1	193458969	193458969	1	*	chr1-193428099-193428099	pmid33933144	eskd_t1dm_dialysis_transplant
1856	chr1	193558723	193558723	1	*	chr1-193527853-193527853	pmid33933144	eskd_t1dm_dialysis_transplant
1857	chr1	193701033	193701033	1	*	chr1-193670163-193670163	pmid33933144	eskd_t1dm_dialysis_transplant
1858	chr1	194118264	194118356	93	*	chr1-192354017-192354109	pmid24098934	interstitial_fibrosis_ckd
1859	chr1	195195703	195195703	1	*	chr1-195164833-195164833	pmid33933144	eskd_t1dm_dialysis_transplant
1860	chr1	195894569	195894569	1	*	chr1-195863699-195863699	pmid33933144	eskd_t1dm_dialysis_transplant
1861	chr1	196502209	196502209	1	*	chr1-196471339-196471339	pmid33933144	eskd_t1dm_dialysis_transplant
1862	chr1	196887316	196887316	1	*	chr1-196856446-196856446	pmid33933144	eskd_t1dm_dialysis_transplant
1863	chr1	197448602	197448602	1	*	chr1-197417732-197417732	pmid33933144	eskd_t1dm_dialysis_transplant
1864	chr1	197464153	197464153	1	*	chr1-197433283-197433283	pmid33933144	eskd_t1dm_dialysis_transplant
1865	chr1	197464217	197464217	1	*	chr1-197433347-197433347	pmid33933144	eskd_t1dm
1866	chr1	197464217	197464217	1	*	chr1-197433347-197433347	pmid33933144	eskd_t1dm_fc2
1867	chr1	197464217	197464217	1	*	chr1-197433347-197433347	pmid33933144	eskd_t1dm_dialysis_transplant
1868	chr1	198167388	198167388	1	*	chr1-198136518-198136518	pmid33933144	eskd_t1dm
1869	chr1	198167388	198167388	1	*	chr1-198136518-198136518	pmid33933144	eskd_t1dm_dialysis_transplant
1870	chr1	198176309	198176309	1	*	chr1-198145439-198145439	pmid33933144	eskd_t1dm_dialysis_transplant
1871	chr1	198188169	198188169	1	*	chr1-198157299-198157299	pmid33933144	eskd_t1dm_dialysis_transplant
1872	chr1	198205373	198205373	1	*	chr1-198174503-198174503	pmid33933144	eskd_t1dm_dialysis_transplant
1873	chr1	198363975	198363975	1	*	chr1-198333105-198333105	pmid33933144	eskd_t1dm_dialysis_transplant
1874	chr1	198519431	198519431	1	*	chr1-198488561-198488561	pmid33933144	eskd_t1dm
1875	chr1	198519431	198519431	1	*	chr1-198488561-198488561	pmid33933144	eskd_t1dm_dialysis_transplant
1876	chr1	198519764	198519764	1	*	chr1-198488894-198488894	pmid33933144	eskd_t1dm
1877	chr1	198519764	198519764	1	*	chr1-198488894-198488894	pmid33933144	eskd_t1dm_dialysis_transplant
1878	chr1	198520133	198520133	1	*	chr1-198489263-198489263	pmid33933144	eskd_t1dm_dialysis_transplant
1879	chr1	198598868	198598868	1	*	chr1-198567998-198567998	pmid33933144	eskd_t1dm
1880	chr1	198598868	198598868	1	*	chr1-198567998-198567998	pmid33933144	eskd_t1dm_dialysis_transplant
1881	chr1	198598954	198598954	1	*	chr1-198568084-198568084	pmid33933144	eskd_t1dm
1882	chr1	198598954	198598954	1	*	chr1-198568084-198568084	pmid33933144	eskd_t1dm_dialysis_transplant
1883	chr1	198599072	198599072	1	*	chr1-198568202-198568202	pmid33933144	eskd_t1dm
1884	chr1	198599072	198599072	1	*	chr1-198568202-198568202	pmid33933144	eskd_t1dm_dialysis_transplant
1885	chr1	198624512	198624512	1	*	chr1-198593642-198593642	pmid33933144	eskd_t1dm
1886	chr1	198624512	198624512	1	*	chr1-198593642-198593642	pmid33933144	eskd_t1dm_dialysis_transplant
1887	chr1	198647371	198647371	1	*	chr1-198616500-198616500	pmid33933144	eskd_t1dm_dialysis_transplant
1888	chr1	198652551	198652551	1	*	chr1-198621680-198621680	pmid33933144	eskd_t1dm_dialysis_transplant
1889	chr1	198655999	198655999	1	*	chr1-198625128-198625128	pmid33933144	eskd_t1dm
1890	chr1	198655999	198655999	1	*	chr1-198625128-198625128	pmid33933144	eskd_t1dm_dialysis_transplant
1891	chr1	198678688	198678688	1	*	chr1-198647817-198647817	pmid33933144	eskd_t1dm
1892	chr1	198678688	198678688	1	*	chr1-198647817-198647817	pmid33933144	eskd_t1dm_dialysis_transplant
1893	chr1	198680138	198680308	171	*	chr1-196915890-196916060	pmid24098934	interstitial_fibrosis_ckd
1894	chr1	198830616	198830616	1	*	chr1-198799745-198799745	pmid33933144	eskd_t1dm
1895	chr1	198830616	198830616	1	*	chr1-198799745-198799745	pmid33933144	eskd_t1dm_dialysis_transplant
1896	chr1	198919995	198919995	1	*	chr1-198889124-198889124	pmid33933144	eskd_t1dm
1897	chr1	198919995	198919995	1	*	chr1-198889124-198889124	pmid33933144	eskd_t1dm_dialysis_transplant
1898	chr1	198929301	198929301	1	*	chr1-198898430-198898430	pmid33933144	eskd_t1dm_dialysis_transplant
1899	chr1	198932710	198932710	1	*	chr1-198901839-198901839	pmid33933144	eskd_t1dm_dialysis_transplant
1900	chr1	198932933	198932933	1	*	chr1-198902062-198902062	pmid33933144	eskd_t1dm
1901	chr1	198932933	198932933	1	*	chr1-198902062-198902062	pmid33933144	eskd_t1dm_fc2
1902	chr1	198932933	198932933	1	*	chr1-198902062-198902062	pmid33933144	eskd_t1dm_dialysis_transplant
1903	chr1	199169140	199169140	1	*	chr1-199138268-199138268	pmid33933144	eskd_t1dm_dialysis_transplant
1904	chr1	199510706	199510706	1	*	chr1-199479834-199479834	pmid33933144	eskd_t1dm
1905	chr1	199510706	199510706	1	*	chr1-199479834-199479834	pmid33933144	eskd_t1dm_dialysis_transplant
1906	chr1	199725093	199725093	1	*	chr1-199694221-199694221	pmid33933144	eskd_t1dm
1907	chr1	199725093	199725093	1	*	chr1-199694221-199694221	pmid33933144	eskd_t1dm_dialysis_transplant
1908	chr1	200143510	200143510	1	*	chr1-200112638-200112638	pmid33933144	eskd_t1dm_dialysis_transplant
1909	chr1	200149367	200149367	1	*	chr1-200118495-200118495	pmid33933144	eskd_t1dm_dialysis_transplant
1910	chr1	200354419	200354419	1	*	chr1-200323547-200323547	pmid33933144	eskd_t1dm_dialysis_transplant
1911	chr1	200628606	200628606	1	*	chr1-200597734-200597734	pmid33933144	eskd_t1dm
1912	chr1	200628606	200628606	1	*	chr1-200597734-200597734	pmid33933144	eskd_t1dm_dialysis_transplant
1913	chr1	200732190	200732190	1	*	chr1-200701318-200701318	pmid33933144	eskd_t1dm_dialysis_transplant
1914	chr1	200870282	200870367	86	*	chr1-199106033-199106118	pmid24098934	interstitial_fibrosis_ckd
1915	chr1	200872816	200872816	1	*	chr1-200841944-200841944	pmid33933144	eskd_t1dm_dialysis_transplant
1916	chr1	200872998	200872998	1	*	chr1-200842126-200842126	pmid33933144	eskd_t1dm_dialysis_transplant
1917	chr1	200877968	200877968	1	*	chr1-200847096-200847096	pmid33933144	eskd_t1dm_dialysis_transplant
1918	chr1	200880379	200880379	1	*	chr1-200849507-200849507	pmid33933144	eskd_t1dm
1919	chr1	200880379	200880379	1	*	chr1-200849507-200849507	pmid33933144	eskd_t1dm_dialysis_transplant
1920	chr1	200914201	200914544	344	*	chr1-199149952-199150295	pmid24098934	interstitial_fibrosis_ckd
1921	chr1	200975179	200975179	1	*	chr1-200944307-200944307	pmid33933144	eskd_t1dm
1922	chr1	200975179	200975179	1	*	chr1-200944307-200944307	pmid33933144	eskd_t1dm_dialysis_transplant
1923	chr1	200990917	200991177	261	*	chr1-199226668-199226928	pmid24098934	interstitial_fibrosis_ckd
1924	chr1	201011360	201011360	1	*	chr1-200980488-200980488	pmid31165727	renal_function_decline_dkd
1925	chr1	201014110	201014110	1	*	chr1-200983238-200983238	pmid33933144	eskd_t1dm_dialysis_transplant
1926	chr1	201014185	201014185	1	*	chr1-200983313-200983313	pmid33933144	eskd_t1dm_dialysis_transplant
1927	chr1	201015941	201015941	1	*	chr1-200985069-200985069	pmid33933144	eskd_t1dm
1928	chr1	201015941	201015941	1	*	chr1-200985069-200985069	pmid33933144	eskd_t1dm_dialysis_transplant
1929	chr1	201028509	201028509	1	*	chr1-200997637-200997637	pmid33933144	eskd_t1dm_dialysis_transplant
1930	chr1	201149404	201149404	1	*	chr1-201118532-201118532	pmid31165727	interstitial_fibrosis_dkd
1931	chr1	201170750	201170750	1	*	chr1-201139878-201139878	pmid33933144	eskd_t1dm
1932	chr1	201170750	201170750	1	*	chr1-201139878-201139878	pmid33933144	eskd_t1dm_dialysis_transplant
1933	chr1	201275258	201275406	149	*	chr1-199511009-199511157	pmid24098934	interstitial_fibrosis_ckd
1934	chr1	201284843	201285362	520	*	chr1-199520594-199521113	pmid24098934	interstitial_fibrosis_ckd
1935	chr1	201294921	201295427	507	*	chr1-199530672-199531178	pmid24098934	interstitial_fibrosis_ckd
1936	chr1	201462298	201462456	159	*	chr1-199698049-199698207	pmid24098934	interstitial_fibrosis_ckd
1937	chr1	201465310	201465310	1	*	chr1-201434438-201434438	pmid33933144	eskd_t1dm
1938	chr1	201486242	201486242	1	*	chr1-201455370-201455370	pmid33933144	eskd_t1dm_dialysis_transplant
1939	chr1	201628415	201628486	72	*	chr1-199864166-199864237	pmid24098934	interstitial_fibrosis_ckd
1940	chr1	202154314	202154314	1	*	chr1-202123442-202123442	pmid33933144	eskd_t1dm
1941	chr1	202154314	202154314	1	*	chr1-202123442-202123442	pmid33933144	eskd_t1dm_fc2
1942	chr1	202154314	202154314	1	*	chr1-202123442-202123442	pmid33933144	eskd_t1dm_dialysis_transplant
1943	chr1	202162056	202162056	1	*	chr1-202131184-202131184	pmid31165727	renal_function_decline_dkd
1944	chr1	202197819	202197819	1	*	chr1-202166947-202166947	pmid33933144	eskd_t1dm_dialysis_transplant
1945	chr1	202197915	202197915	1	*	chr1-202167043-202167043	pmid33933144	eskd_t1dm_dialysis_transplant
1946	chr1	202241896	202242064	169	*	chr1-200477647-200477815	pmid24098934	interstitial_fibrosis_ckd
1947	chr1	202248462	202248462	1	*	chr1-202217590-202217590	pmid33933144	eskd_t1dm_dialysis_transplant
1948	chr1	202250092	202250092	1	*	chr1-202219220-202219220	pmid33933144	eskd_t1dm_dialysis_transplant
1949	chr1	202264504	202264628	125	*	chr1-200500255-200500379	pmid24098934	interstitial_fibrosis_ckd
1950	chr1	202332459	202332459	1	*	chr1-202301587-202301587	pmid33933144	eskd_t1dm_dialysis_transplant
1951	chr1	202442487	202442487	1	*	chr1-202411615-202411615	pmid33933144	eskd_t1dm_dialysis_transplant
1952	chr1	202473847	202474407	561	*	chr1-200709598-200710158	pmid24098934	interstitial_fibrosis_ckd
1953	chr1	202623786	202623786	1	*	chr1-202592914-202592914	pmid33933144	eskd_t1dm
1954	chr1	202623786	202623786	1	*	chr1-202592914-202592914	pmid33933144	eskd_t1dm_fc2
1955	chr1	202623786	202623786	1	*	chr1-202592914-202592914	pmid33933144	eskd_t1dm_dialysis_transplant
1956	chr1	202847633	202848605	973	*	chr1-201083384-201084356	pmid24098934	interstitial_fibrosis_ckd
1957	chr1	202859021	202859021	1	*	chr1-202828149-202828149	pmid33933144	eskd_t1dm_dialysis_transplant
1958	chr1	203005931	203005931	1	*	chr1-202975059-202975059	pmid33933144	eskd_t1dm_dialysis_transplant
1959	chr1	203033465	203033465	1	*	chr1-203002593-203002593	pmid33933144	eskd_t1dm
1960	chr1	203055719	203056000	282	*	chr1-201291470-201291751	pmid24098934	interstitial_fibrosis_ckd
1961	chr1	203086874	203087021	148	*	chr1-201322625-201322772	pmid24098934	interstitial_fibrosis_ckd
1962	chr1	203229895	203229895	1	*	chr1-203199023-203199023	pmid33933144	eskd_t1dm_dialysis_transplant
1963	chr1	203299445	203299764	320	*	chr1-201535196-201535515	pmid24098934	interstitial_fibrosis_ckd
1964	chr1	203325097	203325097	1	*	chr1-203294225-203294225	pmid33933144	eskd_t1dm
1965	chr1	203325097	203325097	1	*	chr1-203294225-203294225	pmid33933144	eskd_t1dm_fc2
1966	chr1	203325097	203325097	1	*	chr1-203294225-203294225	pmid33933144	eskd_t1dm_dialysis_transplant
1967	chr1	203331394	203331394	1	*	chr1-203300522-203300522	pmid33933144	eskd_t1dm_dialysis_transplant
1968	chr1	203550604	203551447	844	*	chr1-201786355-201787198	pmid24098934	interstitial_fibrosis_ckd
1969	chr1	203557425	203557425	1	*	chrchr1-203526553-203526553	pmid33144501	dkd_eGFR
1970	chr1	203661790	203661790	1	*	chr1-203630918-203630918	pmid33933144	eskd_t1dm
1971	chr1	203661790	203661790	1	*	chr1-203630918-203630918	pmid33933144	eskd_t1dm_dialysis_transplant
1972	chr1	203677759	203677908	150	*	chr1-201913510-201913659	pmid24098934	interstitial_fibrosis_ckd
1973	chr1	203711776	203711776	1	*	chr1-203680904-203680904	pmid33933144	eskd_t1dm
1974	chr1	203711776	203711776	1	*	chr1-203680904-203680904	pmid33933144	eskd_t1dm_dialysis_transplant
1975	chr1	203753502	203753502	1	*	chr1-203722630-203722630	pmid33933144	eskd_t1dm_dialysis_transplant
1976	chr1	203754667	203754667	1	*	chr1-203723795-203723795	pmid33933144	eskd_t1dm
1977	chr1	203754667	203754667	1	*	chr1-203723795-203723795	pmid33933144	eskd_t1dm_dialysis_transplant
1978	chr1	203764786	203764786	1	*	chr1-203733914-203733914	pmid33933144	eskd_t1dm
1979	chr1	203764786	203764786	1	*	chr1-203733914-203733914	pmid33933144	eskd_t1dm_dialysis_transplant
1980	chr1	203764843	203764843	1	*	chr1-203733971-203733971	pmid33933144	eskd_t1dm
1981	chr1	203764843	203764843	1	*	chr1-203733971-203733971	pmid33933144	eskd_t1dm_dialysis_transplant
1982	chr1	203765134	203765339	206	*	chr1-202000885-202001090	pmid24098934	interstitial_fibrosis_ckd
1983	chr1	203765350	203765350	1	*	chr1-203734478-203734478	pmid33933144	eskd_t1dm
1984	chr1	203765350	203765350	1	*	chr1-203734478-203734478	pmid33933144	eskd_t1dm_dialysis_transplant
1985	chr1	203985862	203985862	1	*	chr1-203954990-203954990	pmid33933144	eskd_t1dm_dialysis_transplant
1986	chr1	204001429	204001429	1	*	chr1-203970557-203970557	pmid33933144	eskd_t1dm_dialysis_transplant
1987	chr1	204102054	204102054	1	*	chr1-204071182-204071182	pmid33933144	eskd_t1dm_dialysis_transplant
1988	chr1	204102273	204102273	1	*	chr1-204071401-204071401	pmid33933144	eskd_t1dm_dialysis_transplant
1989	chr1	204105848	204105848	1	*	chr1-204074976-204074976	pmid33933144	eskd_t1dm
1990	chr1	204225956	204226351	396	*	chr1-202461707-202462102	pmid24098934	interstitial_fibrosis_ckd
1991	chr1	204269793	204269793	1	*	chr1-204238921-204238921	pmid33933144	eskd_t1dm
1992	chr1	204269793	204269793	1	*	chr1-204238921-204238921	pmid33933144	eskd_t1dm_dialysis_transplant
1993	chr1	204293430	204294679	1250	*	chr1-202529181-202530430	pmid24098934	interstitial_fibrosis_ckd
1994	chr1	204294680	204295413	734	*	chr1-202530431-202531164	pmid24098934	interstitial_fibrosis_ckd
1995	chr1	204438666	204438666	1	*	chrchr1-204407794-204407794	pmid33144501	dkd_eGFR
1996	chr1	204438884	204438989	106	*	chr1-202674635-202674740	pmid24098934	interstitial_fibrosis_ckd
1997	chr1	204464931	204464931	1	*	chr1-204434059-204434059	pmid33933144	eskd_t1dm_dialysis_transplant
1998	chr1	204499183	204499183	1	*	chr1-204468311-204468311	pmid33933144	eskd_t1dm_dialysis_transplant
1999	chr1	204579554	204579837	284	*	chr1-202815305-202815588	pmid24098934	interstitial_fibrosis_ckd
[truncated: 22,316 more rows]

## Sheet: DAR_DKD_VS_CONTROL
	seqnames	start	end	width	strand	p_val	avg_log2FC	pct.1	pct.2	p_val_adj	gene	distance	celltype	overlap_atac_peak	dmr	study_id	phenotype
1	chr1	1281278	1282460	1183	*	7.389e-15	-0.0773724	0.184	0.234	2.87797e-09	SCNN1D	0	PCT	chr1-1281137-1282460	chr1-1217658-1217658	pmid33933144	eskd_t1dm_dialysis_transplant
2	chr1	1677830	1679315	1486	*	5.51572e-11	-0.0930252	0.1	0.161	2.14834e-05	SLC35E2B	0	PST	chr1-1677830-1679315	chr1-1609972-1609972	pmid33933144	eskd_t1dm_dialysis_transplant
3	chr1	1757458	1759171	1714	*	2.46053e-18	-0.089437	0.253	0.312	9.58361e-13	NADK	0	PCT	chr1-1757458-1759513	chr1-1689610-1689610	pmid33933144	eskd_t1dm
4	chr1	1757458	1759171	1714	*	2.46053e-18	-0.089437	0.253	0.312	9.58361e-13	NADK	0	PCT	chr1-1757458-1759513	chr1-1689610-1689610	pmid33933144	eskd_t1dm_fc2
5	chr1	2104246	2105492	1247	*	5.80518e-27	-0.0747118	0.085	0.135	2.26108e-21	PRKCZ	0	PCT	chr1-2104246-2105492	chr1-2036508-2036508	pmid33933144	eskd_t1dm
6	chr1	2104246	2105492	1247	*	5.80518e-27	-0.0747118	0.085	0.135	2.26108e-21	PRKCZ	0	PCT	chr1-2104246-2105492	chr1-2036508-2036508	pmid33933144	eskd_t1dm_dialysis_transplant
7	chr1	2232103	2232244	142	*	1.05035e-12	-0.0471989	0.087	0.12	4.09104e-07	SKI	0	PCT	chr1-2231647-2232244	chr1-2164542-2164542	pmid33933144	eskd_t1dm_dialysis_transplant
8	chr1	6491080	6491319	240	*	2.6609e-11	0.0345253	0.145	0.122	1.0364e-05	PLEKHG5	0	PCT	chr1-6489877-6491319	chr1-6552140-6552140	pmid33933144	eskd_t1dm_dialysis_transplant
9	chr1	8202852	8203612	761	*	2.31442e-26	-0.128727	0.346	0.432	9.01451e-21	SLC45A1	114213	PCT	chr1-8201169-8203612	chr1-8263912-8263912	pmid33933144	eskd_t1dm
10	chr1	8202852	8203612	761	*	2.18838e-08	-0.187651	0.196	0.316	0.00852359	SLC45A1	114213	PT_VCAM1	chr1-8201169-8203612	chr1-8263912-8263912	pmid33933144	eskd_t1dm
11	chr1	8202852	8203612	761	*	2.31442e-26	-0.128727	0.346	0.432	9.01451e-21	SLC45A1	114213	PCT	chr1-8201169-8203612	chr1-8263912-8263912	pmid33933144	eskd_t1dm_dialysis_transplant
12	chr1	8202852	8203612	761	*	2.18838e-08	-0.187651	0.196	0.316	0.00852359	SLC45A1	114213	PT_VCAM1	chr1-8201169-8203612	chr1-8263912-8263912	pmid33933144	eskd_t1dm_dialysis_transplant
13	chr1	9068956	9070768	1813	*	1.84536e-09	0.0365063	0.176	0.154	0.000718757	SLC2A5	0	PCT	chr1-9068956-9070768	chr1-9129942-9129942	pmid33933144	eskd_t1dm_dialysis_transplant
14	chr1	9068956	9070587	1632	*	1.84536e-09	0.0365063	0.176	0.154	0.000718757	SLC2A5	0	PCT	chr1-9068956-9070768	chr1-9129646-9129646	pmid33933144	eskd_t1dm_dialysis_transplant
15	chr1	9068956	9070589	1634	*	1.84536e-09	0.0365063	0.176	0.154	0.000718757	SLC2A5	0	PCT	chr1-9068956-9070768	chr1-9129648-9129648	pmid33933144	eskd_t1dm_dialysis_transplant
16	chr1	9078247	9079629	1383	*	1.85812e-12	0.0394891	0.145	0.126	7.23725e-07	SLC2A5	0	PCT	chr1-9077552-9079629	chr1-9139306-9139306	pmid33933144	eskd_t1dm
17	chr1	9078247	9079629	1383	*	1.85812e-12	0.0394891	0.145	0.126	7.23725e-07	SLC2A5	0	PCT	chr1-9077552-9079629	chr1-9139306-9139306	pmid33933144	eskd_t1dm_dialysis_transplant
18	chr1	9079504	9079629	126	*	1.85812e-12	0.0394891	0.145	0.126	7.23725e-07	SLC2A5	0	PCT	chr1-9077552-9079629	chr1-9140563-9140563	pmid33933144	eskd_t1dm
19	chr1	9079504	9079629	126	*	1.85812e-12	0.0394891	0.145	0.126	7.23725e-07	SLC2A5	0	PCT	chr1-9077552-9079629	chr1-9140563-9140563	pmid33933144	eskd_t1dm_dialysis_transplant
20	chr1	18890718	18891263	546	*	6.337e-10	-0.0716627	0.213	0.262	0.000246822	RP13-279N23.2	0	PCT	chr1-18890564-18891263	chr1-19218212-19218212	pmid33933144	eskd_t1dm_dialysis_transplant
21	chr1	18989329	18990780	1452	*	1.77531e-31	-0.0839689	0.104	0.159	6.91472e-26	IFFO2	32642	PCT	chr1-18989329-18990780	chr1-19188236-19189310	pmid24098934	interstitial_fibrosis_ckd
22	chr1	19080384	19080717	334	*	2.28942e-26	-0.0976467	0.186	0.25	8.91715e-21	UBR4	0	PCT	chr1-19079302-19080717	chr1-19407878-19407878	pmid33933144	eskd_t1dm_dialysis_transplant
23	chr1	19080403	19080717	315	*	2.28942e-26	-0.0976467	0.186	0.25	8.91715e-21	UBR4	0	PCT	chr1-19079302-19080717	chr1-19407897-19407897	pmid33933144	eskd_t1dm_dialysis_transplant
24	chr1	19272048	19274634	2587	*	4.93681e-18	-0.0488475	0.086	0.121	1.92286e-12	AKR7A3	7785	PCT	chr1-19271772-19274772	chr1-19472129-19472715	pmid24098934	interstitial_fibrosis_ckd
25	chr1	19287118	19288164	1047	*	7.26271e-10	-0.0714914	0.291	0.339	0.000282878	AKR7A3	0	PCT	chr1-19287118-19289486	chr1-19485686-19486245	pmid24098934	interstitial_fibrosis_ckd
26	chr1	19734062	19735078	1017	*	4.95828e-10	-0.0550345	0.183	0.224	0.000193122	TMCO4	0	PCT	chr1-19734062-19735078	chr1-19933526-19934021	pmid24098934	interstitial_fibrosis_ckd
27	chr1	19743604	19744810	1207	*	8.55557e-11	-0.0447809	0.117	0.149	3.33234e-05	TMCO4	0	PCT	chr1-19743604-19744810	chr1-19942758-19943072	pmid24098934	interstitial_fibrosis_ckd
28	chr1	20250022	20251301	1280	*	2.85753e-14	-0.0628036	0.167	0.213	1.11299e-08	VWA5B1	39617	PCT	chr1-20250022-20251301	chr1-20577301-20577301	pmid33933144	eskd_t1dm_dialysis_transplant
29	chr1	24099038	24100197	1160	*	7.03942e-08	-0.0466823	0.155	0.187	0.0274181	MYOM3	0	PCT	chr1-24099038-24100197	chr1-24298809-24299105	pmid24098934	interstitial_fibrosis_ckd
30	chr1	26306141	26307168	1028	*	2.50766e-10	-0.0605625	0.182	0.222	9.76717e-05	UBXN11	0	PCT	chr1-26305794-26307168	chr1-26506219-26507065	pmid24098934	interstitial_fibrosis_ckd
31	chr1	37476357	37476662	306	*	2.60276e-09	0.129468	0.18	0.105	0.00101376	ZC3H12A	0	TAL2	chr1-37476357-37477727	chr1-37941263-37941263	pmid33933144	eskd_t1dm
32	chr1	37476357	37476760	404	*	2.60276e-09	0.129468	0.18	0.105	0.00101376	ZC3H12A	0	TAL2	chr1-37476357-37477727	chr1-37941361-37941361	pmid33933144	eskd_t1dm
33	chr1	37476357	37476760	404	*	2.60276e-09	0.129468	0.18	0.105	0.00101376	ZC3H12A	0	TAL2	chr1-37476357-37477727	chr1-37941361-37941361	pmid33933144	eskd_t1dm_dialysis_transplant
34	chr1	37476357	37476662	306	*	2.60276e-09	0.129468	0.18	0.105	0.00101376	ZC3H12A	0	TAL2	chr1-37476357-37477727	chr1-37941263-37941263	pmid33933144	eskd_t1dm_dialysis_transplant
35	chr1	39933803	39934970	1168	*	8.54144e-15	-0.0721259	0.21	0.264	3.32684e-09	MFSD2A	20141	PCT	chr1-39933803-39934970	chr1-40399833-40399833	pmid33933144	eskd_t1dm_dialysis_transplant
36	chr1	39933803	39934970	1168	*	8.54144e-15	-0.0721259	0.21	0.264	3.32684e-09	MFSD2A	20141	PCT	chr1-39933803-39934970	chr1-40400055-40400055	pmid33933144	eskd_t1dm_dialysis_transplant
37	chr1	41014930	41016214	1285	*	1.91897e-32	-0.0709813	0.067	0.113	7.47427e-27	SLFNL1	0	PCT	chr1-41014930-41016214	chr1-41481382-41481382	pmid33933144	eskd_t1dm
38	chr1	41014930	41016214	1285	*	1.91897e-32	-0.0709813	0.067	0.113	7.47427e-27	SLFNL1	0	PCT	chr1-41014930-41016214	chr1-41481382-41481382	pmid33933144	eskd_t1dm_dialysis_transplant
39	chr1	43389237	43390010	774	*	3.03926e-10	-0.0573709	0.177	0.22	0.000118377	MED8	0	PCT	chr1-43389237-43390265	chr1-43854681-43854681	pmid33933144	eskd_t1dm_dialysis_transplant
40	chr1	43649181	43649675	495	*	6.51587e-10	-0.0816376	0.385	0.443	0.000253789	KDM4A	0	PCT	chr1-43649181-43651103	chr1-44114346-44114346	pmid33933144	eskd_t1dm_dialysis_transplant
41	chr1	43705966	43706761	796	*	3.97153e-08	-0.0651751	0.253	0.3	0.0154689	ST3GAL3	0	PCT	chr1-43705966-43708182	chr1-44171432-44171432	pmid33933144	eskd_t1dm
42	chr1	43705966	43706761	796	*	3.97153e-08	-0.0651751	0.253	0.3	0.0154689	ST3GAL3	0	PCT	chr1-43705966-43708182	chr1-44171432-44171432	pmid33933144	eskd_t1dm_dialysis_transplant
43	chr1	43935895	43937750	1856	*	3.18671e-10	-0.0754522	0.262	0.31	0.00012412	ARTN	0	PCT	chr1-43935601-43937750	chr1-44175154-44175652	pmid24098934	interstitial_fibrosis_ckd
44	chr1	45489942	45490527	586	*	2.88594e-08	-0.0738842	0.395	0.451	0.0112406	TESK2	0	PCT	chr1-45489942-45491695	chr1-45955199-45955199	pmid33933144	eskd_t1dm
45	chr1	45542337	45542931	595	*	2.93253e-33	-0.0850858	0.107	0.163	1.1422e-27	AKR1A1	7611	PCT	chr1-45542337-45542931	chr1-46008530-46008530	pmid33933144	eskd_t1dm_dialysis_transplant
46	chr1	45550379	45551507	1129	*	8.66122e-14	-0.0799972	0.247	0.302	3.37349e-08	AKR1A1	0	PCT	chr1-45550379-45551507	chr1-46016189-46016189	pmid33933144	eskd_t1dm
47	chr1	45550379	45551507	1129	*	8.66122e-14	-0.0799972	0.247	0.302	3.37349e-08	AKR1A1	0	PCT	chr1-45550379-45551507	chr1-46016189-46016189	pmid33933144	eskd_t1dm_dialysis_transplant
48	chr1	45566491	45567178	688	*	4.90939e-13	-0.061958	0.151	0.196	1.91218e-07	AKR1A1	0	PCT	chr1-45566491-45567178	chr1-46032496-46032496	pmid33933144	eskd_t1dm_dialysis_transplant
49	chr1	45566491	45567178	688	*	8.09255e-08	-0.0718193	0.146	0.202	0.03152	AKR1A1	0	PST	chr1-45566491-45567178	chr1-46032496-46032496	pmid33933144	eskd_t1dm_dialysis_transplant
50	chr1	54864937	54866024	1088	*	4.37997e-11	-0.0701885	0.246	0.296	1.70597e-05	DHCR24	0	PCT	chr1-54864483-54866024	chr1-55104198-55106100	pmid24098934	interstitial_fibrosis_ckd
51	chr1	56508110	56509133	1024	*	6.77219e-12	-0.0540258	0.151	0.188	2.63773e-06	PLPP3	0	PCT	chr1-56508110-56509133	chr1-56974377-56974377	pmid33933144	eskd_t1dm_dialysis_transplant
52	chr1	67551954	67552865	912	*	2.59446e-25	-0.0953074	0.165	0.229	1.01053e-19	SERBP1	121538	PCT	chr1-67551954-67552865	chr1-68018238-68018238	pmid33933144	eskd_t1dm_dialysis_transplant
53	chr1	78490559	78491583	1025	*	9.4934e-11	0.0940721	0.185	0.118	3.69762e-05	PTGFR	0	DCT2	chr1-78490559-78492086	chr1-78956268-78956268	pmid31165727	renal_function_decline_dkd
54	chr1	93591280	93592690	1411	*	8.81998e-12	-0.0806077	0.302	0.356	3.43533e-06	BCAR3	0	PCT	chr1-93591280-93593354	chr1-94057247-94057247	pmid33933144	eskd_t1dm_dialysis_transplant
55	chr1	109933846	109935045	1200	*	2.85194e-20	-0.0793654	0.158	0.212	1.11081e-14	CSF1	2853	PCT	chr1-109933846-109935898	chr1-110278115-110278190	pmid24098934	interstitial_fibrosis_ckd
56	chr1	110003484	110004849	1366	*	5.5079e-09	-0.0529313	0.194	0.231	0.00214529	AHCYL1	0	PCT	chr1-110003484-110004849	chr1-110546703-110546703	pmid33933144	eskd_t1dm_dialysis_transplant
57	chr1	111592241	111593858	1618	*	1.08522e-09	0.0722551	0.14	0.089	0.000422685	RAP1A	0	TAL1	chr1-111592241-111593858	chr1-112135860-112135860	pmid33933144	eskd_t1dm
58	chr1	111592241	111593858	1618	*	1.08522e-09	0.0722551	0.14	0.089	0.000422685	RAP1A	0	TAL1	chr1-111592241-111593858	chr1-112135860-112135860	pmid33933144	eskd_t1dm_dialysis_transplant
59	chr1	117614055	117614879	825	*	2.60528e-09	-0.0363536	0.078	0.103	0.00101474	FAM46C	0	PCT	chr1-117614055-117614879	chrchr1-118157624-118157624	pmid33144501	dkd_albuminuria
60	chr1	151832277	151833003	727	*	1.09025e-09	-0.0538171	0.178	0.218	0.000424645	RORC	404	PCT	chr1-151832277-151833003	chr1-151805290-151805290	pmid33933144	eskd_t1dm_dialysis_transplant
61	chr1	151832277	151833003	727	*	1.09025e-09	-0.0538171	0.178	0.218	0.000424645	RORC	404	PCT	chr1-151832277-151833003	chr1-151805241-151805241	pmid33933144	eskd_t1dm_dialysis_transplant
62	chr1	151832277	151832784	508	*	1.09025e-09	-0.0538171	0.178	0.218	0.000424645	RORC	404	PCT	chr1-151832277-151833003	chr1-151804260-151804260	pmid33933144	eskd_t1dm_dialysis_transplant
63	chr1	162349144	162350536	1393	*	6.56016e-09	0.0665708	0.106	0.065	0.00255514	NOS1AP	0	TAL1	chr1-162349144-162350536	chr1-162319575-162319575	pmid31165727	renal_function_decline_dkd
64	chr1	165637245	165638072	828	*	1.55853e-10	-0.0497547	0.128	0.163	6.07037e-05	MGST3	0	PCT	chr1-165637245-165638072	chr1-165606857-165606857	pmid33933144	eskd_t1dm_dialysis_transplant
65	chr1	169102502	169103506	1005	*	1.4031e-09	-0.0675179	0.313	0.361	0.000546498	ATP1B1	1561	PCT	chr1-169102502-169104135	chr1-167337812-167338368	pmid24098934	interstitial_fibrosis_ckd
66	chr1	169102502	169103506	1005	*	4.57215e-09	-0.154249	0.34	0.464	0.00178083	ATP1B1	1561	ATL	chr1-169102502-169104135	chr1-167337812-167338368	pmid24098934	interstitial_fibrosis_ckd
67	chr1	169102502	169103506	1005	*	2.54299e-16	-0.112062	0.44	0.52	9.90481e-11	ATP1B1	1561	TAL1	chr1-169102502-169104135	chr1-167337812-167338368	pmid24098934	interstitial_fibrosis_ckd
68	chr1	169102502	169103506	1005	*	7.26942e-08	-0.0864469	0.428	0.494	0.028314	ATP1B1	1561	TAL2	chr1-169102502-169104135	chr1-167337812-167338368	pmid24098934	interstitial_fibrosis_ckd
69	chr1	169102502	169103506	1005	*	3.17365e-08	-0.12028	0.368	0.447	0.0123612	ATP1B1	1561	DCT2	chr1-169102502-169104135	chr1-167337812-167338368	pmid24098934	interstitial_fibrosis_ckd
70	chr1	169148014	169149169	1156	*	5.8283e-10	-0.0430454	0.124	0.155	0.000227009	NME7	0	PCT	chr1-169148014-169149169	chr1-167384160-167385058	pmid24098934	interstitial_fibrosis_ckd
71	chr1	201028014	201028938	925	*	1.61252e-11	-0.0616533	0.116	0.156	6.28065e-06	KIF21B	4313	PCT	chr1-201028014-201028938	chr1-200997637-200997637	pmid33933144	eskd_t1dm_dialysis_transplant
72	chr1	207069934	207070224	291	*	6.21607e-27	-0.0893061	0.13	0.189	2.42112e-21	PFKFB2	0	PCT	chr1-207069934-207070828	chr1-207242569-207242569	pmid33933144	eskd_t1dm
73	chr1	207069934	207070224	291	*	1.34551e-13	-0.103318	0.035	0.102	5.2407e-08	PFKFB2	0	PT_VCAM1	chr1-207069934-207070828	chr1-207242569-207242569	pmid33933144	eskd_t1dm
74	chr1	207069934	207070224	291	*	6.21607e-27	-0.0893061	0.13	0.189	2.42112e-21	PFKFB2	0	PCT	chr1-207069934-207070828	chr1-207242569-207242569	pmid33933144	eskd_t1dm_fc2
75	chr1	207069934	207070224	291	*	1.34551e-13	-0.103318	0.035	0.102	5.2407e-08	PFKFB2	0	PT_VCAM1	chr1-207069934-207070828	chr1-207242569-207242569	pmid33933144	eskd_t1dm_fc2
76	chr1	207069934	207070224	291	*	6.21607e-27	-0.0893061	0.13	0.189	2.42112e-21	PFKFB2	0	PCT	chr1-207069934-207070828	chr1-207242569-207242569	pmid33933144	eskd_t1dm_dialysis_transplant
77	chr1	207069934	207070241	308	*	6.21607e-27	-0.0893061	0.13	0.189	2.42112e-21	PFKFB2	0	PCT	chr1-207069934-207070828	chr1-207242586-207242586	pmid33933144	eskd_t1dm_dialysis_transplant
78	chr1	207069934	207070224	291	*	1.34551e-13	-0.103318	0.035	0.102	5.2407e-08	PFKFB2	0	PT_VCAM1	chr1-207069934-207070828	chr1-207242569-207242569	pmid33933144	eskd_t1dm_dialysis_transplant
79	chr1	207069934	207070241	308	*	1.34551e-13	-0.103318	0.035	0.102	5.2407e-08	PFKFB2	0	PT_VCAM1	chr1-207069934-207070828	chr1-207242586-207242586	pmid33933144	eskd_t1dm_dialysis_transplant
80	chr1	209673335	209675335	2001	*	4.14721e-12	-0.0847603	0.351	0.412	1.61531e-06	G0S2	0	PCT	chr1-209673039-209676184	chr1-209847680-209847680	pmid33933144	eskd_t1dm
81	chr1	209673335	209675335	2001	*	4.14721e-12	-0.0847603	0.351	0.412	1.61531e-06	G0S2	0	PCT	chr1-209673039-209676184	chr1-209847680-209847680	pmid33933144	eskd_t1dm_dialysis_transplant
82	chr1	211548260	211548935	676	*	9.71651e-09	-0.0686913	0.209	0.254	0.00378452	SLC30A1	21817	PCT	chr1-211548260-211549750	chr1-211721277-211721277	pmid33933144	eskd_t1dm_dialysis_transplant
83	chr1	230105017	230107017	2001	*	3.13242e-11	-0.0650922	0.245	0.292	1.22006e-05	GALNT2	0	PCT	chr1-230104389-230107118	chr1-230241764-230241764	pmid33933144	eskd_t1dm_dialysis_transplant
84	chr1	230105017	230107017	2001	*	3.13242e-11	-0.0650922	0.245	0.292	1.22006e-05	GALNT2	0	PCT	chr1-230104389-230107118	chr1-230241764-230241764	pmid24253112	ckd
85	chr2	3459472	3460438	967	*	5.28536e-09	-0.074769	0.1	0.149	0.00205862	TRAPPC12	0	TAL1	chr2-3459472-3460438	chr2-3464066-3464066	pmid31165727	renal_function_decline_dkd
86	chr2	3459472	3460438	967	*	5.28536e-09	-0.074769	0.1	0.149	0.00205862	TRAPPC12	0	TAL1	chr2-3459472-3460438	chr2-3464111-3464111	pmid31165727	renal_function_decline_dkd
87	chr2	3459472	3460438	967	*	2.78995e-10	-0.108819	0.093	0.17	0.000108667	TRAPPC12	0	TAL2	chr2-3459472-3460438	chr2-3464066-3464066	pmid31165727	renal_function_decline_dkd
88	chr2	3459472	3460438	967	*	2.78995e-10	-0.108819	0.093	0.17	0.000108667	TRAPPC12	0	TAL2	chr2-3459472-3460438	chr2-3464111-3464111	pmid31165727	renal_function_decline_dkd
89	chr2	3459472	3460438	967	*	5.28536e-09	-0.074769	0.1	0.149	0.00205862	TRAPPC12	0	TAL1	chr2-3459472-3460438	chr2-3442610-3442755	pmid24098934	interstitial_fibrosis_ckd
90	chr2	3459472	3460438	967	*	5.28536e-09	-0.074769	0.1	0.149	0.00205862	TRAPPC12	0	TAL1	chr2-3459472-3460438	chr2-3443213-3443804	pmid24098934	interstitial_fibrosis_ckd
91	chr2	3459472	3460438	967	*	2.78995e-10	-0.108819	0.093	0.17	0.000108667	TRAPPC12	0	TAL2	chr2-3459472-3460438	chr2-3442610-3442755	pmid24098934	interstitial_fibrosis_ckd
92	chr2	3459472	3460438	967	*	2.78995e-10	-0.108819	0.093	0.17	0.000108667	TRAPPC12	0	TAL2	chr2-3459472-3460438	chr2-3443213-3443804	pmid24098934	interstitial_fibrosis_ckd
93	chr2	3460027	3460438	412	*	5.28536e-09	-0.074769	0.1	0.149	0.00205862	TRAPPC12	0	TAL1	chr2-3459472-3460438	chr2-3443805-3444033	pmid24098934	interstitial_fibrosis_ckd
94	chr2	3460027	3460438	412	*	2.78995e-10	-0.108819	0.093	0.17	0.000108667	TRAPPC12	0	TAL2	chr2-3459472-3460438	chr2-3443805-3444033	pmid24098934	interstitial_fibrosis_ckd
95	chr2	3460703	3461295	593	*	7.56601e-09	-0.11475	0.17	0.25	0.00294692	TRAPPC12	0	TAL2	chr2-3460703-3462502	chr2-3464066-3464066	pmid31165727	renal_function_decline_dkd
96	chr2	3460703	3461340	638	*	7.56601e-09	-0.11475	0.17	0.25	0.00294692	TRAPPC12	0	TAL2	chr2-3460703-3462502	chr2-3464111-3464111	pmid31165727	renal_function_decline_dkd
97	chr2	3460703	3460977	275	*	7.56601e-09	-0.11475	0.17	0.25	0.00294692	TRAPPC12	0	TAL2	chr2-3460703-3462502	chr2-3442610-3442755	pmid24098934	interstitial_fibrosis_ckd
98	chr2	3460703	3462026	1324	*	7.56601e-09	-0.11475	0.17	0.25	0.00294692	TRAPPC12	0	TAL2	chr2-3460703-3462502	chr2-3443213-3443804	pmid24098934	interstitial_fibrosis_ckd
99	chr2	3460703	3462255	1553	*	7.56601e-09	-0.11475	0.17	0.25	0.00294692	TRAPPC12	0	TAL2	chr2-3460703-3462502	chr2-3443805-3444033	pmid24098934	interstitial_fibrosis_ckd
100	chr2	8599346	8599455	110	*	4.01163e-32	-0.081962	0.093	0.149	1.56251e-26	ID2	78585	PCT	chr2-8599346-8600259	chr2-8738585-8738585	pmid33933144	eskd_t1dm_dialysis_transplant
101	chr2	9372684	9374312	1629	*	3.44969e-19	-0.102816	0.294	0.36	1.34363e-13	ASAP2	0	PCT	chr2-9372684-9374501	chr2-9513441-9513441	pmid33933144	eskd_t1dm
102	chr2	9372684	9374312	1629	*	3.44969e-19	-0.102816	0.294	0.36	1.34363e-13	ASAP2	0	PCT	chr2-9372684-9374501	chr2-9513441-9513441	pmid33933144	eskd_t1dm_dialysis_transplant
103	chr2	9372684	9374501	1818	*	3.44969e-19	-0.102816	0.294	0.36	1.34363e-13	ASAP2	0	PCT	chr2-9372684-9374501	chr2-9430772-9431509	pmid24098934	interstitial_fibrosis_ckd
104	chr2	20537895	20539511	1617	*	1.16492e-41	-0.160162	0.442	0.545	4.53731e-36	HS1BP3	19494	PCT	chr2-20537895-20540953	chr2-20738271-20738271	pmid33933144	eskd_t1dm
105	chr2	20537895	20539511	1617	*	1.16492e-41	-0.160162	0.442	0.545	4.53731e-36	HS1BP3	19494	PCT	chr2-20537895-20540953	chr2-20738271-20738271	pmid33933144	eskd_t1dm_dialysis_transplant
106	chr2	27890482	27891386	905	*	5.24271e-09	-0.065857	0.237	0.281	0.002042	MRPL33	0	PCT	chr2-27889700-27891386	chr2-28114349-28114349	pmid33933144	eskd_t1dm_dialysis_transplant
107	chr2	45330529	45330607	79	*	1.08144e-07	-0.0423818	0.105	0.132	0.0421216	SRBD1	57277	PCT	chr2-45330529-45331402	chr2-45556746-45556746	pmid33933144	eskd_t1dm_dialysis_transplant
108	chr2	55048555	55049244	690	*	5.16512e-09	0.14954	0.551	0.478	0.00201178	RTN4	0	TAL1	chr2-55048555-55051494	chr2-55275380-55275380	pmid33933144	eskd_t1dm_dialysis_transplant
109	chr2	69797624	69798159	536	*	1.9454e-09	0.11811	0.163	0.093	0.000757721	ANXA4	0	TAL2	chr2-69797624-69799363	chr2-69876734-69877795	pmid24098934	interstitial_fibrosis_ckd
110	chr2	70029505	70031166	1662	*	4.90992e-09	0.0802836	0.151	0.1	0.00191238	PCBP1	56212	TAL1	chr2-70029505-70031241	chr2-70257298-70257298	pmid33933144	eskd_t1dm_dialysis_transplant
111	chr2	73080690	73081365	676	*	1.92993e-12	-0.0824226	0.237	0.292	7.51695e-07	RAB11FIP5	0	PCT	chr2-73080690-73081649	chr2-73307493-73307493	pmid33933144	eskd_t1dm_dialysis_transplant
112	chr2	74554912	74555506	595	*	1.87227e-08	0.0770646	0.131	0.081	0.00729237	LOXL3	0	PST	chr2-74553772-74555506	chr2-74783039-74783039	pmid33933144	eskd_t1dm_dialysis_transplant
113	chr2	74554961	74555506	546	*	1.87227e-08	0.0770646	0.131	0.081	0.00729237	LOXL3	0	PST	chr2-74553772-74555506	chr2-74783088-74783088	pmid33933144	eskd_t1dm_dialysis_transplant
114	chr2	102155163	102156387	1225	*	1.05567e-23	-0.0766391	0.118	0.171	4.11175e-18	IL1R1	0	PCT	chr2-102154952-102156387	chr2-102772623-102772623	pmid33933144	eskd_t1dm_dialysis_transplant
115	chr2	108377252	108379011	1760	*	3.26355e-08	0.0734275	0.16	0.109	0.0127113	SULT1C4	0	TAL1	chr2-108377252-108379011	chr2-108994514-108994514	pmid33933144	eskd_t1dm_dialysis_transplant
116	chr2	108377252	108379011	1760	*	3.26355e-08	0.0734275	0.16	0.109	0.0127113	SULT1C4	0	TAL1	chr2-108377252-108379011	chr2-108994528-108994528	pmid33933144	eskd_t1dm_dialysis_transplant
117	chr2	109691372	109691590	219	*	1.13173e-13	-0.0811477	0.258	0.316	4.40803e-08	SOWAHC	71388	PCT	chr2-109690379-109691590	chr2-110449949-110449949	pmid33933144	eskd_t1dm_dialysis_transplant
118	chr2	111184576	111186356	1781	*	2.71548e-34	-0.120534	0.271	0.357	1.05766e-28	BCL2L11	16128	PCT	chr2-111184576-111186356	chr2-111659478-111659738	pmid24098934	interstitial_fibrosis_ckd
119	chr2	113185307	113186031	725	*	4.43742e-10	0.0244912	0.117	0.099	0.000172835	PSD4	0	PCT	chr2-113185307-113186181	chr2-113942608-113942608	pmid33933144	eskd_t1dm_dialysis_transplant
120	chr2	113217571	113219039	1469	*	8.58743e-09	-0.0645987	0.3	0.347	0.00334475	PAX8	0	PCT	chr2-113217571-113219039	chr2-113691371-113692222	pmid24098934	interstitial_fibrosis_ckd
121	chr2	119433961	119434256	296	*	1.62894e-17	-0.0662832	0.114	0.158	6.34461e-12	TMEM37	0	PCT	chr2-119433961-119434256	chr2-120192027-120192027	pmid33933144	eskd_t1dm_dialysis_transplant
122	chr2	119435118	119435451	334	*	1.08764e-13	-0.0803681	0.218	0.271	4.23628e-08	TMEM37	0	PCT	chr2-119435118-119436211	chr2-120192027-120192027	pmid33933144	eskd_t1dm_dialysis_transplant
123	chr2	121196639	121197999	1361	*	1.16099e-32	-0.113849	0.19	0.268	4.522e-27	TFCP2L1	18587	PCT	chr2-121196639-121197999	chr2-121955116-121955116	pmid33933144	eskd_t1dm_dialysis_transplant
124	chr2	121771583	121773485	1903	*	1.03084e-11	0.0413631	0.137	0.113	4.01507e-06	TSN	3543	PCT	chr2-121771397-121773485	chr2-122530159-122530159	pmid33933144	eskd_t1dm
125	chr2	121771583	121773485	1903	*	1.03084e-11	0.0413631	0.137	0.113	4.01507e-06	TSN	3543	PCT	chr2-121771397-121773485	chr2-122530159-122530159	pmid33933144	eskd_t1dm_dialysis_transplant
126	chr2	127060399	127060969	571	*	1.40811e-20	-0.113092	0.044	0.116	5.4845e-15	BIN1	0	PST	chr2-127060399-127060969	chr2-127534636-127534850	pmid24098934	interstitial_fibrosis_ckd
127	chr2	127060662	127060969	308	*	1.40811e-20	-0.113092	0.044	0.116	5.4845e-15	BIN1	0	PST	chr2-127060399-127060969	chr2-127819238-127819238	pmid33933144	eskd_t1dm_dialysis_transplant
128	chr2	134917435	134918355	921	*	1.67854e-08	-0.0647965	0.387	0.435	0.00653782	CCNT2	0	PCT	chr2-134917435-134919645	chr2-135674925-135674925	pmid33933144	eskd_t1dm_dialysis_transplant
129	chr2	157439575	157440201	627	*	1.92086e-08	0.0255157	0.117	0.101	0.00748162	CYTIP	0	PCT	chr2-157438958-157440201	chr2-158297087-158297087	pmid33933144	eskd_t1dm
130	chr2	157439575	157440201	627	*	1.92086e-08	0.0255157	0.117	0.101	0.00748162	CYTIP	0	PCT	chr2-157438958-157440201	chr2-158297087-158297087	pmid33933144	eskd_t1dm_dialysis_transplant
131	chr2	157439823	157440201	379	*	1.92086e-08	0.0255157	0.117	0.101	0.00748162	CYTIP	0	PCT	chr2-157438958-157440201	chr2-158297335-158297335	pmid33933144	eskd_t1dm
132	chr2	157439823	157440201	379	*	1.92086e-08	0.0255157	0.117	0.101	0.00748162	CYTIP	0	PCT	chr2-157438958-157440201	chr2-158297335-158297335	pmid33933144	eskd_t1dm_dialysis_transplant
133	chr2	159362236	159363539	1304	*	1.06744e-11	0.0850783	0.126	0.07	4.15763e-06	BAZ2B	0	PST	chr2-159362164-159363539	chr2-160219747-160219747	pmid33933144	eskd_t1dm_dialysis_transplant
134	chr2	160221307	160221835	529	*	1.10247e-09	-0.0625119	0.187	0.226	0.000429406	ITGB6	0	PCT	chr2-160221307-160222289	chr2-161077346-161077346	pmid33933144	eskd_t1dm
135	chr2	160221307	160221835	529	*	1.10247e-09	-0.0625119	0.187	0.226	0.000429406	ITGB6	0	PCT	chr2-160221307-160222289	chr2-161077346-161077346	pmid33933144	eskd_t1dm_dialysis_transplant
136	chr2	160221307	160221539	233	*	1.10247e-09	-0.0625119	0.187	0.226	0.000429406	ITGB6	0	PCT	chr2-160221307-160222289	chr2-161077050-161077050	pmid33933144	eskd_t1dm_dialysis_transplant
137	chr2	160221307	160222236	930	*	1.10247e-09	-0.0625119	0.187	0.226	0.000429406	ITGB6	0	PCT	chr2-160221307-160222289	chr2-161077747-161077747	pmid33933144	eskd_t1dm_dialysis_transplant
138	chr2	195656210	195657219	1010	*	4.49781e-08	0.10685	0.432	0.368	0.0175187	SLC39A10	0	DCT1	chr2-195656210-195658368	chr2-196520943-196520943	pmid33933144	eskd_t1dm_dialysis_transplant
139	chr2	201070856	201072210	1355	*	3.32645e-12	-0.0789255	0.241	0.292	1.29563e-06	FAM126B	0	PCT	chr2-201070856-201072210	chr2-201936323-201936323	pmid31165727	renal_function_decline_dkd
140	chr2	201257346	201258747	1402	*	4.2538e-09	0.0678902	0.114	0.069	0.00165683	CASP8	0	TAL1	chr2-201257346-201258886	chr2-201830306-201830715	pmid24098934	interstitial_fibrosis_ckd
141	chr2	218286863	218287448	586	*	2.31587e-12	-0.0659644	0.209	0.253	9.02017e-07	PNKD	0	PCT	chr2-218286460-218287448	chr2-219152586-219152586	pmid33933144	eskd_t1dm_dialysis_transplant
142	chr2	233705754	233707130	1377	*	2.16521e-19	-0.0752071	0.146	0.198	8.43335e-14	UGT1A8	0	PCT	chr2-233705754-233707130	chr2-234615059-234615059	pmid33933144	eskd_t1dm_dialysis_transplant
143	chr3	4752153	4752613	461	*	1.17244e-09	-0.0562403	0.163	0.201	0.000456658	ITPR1	0	PCT	chr3-4752153-4752613	chr3-4794061-4794061	pmid33933144	eskd_t1dm_dialysis_transplant
144	chr3	4752153	4752613	461	*	1.17244e-09	-0.0562403	0.163	0.201	0.000456658	ITPR1	0	PCT	chr3-4752153-4752613	chr3-4793415-4793415	pmid33933144	eskd_t1dm_dialysis_transplant
145	chr3	14431482	14432521	1040	*	1.20169e-29	0.138773	0.155	0.062	4.68052e-24	SLC6A6	0	TAL1	chr3-14431482-14433470	chr3-14447910-14448033	pmid24098934	interstitial_fibrosis_ckd
146	chr3	15363650	15363815	166	*	8.4785e-15	-0.0645089	0.126	0.17	3.30233e-09	METTL6	16825	PCT	chr3-15363650-15364449	chr3-15404322-15404322	pmid33933144	eskd_t1dm
147	chr3	15363650	15363815	166	*	8.4785e-15	-0.0645089	0.126	0.17	3.30233e-09	METTL6	16825	PCT	chr3-15363650-15364449	chr3-15404322-15404322	pmid33933144	eskd_t1dm_dialysis_transplant
148	chr3	42589918	42590997	1080	*	1.01243e-07	-0.0686694	0.296	0.347	0.0394336	SEC22C	0	PCT	chr3-42589918-42591857	chr3-42631489-42631489	pmid33933144	eskd_t1dm_dialysis_transplant
149	chr3	46976019	46976047	29	*	1.98918e-10	-0.065224	0.261	0.31	7.74775e-05	CCDC12	0	PCT	chr3-46976019-46977204	chr3-47016537-47016537	pmid33933144	eskd_t1dm_dialysis_transplant
150	chr3	48503784	48504993	1210	*	9.34343e-11	0.0718484	0.101	0.057	3.63921e-05	SHISA5	0	TAL1	chr3-48503784-48504993	chr3-48542212-48542212	pmid33933144	eskd_t1dm
151	chr3	48503784	48504993	1210	*	9.34343e-11	0.0718484	0.101	0.057	3.63921e-05	SHISA5	0	TAL1	chr3-48503784-48504993	chr3-48542212-48542212	pmid33933144	eskd_t1dm_dialysis_transplant
152	chr3	49688389	49689718	1330	*	7.53994e-11	-0.047905	0.144	0.176	2.93676e-05	MST1	0	PCT	chr3-49688389-49689897	chr3-49726151-49726151	pmid33933144	eskd_t1dm
153	chr3	50572773	50573951	1179	*	1.11645e-45	-0.108304	0.106	0.176	4.34852e-40	HEMK1	0	PCT	chr3-50572773-50573951	chr3-50611151-50611151	pmid33933144	eskd_t1dm
154	chr3	50572773	50573951	1179	*	3.45449e-08	-0.105271	0.054	0.11	0.013455	HEMK1	0	PT_VCAM1	chr3-50572773-50573951	chr3-50611151-50611151	pmid33933144	eskd_t1dm
155	chr3	50572773	50573951	1179	*	1.11645e-45	-0.108304	0.106	0.176	4.34852e-40	HEMK1	0	PCT	chr3-50572773-50573951	chr3-50611151-50611151	pmid33933144	eskd_t1dm_dialysis_transplant
156	chr3	50572773	50573951	1179	*	3.45449e-08	-0.105271	0.054	0.11	0.013455	HEMK1	0	PT_VCAM1	chr3-50572773-50573951	chr3-50611151-50611151	pmid33933144	eskd_t1dm_dialysis_transplant
157	chr3	50611891	50612552	662	*	2.81957e-44	-0.151749	0.352	0.453	1.09821e-38	CISH	0	PCT	chr3-50611409-50612552	chr3-50650322-50650322	pmid33933144	eskd_t1dm_dialysis_transplant
158	chr3	50611891	50612552	662	*	7.97056e-17	-0.1656	0.405	0.512	3.10448e-11	CISH	0	PST	chr3-50611409-50612552	chr3-50650322-50650322	pmid33933144	eskd_t1dm_dialysis_transplant
159	chr3	52237674	52239674	2001	*	5.88754e-08	0.095402	0.192	0.143	0.0229316	TWF2	0	TAL1	chr3-52237282-52239763	chr3-52272690-52272690	pmid31165727	interstitial_fibrosis_dkd
160	chr3	72338326	72339878	1553	*	6.90303e-09	0.0771622	0.119	0.071	0.00268869	RYBP	31946	TAL1	chr3-72338326-72339878	chr3-72470585-72470797	pmid24098934	interstitial_fibrosis_ckd
161	chr3	114902271	114903664	1394	*	1.13269e-07	-0.050226	0.187	0.224	0.0441176	ZBTB20	0	PCT	chr3-114902061-114903664	chr3-114622118-114622118	pmid33933144	eskd_t1dm_dialysis_transplant
162	chr3	126355648	126357067	1420	*	2.93346e-12	-0.0998256	0.485	0.552	1.14257e-06	KLF15	0	PCT	chr3-126355648-126358413	chr3-126074910-126074910	pmid31165727	renal_function_decline_dkd
163	chr3	126355648	126357067	1420	*	1.117e-08	-0.121337	0.423	0.502	0.00435064	KLF15	0	TAL2	chr3-126355648-126358413	chr3-126074910-126074910	pmid31165727	renal_function_decline_dkd
164	chr3	128604929	128605236	308	*	5.71179e-08	-0.0523326	0.199	0.241	0.0222471	RPN1	14343	PCT	chr3-128604929-128605626	chr3-128323079-128323079	pmid33933144	eskd_t1dm
165	chr3	128604929	128605236	308	*	5.71179e-08	-0.0523326	0.199	0.241	0.0222471	RPN1	14343	PCT	chr3-128604929-128605626	chr3-128323079-128323079	pmid33933144	eskd_t1dm_fc2
166	chr3	128604929	128605236	308	*	5.71179e-08	-0.0523326	0.199	0.241	0.0222471	RPN1	14343	PCT	chr3-128604929-128605626	chr3-128323079-128323079	pmid33933144	eskd_t1dm_dialysis_transplant
167	chr3	138114145	138114795	651	*	8.08353e-11	0.0471909	0.313	0.29	3.14849e-05	DZIP1L	0	PCT	chr3-138114145-138116122	chr3-139314814-139315327	pmid24098934	interstitial_fibrosis_ckd
168	chr3	158671980	158673103	1124	*	4.58945e-10	0.0340433	0.212	0.193	0.000178757	GFM1	0	PCT	chr3-158671671-158673103	chr3-158390769-158390769	pmid33933144	eskd_t1dm_dialysis_transplant
169	chr3	172140233	172140994	762	*	2.81888e-19	-0.0663473	0.112	0.156	1.09794e-13	FNDC3B	0	PCT	chr3-172140233-172140994	chr3-171858472-171858472	pmid33933144	eskd_t1dm_dialysis_transplant
170	chr3	185824004	185826119	2116	*	1.7522e-12	0.129895	0.296	0.215	6.82473e-07	IGF2BP2	0	TAL1	chr3-185823196-185826457	chr3-187025486-187025601	pmid24098934	interstitial_fibrosis_ckd
171	chr3	185824004	185826119	2116	*	3.44022e-09	0.104385	0.338	0.275	0.00133995	IGF2BP2	0	DCT1	chr3-185823196-185826457	chr3-187025486-187025601	pmid24098934	interstitial_fibrosis_ckd
172	chr3	187025217	187026468	1252	*	6.2921e-09	-0.0566677	0.066	0.106	0.00245073	ST6GAL1	0	DCT1	chr3-187025217-187026658	chr3-186743256-186743256	pmid33933144	eskd_t1dm
173	chr3	187025217	187026468	1252	*	6.2921e-09	-0.0566677	0.066	0.106	0.00245073	ST6GAL1	0	DCT1	chr3-187025217-187026658	chr3-186743256-186743256	pmid33933144	eskd_t1dm_fc2
174	chr3	187025217	187026468	1252	*	6.2921e-09	-0.0566677	0.066	0.106	0.00245073	ST6GAL1	0	DCT1	chr3-187025217-187026658	chr3-186743256-186743256	pmid33933144	eskd_t1dm_dialysis_transplant
175	chr3	187026459	187026658	200	*	6.2921e-09	-0.0566677	0.066	0.106	0.00245073	ST6GAL1	0	DCT1	chr3-187025217-187026658	chr3-186745247-186745247	pmid33933144	eskd_t1dm_dialysis_transplant
176	chr3	187954392	187955857	1466	*	3.91262e-13	-0.0651953	0.157	0.197	1.52394e-07	LPP	197426	PCT	chr3-187954324-187955857	chr3-187673180-187673180	pmid33933144	eskd_t1dm_dialysis_transplant
177	chr3	190123936	190124607	672	*	8.52384e-36	-0.0952649	0.113	0.176	3.31999e-30	P3H2	1498	PCT	chr3-190123936-190124607	chr3-189842029-189842029	pmid33933144	eskd_t1dm_dialysis_transplant
178	chr3	190123936	190124607	672	*	1.1694e-10	-0.121619	0.071	0.155	4.55473e-05	P3H2	1498	PT_VCAM1	chr3-190123936-190124607	chr3-189842029-189842029	pmid33933144	eskd_t1dm_dialysis_transplant
179	chr3	194395289	194397289	2001	*	5.10091e-09	-0.0744341	0.277	0.323	0.00198677	GP5	0	PCT	chr3-194395169-194397430	chr3-194117018-194117018	pmid33933144	eskd_t1dm_dialysis_transplant
180	chr3	194497458	194498510	1053	*	4.0777e-22	-0.0834657	0.15	0.206	1.58824e-16	ATP13A3	0	PCT	chr3-194497458-194498510	chr3-194218750-194218750	pmid33933144	eskd_t1dm
181	chr3	194497458	194498510	1053	*	4.0777e-22	-0.0834657	0.15	0.206	1.58824e-16	ATP13A3	0	PCT	chr3-194497458-194498510	chr3-194218750-194218750	pmid33933144	eskd_t1dm_dialysis_transplant
182	chr4	1330089	1330437	349	*	1.46793e-14	-0.0795426	0.19	0.243	5.71751e-09	MAEA	0	PCT	chr4-1329337-1330437	chr4-1324877-1324877	pmid33933144	eskd_t1dm_dialysis_transplant
183	chr4	2362936	2364496	1561	*	2.27211e-31	-0.0884046	0.123	0.181	8.84972e-26	ZFYVE28	0	PCT	chr4-2362936-2364496	chr4-2334689-2335508	pmid24098934	interstitial_fibrosis_ckd
184	chr4	2362936	2364496	1561	*	4.17467e-13	-0.10819	0.041	0.104	1.62601e-07	ZFYVE28	0	PT_VCAM1	chr4-2362936-2364496	chr4-2334689-2335508	pmid24098934	interstitial_fibrosis_ckd
185	chr4	3530442	3530876	435	*	2.17488e-18	-0.110352	0.294	0.366	8.47101e-13	LRPAP1	0	PCT	chr4-3530442-3533068	chr4-3531603-3531603	pmid33933144	eskd_t1dm_dialysis_transplant
186	chr4	5752305	5754319	2015	*	9.24968e-16	-0.0894592	0.261	0.323	3.60269e-10	EVC	0	PCT	chr4-5752301-5754319	chr4-5805933-5806544	pmid24098934	interstitial_fibrosis_ckd
187	chr4	8227939	8228432	494	*	3.69387e-21	-0.0949685	0.202	0.267	1.43874e-15	SH3TC1	0	PCT	chr4-8227939-8229180	chr4-8229159-8229159	pmid33933144	eskd_t1dm_dialysis_transplant
188	chr4	11428209	11429916	1708	*	4.33841e-20	0.189378	0.344	0.243	1.68978e-14	HS3ST1	0	TAL1	chr4-11428209-11429916	chr4-11430693-11430693	pmid31165727	renal_function_decline_dkd
189	chr4	11428209	11429916	1708	*	4.33841e-20	0.189378	0.344	0.243	1.68978e-14	HS3ST1	0	TAL1	chr4-11428209-11429916	chr4-11430724-11430724	pmid31165727	renal_function_decline_dkd
190	chr4	11428209	11429916	1708	*	4.09833e-14	0.191772	0.345	0.221	1.59627e-08	HS3ST1	0	TAL2	chr4-11428209-11429916	chr4-11430693-11430693	pmid31165727	renal_function_decline_dkd
191	chr4	11428209	11429916	1708	*	4.09833e-14	0.191772	0.345	0.221	1.59627e-08	HS3ST1	0	TAL2	chr4-11428209-11429916	chr4-11430724-11430724	pmid31165727	renal_function_decline_dkd
192	chr4	11624921	11625542	622	*	5.35033e-08	0.0564692	0.111	0.074	0.0208392	HS3ST1	195155	TAL1	chr4-11624921-11625941	chr4-11626166-11626166	pmid33933144	eskd_t1dm
193	chr4	11624921	11625542	622	*	5.35033e-08	0.0564692	0.111	0.074	0.0208392	HS3ST1	195155	TAL1	chr4-11624921-11625941	chr4-11626166-11626166	pmid33933144	eskd_t1dm_dialysis_transplant
194	chr4	38128813	38129764	952	*	2.18274e-11	-0.0416147	0.073	0.102	8.50163e-06	TBC1D1	0	PCT	chr4-38128813-38129764	chr4-38131226-38131226	pmid33933144	eskd_t1dm
195	chr4	38128813	38129764	952	*	2.18274e-11	-0.0416147	0.073	0.102	8.50163e-06	TBC1D1	0	PCT	chr4-38128813-38129764	chr4-38131226-38131226	pmid33933144	eskd_t1dm_dialysis_transplant
196	chr4	70612857	70614570	1714	*	8.41438e-08	0.0247247	0.124	0.106	0.0327735	AMBN	5568	PCT	chr4-70612857-70614570	chr4-71479542-71479542	pmid33933144	eskd_t1dm_dialysis_transplant
197	chr4	83335029	83335389	361	*	1.34246e-09	0.0742704	0.121	0.077	0.000522882	HPSE	0	TAL1	chr4-83334228-83335389	chr4-84257182-84257182	pmid33933144	eskd_t1dm_dialysis_transplant
198	chr4	85928745	85930225	1481	*	3.46148e-08	-0.0619685	0.331	0.376	0.0134823	ARHGAP24	0	PCT	chr4-85928745-85930365	chr4-86850378-86850378	pmid33933144	eskd_t1dm
199	chr4	85928745	85930225	1481	*	3.46148e-08	-0.0619685	0.331	0.376	0.0134823	ARHGAP24	0	PCT	chr4-85928745-85930365	chr4-86850378-86850378	pmid33933144	eskd_t1dm_dialysis_transplant
200	chr4	85928745	85930181	1437	*	3.46148e-08	-0.0619685	0.331	0.376	0.0134823	ARHGAP24	0	PCT	chr4-85928745-85930365	chr4-86850334-86850334	pmid33933144	eskd_t1dm_dialysis_transplant
201	chr4	87116858	87118018	1161	*	1.50619e-30	-0.128709	0.3	0.383	5.86652e-25	AFF1	0	PCT	chr4-87116858-87118018	chr4-88257278-88257607	pmid24098934	interstitial_fibrosis_ckd
202	chr4	87219134	87220109	976	*	3.43992e-08	0.10236	0.254	0.196	0.0133983	KLHL8	0	TAL1	chr4-87219134-87221305	chr4-88140261-88140261	pmid33933144	eskd_t1dm_dialysis_transplant
203	chr4	105551497	105552983	1487	*	4.30815e-15	0.115105	0.15	0.081	1.678e-09	ARHGEF38	0	PST	chr4-105551497-105552983	chr4-106473527-106473527	pmid33933144	eskd_t1dm
204	chr4	105551497	105552983	1487	*	4.30815e-15	0.115105	0.15	0.081	1.678e-09	ARHGEF38	0	PST	chr4-105551497-105552983	chr4-106473540-106473540	pmid33933144	eskd_t1dm
205	chr4	105551497	105552983	1487	*	4.30815e-15	0.115105	0.15	0.081	1.678e-09	ARHGEF38	0	PST	chr4-105551497-105552983	chr4-106473540-106473540	pmid33933144	eskd_t1dm_dialysis_transplant
206	chr4	105551497	105552983	1487	*	4.30815e-15	0.115105	0.15	0.081	1.678e-09	ARHGEF38	0	PST	chr4-105551497-105552983	chr4-106473524-106473524	pmid33933144	eskd_t1dm_dialysis_transplant
207	chr4	105551497	105552983	1487	*	4.30815e-15	0.115105	0.15	0.081	1.678e-09	ARHGEF38	0	PST	chr4-105551497-105552983	chr4-106473527-106473527	pmid33933144	eskd_t1dm_dialysis_transplant
208	chr4	105894669	105895280	612	*	1.47987e-10	0.101269	0.208	0.148	5.76399e-05	INTS12	0	PT_VCAM1	chr4-105894669-105896777	chr4-106815437-106815437	pmid33933144	eskd_t1dm_dialysis_transplant
209	chr4	105894669	105895280	612	*	1.03106e-11	0.124633	0.224	0.152	4.0159e-06	INTS12	0	TAL1	chr4-105894669-105896777	chr4-106815437-106815437	pmid33933144	eskd_t1dm_dialysis_transplant
210	chr4	105894669	105895280	612	*	1.20934e-07	0.157107	0.334	0.23	0.047103	NPNT	0	PC	chr4-105894669-105896777	chr4-106815437-106815437	pmid33933144	eskd_t1dm_dialysis_transplant
211	chr4	128386234	128387722	1489	*	1.203e-12	0.0355705	0.121	0.097	4.68563e-07	PGRMC2	96940	PCT	chr4-128385770-128387722	chr4-129308389-129308389	pmid33933144	eskd_t1dm_dialysis_transplant
212	chr4	150722579	150724222	1644	*	6.10625e-17	-0.0901406	0.228	0.288	2.37835e-11	LRBA	0	PCT	chr4-150722579-150724309	chr4-151644374-151644374	pmid33933144	eskd_t1dm_dialysis_transplant
213	chr4	152352256	152353080	825	*	6.17538e-15	0.0395701	0.12	0.093	2.40527e-09	FBXW7	0	PCT	chr4-152352256-152353080	chr4-153274118-153274118	pmid33933144	eskd_t1dm
214	chr4	152352256	152353080	825	*	6.17538e-15	0.0395701	0.12	0.093	2.40527e-09	FBXW7	0	PCT	chr4-152352256-152353080	chr4-153274118-153274118	pmid33933144	eskd_t1dm_dialysis_transplant
215	chr4	152352256	152353080	825	*	6.17538e-15	0.0395701	0.12	0.093	2.40527e-09	FBXW7	0	PCT	chr4-152352256-152353080	chr4-153274105-153274105	pmid33933144	eskd_t1dm_dialysis_transplant
216	chr4	153344370	153345521	1152	*	6.92574e-10	0.0772159	0.161	0.11	0.000269754	MND1	0	TAL1	chr4-153344201-153345521	chrchr4-154266522-154266522	pmid33144501	dkd_eGFR
217	chr4	163343290	163344966	1677	*	3.93515e-08	0.132519	0.259	0.176	0.0153272	NPY1R	0	TAL2	chr4-163342537-163344966	chr4-164265442-164265442	pmid31165727	renal_function_decline_dkd
218	chr4	173335584	173335632	49	*	1.05992e-07	0.116937	0.567	0.519	0.0412833	HMGB2	0	DCT1	chr4-173333292-173335632	chr4-174257735-174257735	pmid33933144	eskd_t1dm_dialysis_transplant
219	chr4	173335584	173335632	49	*	8.89404e-08	0.118464	0.574	0.504	0.0346417	HMGB2	0	DCT2	chr4-173333292-173335632	chr4-174257735-174257735	pmid33933144	eskd_t1dm_dialysis_transplant
220	chr4	184811204	184811263	60	*	4.45358e-09	-0.0613551	0.162	0.2	0.00173464	ACSL1	0	PCT	chr4-184810112-184811263	chr4-185733358-185733358	pmid33933144	eskd_t1dm_dialysis_transplant
221	chr4	184819859	184820683	825	*	1.30509e-14	-0.057574	0.104	0.142	5.08324e-09	ACSL1	0	PCT	chr4-184819859-184820683	chr4-185741172-185741172	pmid33933144	eskd_t1dm_dialysis_transplant
222	chr5	864000	864321	322	*	8.90809e-10	-0.0433943	0.078	0.107	0.000346965	BRD9	0	PCT	chr5-864000-865247	chr5-916001-916436	pmid24098934	interstitial_fibrosis_ckd
223	chr5	1107371	1107988	618	*	9.76198e-11	-0.0481402	0.153	0.19	3.80223e-05	SLC12A7	0	PCT	chr5-1107371-1107988	chr5-1108401-1108401	pmid33933144	eskd_t1dm_dialysis_transplant
224	chr5	1107536	1107988	453	*	9.76198e-11	-0.0481402	0.153	0.19	3.80223e-05	SLC12A7	0	PCT	chr5-1107371-1107988	chr5-1108651-1108651	pmid33933144	eskd_t1dm_dialysis_transplant
225	chr5	1107916	1107988	73	*	9.76198e-11	-0.0481402	0.153	0.19	3.80223e-05	SLC12A7	0	PCT	chr5-1107371-1107988	chr5-1109031-1109031	pmid33933144	eskd_t1dm_dialysis_transplant
226	chr5	43065767	43065806	40	*	3.51831e-09	0.0427899	0.276	0.257	0.00137036	ZNF131	0	PCT	chr5-43065767-43067653	chr5-43064908-43064908	pmid31165727	renal_function_decline_dkd
227	chr5	76819043	76820321	1279	*	3.13716e-08	0.113258	0.268	0.21	0.012219	F2RL1	0	TAL1	chr5-76818457-76820321	chr5-76115868-76115868	pmid33933144	eskd_t1dm_dialysis_transplant
228	chr5	76819263	76820321	1059	*	3.13716e-08	0.113258	0.268	0.21	0.012219	F2RL1	0	TAL1	chr5-76818457-76820321	chr5-76116088-76116088	pmid33933144	eskd_t1dm_dialysis_transplant
229	chr5	76819344	76820321	978	*	3.13716e-08	0.113258	0.268	0.21	0.012219	F2RL1	0	TAL1	chr5-76818457-76820321	chr5-76116169-76116169	pmid33933144	eskd_t1dm_dialysis_transplant
230	chr5	77086959	77088793	1835	*	5.45622e-12	-0.0704531	0.308	0.36	2.12517e-06	ZBED3	0	PCT	chr5-77086367-77088793	chr5-76383784-76383784	pmid33933144	eskd_t1dm_dialysis_transplant
231	chr5	78574123	78575133	1011	*	4.98133e-34	-0.0826573	0.099	0.155	1.9402e-28	LHFPL2	0	PCT	chr5-78573999-78575133	chr5-77870946-77870946	pmid33933144	eskd_t1dm
232	chr5	78574123	78575133	1011	*	4.98133e-34	-0.0826573	0.099	0.155	1.9402e-28	LHFPL2	0	PCT	chr5-78573999-78575133	chr5-77870946-77870946	pmid33933144	eskd_t1dm_dialysis_transplant
233	chr5	83472408	83472575	168	*	2.7137e-22	0.0625268	0.141	0.101	1.05697e-16	VCAN	0	PCT	chr5-83472408-83474816	chr5-82767394-82767394	pmid31165727	interstitial_fibrosis_dkd
234	chr5	83472408	83472575	168	*	2.83771e-15	0.129571	0.173	0.099	1.10527e-09	VCAN	0	PST	chr5-83472408-83474816	chr5-82767394-82767394	pmid31165727	interstitial_fibrosis_dkd
235	chr5	83472408	83472575	168	*	8.1074e-12	0.160469	0.279	0.197	3.15778e-06	VCAN	0	PT_VCAM1	chr5-83472408-83474816	chr5-82767394-82767394	pmid31165727	interstitial_fibrosis_dkd
236	chr5	83472408	83472575	168	*	2.12269e-09	0.314519	0.282	0.108	0.000826777	VCAN	0	PT_PROM1	chr5-83472408-83474816	chr5-82767394-82767394	pmid31165727	interstitial_fibrosis_dkd
237	chr5	83472408	83472575	168	*	2.67297e-12	0.182742	0.271	0.155	1.04111e-06	VCAN	0	ATL	chr5-83472408-83474816	chr5-82767394-82767394	pmid31165727	interstitial_fibrosis_dkd
238	chr5	83472408	83472575	168	*	8.56314e-09	0.0863212	0.149	0.098	0.00333529	VCAN	0	TAL1	chr5-83472408-83474816	chr5-82767394-82767394	pmid31165727	interstitial_fibrosis_dkd
239	chr5	83472408	83472575	168	*	3.21225e-10	0.114094	0.18	0.107	0.000125115	VCAN	0	TAL2	chr5-83472408-83474816	chr5-82767394-82767394	pmid31165727	interstitial_fibrosis_dkd
240	chr5	119398567	119399467	901	*	3.39046e-12	-0.0497621	0.136	0.172	1.32056e-06	TNFAIP8	0	PCT	chr5-119398567-119399467	chr5-118734989-118734989	pmid33933144	eskd_t1dm_dialysis_transplant
241	chr5	138967728	138968970	1243	*	7.70336e-23	-0.088951	0.143	0.201	3.00041e-17	SIL1	0	PCT	chr5-138967728-138968970	chr5-138304007-138304007	pmid33933144	eskd_t1dm
242	chr5	138967728	138968970	1243	*	7.70336e-23	-0.088951	0.143	0.201	3.00041e-17	SIL1	0	PCT	chr5-138967728-138968970	chr5-138304007-138304007	pmid33933144	eskd_t1dm_dialysis_transplant
243	chr5	141848417	141849851	1435	*	3.30448e-08	-0.0532773	0.268	0.311	0.0128708	PCDH1	2562	PCT	chr5-141848417-141850548	chr5-141228416-141228416	pmid33933144	eskd_t1dm_dialysis_transplant
244	chr5	151094042	151095167	1126	*	3.04806e-16	-0.0906303	0.3	0.366	1.1872e-10	TNIP1	464	PCT	chr5-151094042-151096317	chr5-150453034-150453921	pmid24098934	interstitial_fibrosis_ckd
245	chr5	173826042	173826670	629	*	2.81486e-10	-0.0514676	0.139	0.174	0.000109637	CPEB4	61448	PCT	chr5-173826042-173826831	chr5-173184984-173185279	pmid24098934	interstitial_fibrosis_ckd
246	chr6	1832269	1833501	1233	*	2.80079e-12	-0.053705	0.113	0.15	1.09089e-06	GMDS	0	PCT	chr6-1832269-1833501	chr6-1777814-1778336	pmid24098934	interstitial_fibrosis_ckd
247	chr6	6764422	6765827	1406	*	2.22983e-15	-0.0688765	0.155	0.201	8.68505e-10	LY86	109438	PCT	chr6-6764422-6765827	chr6-6765393-6765393	pmid33933144	eskd_t1dm
248	chr6	6764422	6765827	1406	*	2.22983e-15	-0.0688765	0.155	0.201	8.68505e-10	LY86	109438	PCT	chr6-6764422-6765827	chr6-6765393-6765393	pmid33933144	eskd_t1dm_dialysis_transplant
249	chr6	6969499	6970241	743	*	7.14323e-12	-0.0826889	0.212	0.265	2.78224e-06	RREB1	137355	PCT	chr6-6969499-6970241	chr6-6913702-6914562	pmid24098934	interstitial_fibrosis_ckd
250	chr6	7215709	7216477	769	*	1.88848e-21	-0.0967169	0.233	0.298	7.35553e-16	RREB1	0	PCT	chr6-7215709-7216477	chr6-7161887-7162016	pmid24098934	interstitial_fibrosis_ckd
251	chr6	10838261	10838965	705	*	1.1701e-11	0.0415433	0.214	0.191	4.55748e-06	TMEM14B	0	PCT	chr6-10837329-10838965	chr6-10839494-10839494	pmid33933144	eskd_t1dm_dialysis_transplant
252	chr6	11364794	11365243	450	*	1.67007e-12	-0.0552514	0.122	0.159	6.50484e-07	NEDD9	0	PCT	chr6-11364794-11365499	chr6-11364476-11364476	pmid33933144	eskd_t1dm
253	chr6	11364794	11365243	450	*	1.67007e-12	-0.0552514	0.122	0.159	6.50484e-07	NEDD9	0	PCT	chr6-11364794-11365499	chr6-11364476-11364476	pmid33933144	eskd_t1dm_dialysis_transplant
254	chr6	14228399	14228987	589	*	2.51537e-13	-0.0423139	0.07	0.101	9.7972e-08	CD83	91480	PCT	chr6-14228399-14228987	chr6-14229086-14229086	pmid33933144	eskd_t1dm
255	chr6	14228399	14228987	589	*	2.51537e-13	-0.0423139	0.07	0.101	9.7972e-08	CD83	91480	PCT	chr6-14228399-14228987	chr6-14229086-14229086	pmid33933144	eskd_t1dm_dialysis_transplant
256	chr6	18386886	18387846	961	*	1.80479e-11	0.0387519	0.266	0.243	7.02954e-06	RNF144B	0	PCT	chr6-18386886-18388615	chr6-18387077-18387077	pmid31165727	renal_function_decline_dkd
257	chr6	26087144	26087343	200	*	6.6855e-10	0.030429	0.136	0.116	0.000260396	HFE	0	PCT	chr6-26087144-26088730	chr6-26086571-26086571	pmid33933144	eskd_t1dm
258	chr6	26087144	26087343	200	*	6.6855e-10	0.030429	0.136	0.116	0.000260396	HFE	0	PCT	chr6-26087144-26088730	chr6-26086571-26086571	pmid33933144	eskd_t1dm_dialysis_transplant
259	chr6	26087144	26087357	214	*	6.6855e-10	0.030429	0.136	0.116	0.000260396	HFE	0	PCT	chr6-26087144-26088730	chr6-26086585-26086585	pmid33933144	eskd_t1dm_dialysis_transplant
260	chr6	29887162	29888658	1497	*	6.85311e-12	-0.0738761	0.163	0.212	2.66925e-06	HLA-A	52442	PCT	chr6-29887162-29888817	chr6-29855435-29855435	pmid33933144	eskd_t1dm_dialysis_transplant
261	chr6	29887162	29888658	1497	*	4.96696e-08	-0.090904	0.136	0.197	0.019346	HLA-A	52442	PST	chr6-29887162-29888817	chr6-29855435-29855435	pmid33933144	eskd_t1dm_dialysis_transplant
262	chr6	30751331	30752764	1434	*	7.08355e-08	0.0678663	0.113	0.063	0.02759	IER3	6739	PT_VCAM1	chr6-30751294-30752764	chr6-30720108-30720108	pmid33933144	eskd_t1dm_dialysis_transplant
263	chr6	31972584	31973313	730	*	4.80254e-11	-0.0620011	0.266	0.31	1.87056e-05	DXO	0	PCT	chr6-31970884-31973313	chr6-31941361-31941361	pmid33933144	eskd_t1dm_dialysis_transplant
264	chr6	33204371	33205099	729	*	1.35258e-09	-0.0547815	0.183	0.225	0.000526823	SLC39A7	0	PCT	chr6-33204371-33205099	chr6-33171911-33171911	pmid33933144	eskd_t1dm
265	chr6	33204371	33205099	729	*	1.35258e-09	-0.0547815	0.183	0.225	0.000526823	SLC39A7	0	PCT	chr6-33204371-33205099	chr6-33171911-33171911	pmid33933144	eskd_t1dm_dialysis_transplant
266	chr6	33747165	33747247	83	*	7.47155e-30	-0.149145	0.355	0.447	2.91012e-24	IP6K3	0	PCT	chr6-33744087-33747247	chr6-33715942-33715942	pmid31165727	renal_function_decline_dkd
267	chr6	35601447	35602994	1548	*	1.63244e-08	-0.075666	0.151	0.204	0.00635826	FKBP5	0	TAL1	chr6-35601246-35602994	chr6-35570224-35570224	pmid33933144	eskd_t1dm
268	chr6	35601447	35602994	1548	*	1.63244e-08	-0.075666	0.151	0.204	0.00635826	FKBP5	0	TAL1	chr6-35601246-35602994	chr6-35570224-35570224	pmid33933144	eskd_t1dm_dialysis_transplant
269	chr6	35601796	35602994	1199	*	1.63244e-08	-0.075666	0.151	0.204	0.00635826	FKBP5	0	TAL1	chr6-35601246-35602994	chr6-35570573-35570573	pmid33933144	eskd_t1dm
270	chr6	35601796	35602994	1199	*	1.63244e-08	-0.075666	0.151	0.204	0.00635826	FKBP5	0	TAL1	chr6-35601246-35602994	chr6-35570573-35570573	pmid33933144	eskd_t1dm_dialysis_transplant
271	chr6	35691074	35691822	749	*	4.492e-11	-0.0487995	0.08	0.113	1.74961e-05	FKBP5	0	PCT	chr6-35691074-35691822	chr6-35659141-35659141	pmid33933144	eskd_t1dm_dialysis_transplant
272	chr6	35728093	35728485	393	*	4.75747e-09	-0.0768161	0.281	0.342	0.00185301	FKBP5	0	TAL1	chr6-35727329-35728485	chr6-35696870-35696870	pmid33933144	eskd_t1dm_dialysis_transplant
273	chr6	35731605	35732534	930	*	3.82655e-15	-0.100718	0.308	0.374	1.49042e-09	FKBP5	2539	PCT	chr6-35731123-35732534	chr6-35700382-35700382	pmid33933144	eskd_t1dm_dialysis_transplant
274	chr6	35973354	35974158	805	*	2.55851e-12	-0.0526735	0.104	0.139	9.96523e-07	SLC26A8	0	PCT	chr6-35973354-35974158	chr6-35941709-35941709	pmid33933144	eskd_t1dm
275	chr6	35973354	35974158	805	*	2.55851e-12	-0.0526735	0.104	0.139	9.96523e-07	SLC26A8	0	PCT	chr6-35973354-35974158	chr6-35941709-35941709	pmid33933144	eskd_t1dm_dialysis_transplant
276	chr6	36678251	36678323	73	*	2.42952e-14	-0.100621	0.38	0.452	9.46283e-09	CDKN1A	0	PCT	chr6-36678251-36680741	chr6-36645100-36645100	pmid33933144	eskd_t1dm_dialysis_transplant
277	chr6	41012701	41014101	1401	*	1.80367e-08	-0.0456363	0.155	0.188	0.0070252	UNC5CL	12809	PCT	chr6-41012701-41014101	chr6-40981242-40981242	pmid33933144	eskd_t1dm_dialysis_transplant
278	chr6	43916740	43917830	1091	*	3.69052e-20	-0.080782	0.228	0.291	1.43744e-14	C6orf223	82749	PCT	chr6-43916596-43917830	chr6-43885477-43885477	pmid33933144	eskd_t1dm_dialysis_transplant
279	chr6	89034637	89036251	1615	*	5.75685e-38	-0.127953	0.274	0.36	2.24226e-32	PNRC1	44499	PCT	chr6-89034503-89036251	chr6-89745356-89745356	pmid33933144	eskd_t1dm_dialysis_transplant
280	chr6	99521674	99522040	367	*	7.18282e-08	0.0243528	0.207	0.192	0.0279767	USP45	0	PCT	chr6-99520631-99522040	chr6-100077271-100077420	pmid24098934	interstitial_fibrosis_ckd
281	chr6	124963178	124964422	1245	*	2.96472e-11	0.0484854	0.276	0.253	1.15474e-05	RNF217	0	PCT	chr6-124961635-124964422	chr6-125285324-125285324	pmid33933144	eskd_t1dm_dialysis_transplant
282	chr6	149474112	149474668	557	*	8.53785e-09	-0.0456168	0.091	0.121	0.00332544	ZC3H12D	0	PCT	chr6-149474112-149475504	chr6-149794804-149794804	pmid33933144	eskd_t1dm
283	chr6	149474112	149474668	557	*	8.53785e-09	-0.0456168	0.091	0.121	0.00332544	ZC3H12D	0	PCT	chr6-149474112-149475504	chr6-149794804-149794804	pmid33933144	eskd_t1dm_dialysis_transplant
284	chr6	152401905	152403279	1375	*	2.82912e-12	0.0423965	0.139	0.113	1.10193e-06	SYNE1	0	PCT	chr6-152401905-152403718	chr6-152723414-152723414	pmid33933144	eskd_t1dm
285	chr6	158026269	158027103	835	*	1.80773e-08	0.237686	0.216	0.08	0.00704099	SYNJ2	0	PT_PROM1	chr6-158025968-158027103	chr6-158448301-158448301	pmid33933144	eskd_t1dm_dialysis_transplant
286	chr6	158781042	158782799	1758	*	2.41748e-19	-0.0691037	0.102	0.146	9.41596e-14	EZR	0	PCT	chr6-158781042-158782799	chr6-159122742-159123224	pmid24098934	interstitial_fibrosis_ckd
287	chr6	158781205	158782799	1595	*	2.41748e-19	-0.0691037	0.102	0.146	9.41596e-14	EZR	0	PCT	chr6-158781042-158782799	chr6-159123225-159123524	pmid24098934	interstitial_fibrosis_ckd
288	chr6	160254562	160255333	772	*	5.60809e-18	-0.0828041	0.262	0.324	2.18432e-12	SLC22A2	0	PCT	chr6-160254562-160255333	chr6-160595700-160596091	pmid24098934	interstitial_fibrosis_ckd
289	chr6	166556490	166557455	966	*	9.85757e-20	-0.0849733	0.183	0.245	3.83946e-14	RPS6KA2	0	PCT	chr6-166556490-166557455	chr6-166970252-166970252	pmid33933144	eskd_t1dm_dialysis_transplant
290	chr7	119838	120131	294	*	1.52606e-12	-0.0616377	0.127	0.169	5.94392e-07	FAM20C	71254	PCT	chr7-119838-121714	chr7-119131-119131	pmid33933144	eskd_t1dm_dialysis_transplant
291	chr7	119838	120499	662	*	1.52606e-12	-0.0616377	0.127	0.169	5.94392e-07	FAM20C	71254	PCT	chr7-119838-121714	chr7-119499-119499	pmid33933144	eskd_t1dm_dialysis_transplant
292	chr7	149927	151267	1341	*	2.89623e-40	-0.149061	0.45	0.548	1.12806e-34	FAM20C	41701	PCT	chr7-148876-151267	chr7-246010-246722	pmid24098934	interstitial_fibrosis_ckd
293	chr7	149927	151267	1341	*	4.29711e-08	-0.0835887	0.443	0.509	0.016737	FAM20C	41701	PST	chr7-148876-151267	chr7-246010-246722	pmid24098934	interstitial_fibrosis_ckd
294	chr7	887840	888719	880	*	5.48436e-67	-0.143474	0.124	0.214	2.13613e-61	SUN1	0	PCT	chr7-887840-888719	chr7-894415-894721	pmid24098934	interstitial_fibrosis_ckd
295	chr7	887840	888719	880	*	1.42923e-20	-0.16928	0.143	0.249	5.56676e-15	SUN1	0	PST	chr7-887840-888719	chr7-894415-894721	pmid24098934	interstitial_fibrosis_ckd
296	chr7	1027225	1028014	790	*	5.695e-08	-0.0583224	0.251	0.29	0.0221817	C7orf50	0	PCT	chr7-1027225-1029185	chr7-1066650-1066650	pmid33933144	eskd_t1dm
297	chr7	1027225	1028014	790	*	5.695e-08	-0.0583224	0.251	0.29	0.0221817	C7orf50	0	PCT	chr7-1027225-1029185	chr7-1066650-1066650	pmid33933144	eskd_t1dm_dialysis_transplant
298	chr7	1055084	1055415	332	*	1.26855e-12	-0.0457722	0.09	0.124	4.94094e-07	C7orf50	0	PCT	chr7-1053792-1055415	chr7-1095720-1095720	pmid33933144	eskd_t1dm_dialysis_transplant
299	chr7	2313645	2314935	1291	*	1.48993e-14	-0.0863711	0.254	0.313	5.8032e-09	SNX8	0	PCT	chr7-2313645-2314935	chr7-2320088-2320199	pmid24098934	interstitial_fibrosis_ckd
300	chr7	2622451	2623884	1434	*	9.61523e-31	-0.120134	0.302	0.384	3.74507e-25	IQCE	7260	PCT	chr7-2621995-2623884	chr7-2663085-2663085	pmid33933144	eskd_t1dm_dialysis_transplant
301	chr7	2756891	2758505	1615	*	5.29417e-08	-0.0469895	0.143	0.177	0.0206205	AMZ1	0	PCT	chr7-2756891-2758505	chr7-2763455-2764406	pmid24098934	interstitial_fibrosis_ckd
302	chr7	27152448	27152802	355	*	7.64355e-08	0.075658	0.165	0.12	0.0297712	HOXA3	0	TAL1	chr7-27152448-27152802	chr7-27191564-27191564	pmid31165727	interstitial_fibrosis_dkd
303	chr7	43647380	43648290	911	*	4.03422e-08	0.0842421	0.185	0.131	0.015713	COA1	0	TAL1	chr7-43647380-43649056	chr7-43686889-43686889	pmid33933144	eskd_t1dm
304	chr7	43647380	43648290	911	*	4.03422e-08	0.0842421	0.185	0.131	0.015713	COA1	0	TAL1	chr7-43647380-43649056	chr7-43686889-43686889	pmid33933144	eskd_t1dm_dialysis_transplant
305	chr7	47293901	47295001	1101	*	3.87736e-10	-0.0403747	0.074	0.1	0.000151021	TNS3	0	PCT	chr7-47293901-47295015	chr7-47299924-47300124	pmid24098934	interstitial_fibrosis_ckd
306	chr7	47475021	47476039	1019	*	4.07263e-13	-0.0715264	0.165	0.212	1.58626e-07	TNS3	0	PCT	chr7-47475021-47476039	chr7-47515060-47515060	pmid33933144	eskd_t1dm_dialysis_transplant
307	chr7	47625672	47626644	973	*	6.12118e-21	-0.0733287	0.128	0.178	2.38416e-15	TNS3	43113	PCT	chr7-47625672-47626644	chr7-47630514-47631834	pmid24098934	interstitial_fibrosis_ckd
308	chr7	87218460	87219017	558	*	7.45451e-26	0.0804745	0.317	0.268	2.90349e-20	TMEM243	0	PCT	chr7-87218460-87221108	chr7-86847333-86847333	pmid33933144	eskd_t1dm
309	chr7	87218460	87219017	558	*	7.45451e-26	0.0804745	0.317	0.268	2.90349e-20	TMEM243	0	PCT	chr7-87218460-87221108	chr7-86847333-86847333	pmid33933144	eskd_t1dm_dialysis_transplant
310	chr7	98401534	98401612	79	*	3.25283e-17	0.0395323	0.167	0.143	1.26696e-11	BAIAP2L1	0	PCT	chr7-98400380-98401612	chr7-98031846-98031846	pmid31165727	renal_function_decline_dkd
311	chr7	100865610	100867137	1528	*	3.68194e-08	0.0942393	0.189	0.131	0.0143409	SLC12A9	0	TAL1	chr7-100865610-100868689	chr7-100463759-100463759	pmid33933144	eskd_t1dm_dialysis_transplant
312	chr7	100865610	100867523	1914	*	3.68194e-08	0.0942393	0.189	0.131	0.0143409	SLC12A9	0	TAL1	chr7-100865610-100868689	chr7-100464145-100464145	pmid33933144	eskd_t1dm_dialysis_transplant
313	chr7	100865610	100866961	1352	*	3.68194e-08	0.0942393	0.189	0.131	0.0143409	SLC12A9	0	TAL1	chr7-100865610-100868689	chr7-100463583-100463583	pmid33933144	eskd_t1dm_dialysis_transplant
314	chr7	106420943	106421790	848	*	2.65595e-10	0.066732	0.132	0.083	0.000103448	NAMPT	134616	PT_VCAM1	chr7-106420943-106421790	chr7-106062067-106062067	pmid33933144	eskd_t1dm_dialysis_transplant
315	chr7	116953053	116954624	1572	*	1.46515e-15	0.0560032	0.305	0.278	5.70668e-10	ST7	0	PCT	chr7-116952740-116954624	chrchr7-116594107-116594107	pmid33144501	dkd_eGFR
316	chr7	117072535	117073156	622	*	1.07118e-14	-0.0654371	0.15	0.196	4.17219e-09	ST7	0	PCT	chr7-117072535-117073156	chr7-116713121-116713121	pmid33933144	eskd_t1dm_dialysis_transplant
317	chr7	139131594	139132590	997	*	2.48802e-08	0.0421788	0.227	0.204	0.00969068	TTC26	0	PCT	chr7-139131594-139134067	chr7-138816336-138816336	pmid33933144	eskd_t1dm_dialysis_transplant
318	chr7	151744698	151745968	1271	*	9.77975e-20	-0.0813326	0.149	0.201	3.80915e-14	PRKAG2	0	PCT	chr7-151744698-151745968	chr7-151442351-151442351	pmid33933144	eskd_t1dm_dialysis_transplant
319	chr8	11862345	11862570	226	*	1.46858e-14	-0.0702949	0.172	0.218	5.72004e-09	CTSB	0	PCT	chr8-11862345-11862904	chr8-11719079-11719079	pmid33933144	eskd_t1dm_dialysis_transplant
320	chr8	11862345	11862904	560	*	1.46858e-14	-0.0702949	0.172	0.218	5.72004e-09	CTSB	0	PCT	chr8-11862345-11862904	chr8-11720161-11720161	pmid33933144	eskd_t1dm_dialysis_transplant
321	chr8	11862345	11862904	560	*	1.46858e-14	-0.0702949	0.172	0.218	5.72004e-09	CTSB	0	PCT	chr8-11862345-11862904	chr8-11720278-11720278	pmid33933144	eskd_t1dm_dialysis_transplant
322	chr8	22564800	22565761	962	*	4.57933e-18	-0.0824145	0.199	0.258	1.78362e-12	SORBS3	0	PCT	chr8-22564800-22566333	chr8-22422274-22422274	pmid33933144	eskd_t1dm_dialysis_transplant
323	chr8	22578801	22580638	1838	*	3.81838e-12	-0.081292	0.314	0.37	1.48724e-06	PDLIM2	0	PCT	chr8-22578801-22580638	chr8-22437193-22437193	pmid31165727	renal_function_decline_dkd
324	chr8	23540577	23541485	909	*	8.86699e-08	-0.0433619	0.138	0.169	0.0345364	SLC25A37	0	PCT	chr8-23540577-23541851	chr8-23397998-23397998	pmid33933144	eskd_t1dm_dialysis_transplant
325	chr8	23540577	23541851	1275	*	8.86699e-08	-0.0433619	0.138	0.169	0.0345364	SLC25A37	0	PCT	chr8-23540577-23541851	chr8-23399008-23399008	pmid33933144	eskd_t1dm_dialysis_transplant
326	chr8	23681864	23682800	937	*	6.09007e-08	-0.0638825	0.171	0.213	0.0237204	NKX3-1	0	PCT	chr8-23681864-23683435	chr8-23594790-23595258	pmid24098934	interstitial_fibrosis_ckd
327	chr8	27614184	27615167	984	*	1.47605e-24	0.0658972	0.19	0.147	5.74913e-19	CLU	0	PCT	chr8-27613930-27615167	chr8-27472701-27472701	pmid33933144	eskd_t1dm_dialysis_transplant
328	chr8	30552058	30553043	986	*	3.04291e-14	-0.0708624	0.184	0.232	1.18519e-08	RBPMS	0	PCT	chr8-30552058-30553043	chr8-30529498-30530011	pmid24098934	interstitial_fibrosis_ckd
329	chr8	47352910	47353984	1075	*	2.34243e-13	-0.0524798	0.108	0.141	9.12363e-08	SPIDR	0	PCT	chr8-47352910-47353984	chr8-48265917-48265917	pmid33933144	eskd_t1dm_dialysis_transplant
330	chr8	47352910	47353984	1075	*	2.34243e-13	-0.0524798	0.108	0.141	9.12363e-08	SPIDR	0	PCT	chr8-47352910-47353984	chr8-48265853-48265853	pmid33933144	eskd_t1dm_dialysis_transplant
331	chr8	66126620	66127833	1214	*	4.25936e-08	-0.0383236	0.138	0.164	0.0165899	TRIM55	0	PCT	chr8-66126620-66128427	chr8-67039068-67039068	pmid33933144	eskd_t1dm
332	chr8	66126620	66127943	1324	*	4.25936e-08	-0.0383236	0.138	0.164	0.0165899	TRIM55	0	PCT	chr8-66126620-66128427	chr8-67039178-67039178	pmid33933144	eskd_t1dm
333	chr8	66126620	66127943	1324	*	4.25936e-08	-0.0383236	0.138	0.164	0.0165899	TRIM55	0	PCT	chr8-66126620-66128427	chr8-67039178-67039178	pmid33933144	eskd_t1dm_dialysis_transplant
334	chr8	66126620	66127833	1214	*	4.25936e-08	-0.0383236	0.138	0.164	0.0165899	TRIM55	0	PCT	chr8-66126620-66128427	chr8-67039068-67039068	pmid33933144	eskd_t1dm_dialysis_transplant
335	chr8	66511888	66513128	1241	*	1.71513e-15	0.0495026	0.166	0.135	6.68031e-10	C8orf46	0	PCT	chr8-66511888-66513128	chr8-67424580-67424580	pmid33933144	eskd_t1dm_dialysis_transplant
336	chr8	94967606	94968582	977	*	2.30965e-17	-0.0734086	0.178	0.23	8.99595e-12	NDUFAF6	0	PCT	chr8-94967606-94968582	chr8-95980625-95980625	pmid33933144	eskd_t1dm_dialysis_transplant
337	chr8	95024251	95025575	1325	*	6.58781e-08	-0.0674397	0.26	0.304	0.0256591	NDUFAF6	0	PCT	chr8-95024251-95025957	chr8-96036803-96036803	pmid33933144	eskd_t1dm_dialysis_transplant
338	chr8	95024251	95025595	1345	*	6.58781e-08	-0.0674397	0.26	0.304	0.0256591	NDUFAF6	0	PCT	chr8-95024251-95025957	chr8-96036823-96036823	pmid33933144	eskd_t1dm_dialysis_transplant
339	chr8	102797259	102798243	985	*	2.43976e-13	-0.0556307	0.116	0.155	9.50272e-08	AZIN1	28113	PCT	chr8-102797259-102798243	chr8-103810250-103810250	pmid33933144	eskd_t1dm_dialysis_transplant
340	chr8	122782665	122783359	695	*	4.19001e-09	0.0369595	0.398	0.375	0.00163198	ZHX2	0	PCT	chr8-122780045-122783359	chr8-123795904-123795904	pmid33933144	eskd_t1dm_dialysis_transplant
341	chr8	125439552	125440613	1062	*	1.63186e-09	-0.0420119	0.107	0.135	0.000635599	TRIB1	1146	PCT	chr8-125439552-125440613	chr8-126451978-126451978	pmid33933144	eskd_t1dm
342	chr8	125439552	125440613	1062	*	1.63186e-09	-0.0420119	0.107	0.135	0.000635599	TRIB1	1146	PCT	chr8-125439552-125440613	chr8-126451978-126451978	pmid33933144	eskd_t1dm_fc2
343	chr8	125439552	125440613	1062	*	1.63186e-09	-0.0420119	0.107	0.135	0.000635599	TRIB1	1146	PCT	chr8-125439552-125440613	chr8-126451978-126451978	pmid33933144	eskd_t1dm_dialysis_transplant
344	chr8	125575761	125577310	1550	*	7.42068e-34	-0.0993093	0.202	0.273	2.89031e-28	TRIB1	137355	PCT	chr8-125575761-125577383	chr8-126588554-126588554	pmid33933144	eskd_t1dm_dialysis_transplant
345	chr8	133530878	133530880	3	*	6.26425e-17	-0.0523546	0.075	0.109	2.43989e-11	ST3GAL1	0	PCT	chr8-133529553-133530880	chr8-134544121-134544121	pmid33933144	eskd_t1dm_dialysis_transplant
346	chr8	139600606	139601469	864	*	1.44991e-08	0.128675	0.143	0.064	0.0056473	KCNK9	0	ATL	chr8-139600606-139601469	chr8-140613442-140613442	pmid33933144	eskd_t1dm_dialysis_transplant
347	chr8	139761852	139762012	161	*	8.1755e-101	-0.110006	0.033	0.103	3.18431e-95	TRAPPC9	0	PCT	chr8-139761218-139762012	chr8-140775095-140775095	pmid33933144	eskd_t1dm
348	chr8	139761852	139762012	161	*	2.98436e-11	-0.109406	0.053	0.122	1.16239e-05	TRAPPC9	0	PT_VCAM1	chr8-139761218-139762012	chr8-140775095-140775095	pmid33933144	eskd_t1dm
349	chr8	139761852	139762012	161	*	8.1755e-101	-0.110006	0.033	0.103	3.18431e-95	TRAPPC9	0	PCT	chr8-139761218-139762012	chr8-140775095-140775095	pmid33933144	eskd_t1dm_dialysis_transplant
350	chr8	139761852	139762012	161	*	2.98436e-11	-0.109406	0.053	0.122	1.16239e-05	TRAPPC9	0	PT_VCAM1	chr8-139761218-139762012	chr8-140775095-140775095	pmid33933144	eskd_t1dm_dialysis_transplant
351	chr8	140336970	140337991	1022	*	2.00246e-13	-0.0690707	0.187	0.237	7.79944e-08	TRAPPC9	0	PCT	chr8-140336970-140337991	chr8-141416414-141416839	pmid24098934	interstitial_fibrosis_ckd
352	chr8	141237820	141238174	355	*	1.2574e-14	-0.0510762	0.08	0.114	4.89751e-09	SLC45A4	0	PCT	chr8-141237225-141238174	chr8-142318101-142318329	pmid24098934	interstitial_fibrosis_ckd
353	chr8	143552943	143554134	1192	*	9.09531e-59	-0.152872	0.173	0.269	3.54257e-53	GSDMD	0	PCT	chr8-143552938-143554134	chr8-144707256-144707333	pmid24098934	interstitial_fibrosis_ckd
354	chr8	143552943	143554134	1192	*	4.88961e-33	-0.238412	0.178	0.326	1.90447e-27	GSDMD	0	PST	chr8-143552938-143554134	chr8-144707256-144707333	pmid24098934	interstitial_fibrosis_ckd
355	chr8	143814446	143815137	692	*	2.79947e-11	-0.0473604	0.162	0.2	1.09038e-05	SCRIB	0	PCT	chr8-143814446-143816596	chr8-144896307-144896307	pmid33933144	eskd_t1dm_dialysis_transplant
356	chr8	144003096	144003774	679	*	3.99886e-12	-0.0478164	0.096	0.13	1.55753e-06	PARP10	0	PCT	chr8-144003096-144003774	chr8-145077761-145077761	pmid33933144	eskd_t1dm_dialysis_transplant
357	chr9	70579877	70580088	212	*	6.31993e-16	-0.0635568	0.108	0.152	2.46158e-10	TRPM3	0	PCT	chr9-70579555-70580088	chr9-73195793-73195793	pmid33933144	eskd_t1dm_dialysis_transplant
358	chr9	77987558	77988129	572	*	2.19536e-10	-0.0440841	0.102	0.132	8.55078e-05	GNAQ	0	PCT	chr9-77987558-77988392	chr9-80602045-80602045	pmid33933144	eskd_t1dm_dialysis_transplant
359	chr9	87505515	87505555	41	*	6.24682e-15	-0.0640924	0.173	0.219	2.4331e-09	DAPK1	0	PCT	chr9-87505515-87506699	chr9-89308858-89309290	pmid24098934	interstitial_fibrosis_ckd
360	chr9	89411747	89412703	957	*	2.25024e-08	-0.0741807	0.068	0.115	0.00876454	SEMA4D	0	PST	chr9-89411747-89412703	chr9-91216945-91217658	pmid24098934	interstitial_fibrosis_ckd
361	chr9	93115517	93116425	909	*	4.18821e-12	-0.0515944	0.092	0.126	1.63128e-06	CARD19	2233	PCT	chr9-93115517-93116425	chr9-95878539-95878539	pmid33933144	eskd_t1dm_dialysis_transplant
362	chr9	101418042	101419452	1411	*	8.92171e-11	-0.0777207	0.282	0.331	3.47495e-05	ALDOB	1125	PCT	chr9-101416946-101419452	chr9-104181324-104181324	pmid33933144	eskd_t1dm_dialysis_transplant
363	chr9	105656411	105657627	1217	*	4.41607e-09	0.0769761	0.158	0.103	0.00172003	TAL2	4829	TAL1	chr9-105655806-105657627	chr9-107459513-107460255	pmid24098934	interstitial_fibrosis_ckd
364	chr9	107587112	107588142	1031	*	9.0421e-12	-0.0605526	0.117	0.155	3.52184e-06	KLF4	96629	PCT	chr9-107587112-107588142	chr9-110349640-110349640	pmid33933144	eskd_t1dm_dialysis_transplant
365	chr9	121286824	121287030	207	*	4.95413e-09	0.07529	0.124	0.076	0.0019296	GSN	0	TAL1	chr9-121286824-121287637	chr9-124048308-124048308	pmid33933144	eskd_t1dm_dialysis_transplant
366	chr9	121286824	121287003	180	*	4.95413e-09	0.07529	0.124	0.076	0.0019296	GSN	0	TAL1	chr9-121286824-121287637	chr9-124048281-124048281	pmid33933144	eskd_t1dm_dialysis_transplant
367	chr9	121286824	121286910	87	*	4.95413e-09	0.07529	0.124	0.076	0.0019296	GSN	0	TAL1	chr9-121286824-121287637	chr9-124048188-124048188	pmid33933144	eskd_t1dm_dialysis_transplant
368	chr9	121286824	121287215	392	*	4.95413e-09	0.07529	0.124	0.076	0.0019296	GSN	0	TAL1	chr9-121286824-121287637	chr9-124048493-124048493	pmid33933144	eskd_t1dm_dialysis_transplant
369	chr9	124222958	124223807	850	*	7.03699e-50	-0.108508	0.099	0.172	2.74087e-44	NEK6	33798	PCT	chr9-124222958-124223807	chr9-126985794-126985794	pmid33933144	eskd_t1dm_dialysis_transplant
370	chr9	124222958	124223807	850	*	7.67237e-12	-0.124312	0.067	0.153	2.98834e-06	NEK6	33798	PT_VCAM1	chr9-124222958-124223807	chr9-126985794-126985794	pmid33933144	eskd_t1dm_dialysis_transplant
371	chr9	128097837	128099304	1468	*	2.43644e-29	-0.129167	0.38	0.463	9.48981e-24	SLC25A25	0	PCT	chr9-128097837-128100523	chr9-130860583-130860583	pmid33933144	eskd_t1dm_dialysis_transplant
372	chr9	128097837	128099560	1724	*	2.43644e-29	-0.129167	0.38	0.463	9.48981e-24	SLC25A25	0	PCT	chr9-128097837-128100523	chr9-130860839-130860839	pmid33933144	eskd_t1dm_dialysis_transplant
373	chr9	130201387	130202482	1096	*	1.66118e-32	-0.0797795	0.088	0.14	6.4702e-27	NCS1	0	PCT	chr9-130201387-130202482	chr9-132003794-132004381	pmid24098934	interstitial_fibrosis_ckd
374	chr9	133333808	133334457	650	*	4.71525e-24	-0.0586672	0.062	0.1	1.83656e-18	SURF6	0	PCT	chr9-133333808-133334486	chr9-136200293-136200293	pmid33933144	eskd_t1dm_dialysis_transplant
375	chr9	133364479	133365259	781	*	3.23952e-08	-0.0420394	0.096	0.125	0.0126177	SURF4	0	PCT	chr9-133364479-133365259	chr9-135220962-135221312	pmid24098934	interstitial_fibrosis_ckd
376	chr9	134364953	134365195	243	*	1.01527e-12	-0.0511124	0.1	0.135	3.95443e-07	RXRA	0	PCT	chr9-134364568-134365195	chr9-137257799-137257799	pmid33933144	eskd_t1dm_dialysis_transplant
377	chr9	134365800	134366919	1120	*	4.1462e-08	-0.0540714	0.177	0.213	0.0161492	RXRA	0	PCT	chr9-134365800-134366919	chr9-137257799-137257799	pmid33933144	eskd_t1dm_dialysis_transplant
378	chr9	134406414	134407510	1097	*	1.63722e-14	-0.0550618	0.095	0.132	6.37686e-09	RXRA	0	PCT	chr9-134406414-134407658	chr9-137298356-137298356	pmid33933144	eskd_t1dm_dialysis_transplant
379	chr9	134406414	134407504	1091	*	1.63722e-14	-0.0550618	0.095	0.132	6.37686e-09	RXRA	0	PCT	chr9-134406414-134407658	chr9-137298350-137298350	pmid33933144	eskd_t1dm_dialysis_transplant
380	chr9	134409946	134410623	678	*	6.22781e-37	-0.0921166	0.097	0.159	2.42569e-31	RXRA	0	PCT	chr9-134409946-134410623	chr9-137301635-137301635	pmid33933144	eskd_t1dm
381	chr9	134409946	134410623	678	*	6.22781e-37	-0.0921166	0.097	0.159	2.42569e-31	RXRA	0	PCT	chr9-134409946-134410623	chr9-137302231-137302231	pmid33933144	eskd_t1dm
382	chr9	134409946	134410623	678	*	6.22781e-37	-0.0921166	0.097	0.159	2.42569e-31	RXRA	0	PCT	chr9-134409946-134410623	chr9-137301635-137301635	pmid33933144	eskd_t1dm_dialysis_transplant
383	chr9	134409946	134410623	678	*	6.22781e-37	-0.0921166	0.097	0.159	2.42569e-31	RXRA	0	PCT	chr9-134409946-134410623	chr9-137302231-137302231	pmid33933144	eskd_t1dm_dialysis_transplant
384	chr9	134409946	134410623	678	*	6.22781e-37	-0.0921166	0.097	0.159	2.42569e-31	RXRA	0	PCT	chr9-134409946-134410623	chr9-137302146-137302146	pmid33933144	eskd_t1dm_dialysis_transplant
385	chr9	134409946	134410623	678	*	6.22781e-37	-0.0921166	0.097	0.159	2.42569e-31	RXRA	0	PCT	chr9-134409946-134410623	chr9-137301743-137301743	pmid33933144	eskd_t1dm_dialysis_transplant
386	chr9	135907523	135908196	674	*	1.14697e-10	-0.0739353	0.244	0.295	4.46739e-05	CAMSAP1	0	PCT	chr9-135905777-135908196	chr9-138800369-138800369	pmid33933144	eskd_t1dm
387	chr9	135907523	135908196	674	*	1.14697e-10	-0.0739353	0.244	0.295	4.46739e-05	CAMSAP1	0	PCT	chr9-135905777-135908196	chr9-138800369-138800369	pmid33933144	eskd_t1dm_dialysis_transplant
388	chr9	136619469	136619906	438	*	1.35141e-10	-0.0494487	0.109	0.143	5.26364e-05	EGFL7	38651	PCT	chr9-136619469-136620204	chr9-139513358-139513358	pmid33933144	eskd_t1dm_dialysis_transplant
389	chr10	360528	362528	2001	*	3.30653e-10	-0.0438699	0.088	0.119	0.000128787	DIP2C	0	PCT	chr10-360528-362528	chr10-397356-398922	pmid24098934	interstitial_fibrosis_ckd
390	chr10	3868295	3868611	317	*	6.09695e-09	-0.0605343	0.261	0.302	0.00237473	KLF6	83013	PCT	chr10-3868295-3869790	chr10-3909803-3909803	pmid33933144	eskd_t1dm_dialysis_transplant
391	chr10	12042398	12043624	1227	*	3.09058e-10	-0.0590531	0.296	0.344	0.000120376	UPF2	0	PCT	chr10-12041740-12043624	chr10-12125403-12125961	pmid24098934	interstitial_fibrosis_ckd
392	chr10	12043037	12043624	588	*	3.09058e-10	-0.0590531	0.296	0.344	0.000120376	UPF2	0	PCT	chr10-12041740-12043624	chr10-12086036-12086036	pmid33933144	eskd_t1dm_dialysis_transplant
393	chr10	13099063	13099317	255	*	1.55101e-08	0.0767618	0.17	0.117	0.00604109	CCDC3	0	TAL1	chr10-13099063-13101190	chr10-13140317-13140317	pmid33933144	eskd_t1dm_dialysis_transplant
394	chr10	20039738	20040649	912	*	8.20577e-10	-0.043987	0.118	0.147	0.00031961	PLXDC2	0	PCT	chr10-20039738-20040649	chr10-20329214-20329214	pmid33933144	eskd_t1dm
395	chr10	20039738	20040649	912	*	8.20577e-10	-0.043987	0.118	0.147	0.00031961	PLXDC2	0	PCT	chr10-20039738-20040649	chr10-20329214-20329214	pmid33933144	eskd_t1dm_dialysis_transplant
396	chr10	22436483	22437380	898	*	4.24907e-08	0.0655185	0.114	0.074	0.0165499	SPAG6	0	PST	chr10-22436483-22438203	chr10-22725309-22725309	pmid33933144	eskd_t1dm
397	chr10	22436483	22437380	898	*	4.24907e-08	0.0655185	0.114	0.074	0.0165499	SPAG6	0	PST	chr10-22436483-22438203	chr10-22725309-22725309	pmid33933144	eskd_t1dm_dialysis_transplant
398	chr10	30817550	30819586	2037	*	2.31014e-21	-0.137164	0.373	0.453	8.99785e-16	ZNF438	620	PCT	chr10-30817550-30819586	chr10-31147421-31148292	pmid24098934	interstitial_fibrosis_ckd
399	chr10	71336620	71337709	1090	*	5.87321e-52	-0.131467	0.119	0.201	2.28758e-46	SLC29A3	0	PCT	chr10-71336620-71337709	chr10-72766649-72767293	pmid24098934	interstitial_fibrosis_ckd
400	chr10	71336620	71337709	1090	*	1.37215e-13	-0.140056	0.116	0.201	5.34442e-08	SLC29A3	0	PST	chr10-71336620-71337709	chr10-72766649-72767293	pmid24098934	interstitial_fibrosis_ckd
401	chr10	71336620	71337709	1090	*	3.91629e-11	-0.0862724	0.11	0.165	1.52537e-05	SLC29A3	0	TAL1	chr10-71336620-71337709	chr10-72766649-72767293	pmid24098934	interstitial_fibrosis_ckd
402	chr10	71336620	71337709	1090	*	7.38761e-12	-0.128906	0.11	0.196	2.87743e-06	SLC29A3	0	TAL2	chr10-71336620-71337709	chr10-72766649-72767293	pmid24098934	interstitial_fibrosis_ckd
403	chr10	71336620	71337709	1090	*	2.52832e-20	-0.161584	0.202	0.302	9.84764e-15	SLC29A3	0	DCT1	chr10-71336620-71337709	chr10-72766649-72767293	pmid24098934	interstitial_fibrosis_ckd
404	chr10	71336620	71337709	1090	*	1.08562e-09	-0.126238	0.122	0.195	0.000422844	SLC29A3	0	DCT2	chr10-71336620-71337709	chr10-72766649-72767293	pmid24098934	interstitial_fibrosis_ckd
405	chr10	71637922	71639646	1725	*	8.97285e-14	-0.0880187	0.31	0.369	3.49487e-08	CDH23	0	PCT	chr10-71637922-71639646	chr10-73398446-73398446	pmid33933144	eskd_t1dm_dialysis_transplant
406	chr10	72319969	72320475	507	*	9.91853e-14	-0.0762853	0.207	0.258	3.86321e-08	DNAJB12	12354	PCT	chr10-72319206-72320475	chr10-74080727-74080727	pmid33933144	eskd_t1dm_dialysis_transplant
407	chr10	79093565	79094525	961	*	4.72995e-29	-0.0940508	0.171	0.238	1.84229e-23	ZMIZ1	0	PCT	chr10-79093565-79094525	chr10-80853937-80853937	pmid33933144	eskd_t1dm_dialysis_transplant
408	chr10	79093565	79094525	961	*	4.72995e-29	-0.0940508	0.171	0.238	1.84229e-23	ZMIZ1	0	PCT	chr10-79093565-79094525	chr10-80853985-80853985	pmid33933144	eskd_t1dm_dialysis_transplant
409	chr10	79273766	79275234	1469	*	9.64916e-09	-0.0773893	0.132	0.185	0.00375829	ZMIZ1	0	DCT1	chr10-79273766-79275234	chr10-81034149-81034149	pmid33933144	eskd_t1dm_dialysis_transplant
410	chr10	80491209	80492173	965	*	4.86086e-10	0.0267522	0.144	0.125	0.000189327	TSPAN14	0	PCT	chr10-80491209-80492173	chr10-82251396-82251396	pmid33933144	eskd_t1dm_dialysis_transplant
411	chr10	80491209	80492173	965	*	4.86086e-10	0.0267522	0.144	0.125	0.000189327	TSPAN14	0	PCT	chr10-80491209-80492173	chr10-82251784-82251784	pmid33933144	eskd_t1dm_dialysis_transplant
412	chr10	88879695	88880721	1027	*	2.54965e-38	0.0671705	0.103	0.06	9.93073e-33	STAMBPL1	0	PCT	chr10-88879695-88881221	chr10-90639478-90639478	pmid33933144	eskd_t1dm_dialysis_transplant
413	chr10	88879695	88880721	1027	*	3.54866e-10	0.0911675	0.161	0.105	0.000138218	STAMBPL1	0	PST	chr10-88879695-88881221	chr10-90639478-90639478	pmid33933144	eskd_t1dm_dialysis_transplant
414	chr10	88879695	88880721	1027	*	4.67798e-08	0.0561565	0.183	0.145	0.0182205	STAMBPL1	0	PT_VCAM1	chr10-88879695-88881221	chr10-90639478-90639478	pmid33933144	eskd_t1dm_dialysis_transplant
415	chr10	89295741	89296664	924	*	2.60861e-10	-0.0406087	0.084	0.112	0.000101604	LIPA	0	PCT	chr10-89295741-89296664	chr10-91056311-91056311	pmid33933144	eskd_t1dm_dialysis_transplant
416	chr10	99658491	99660248	1758	*	1.06117e-07	-0.0721246	0.279	0.33	0.0413319	ENTPD7	0	PCT	chr10-99658491-99660248	chrchr10-101419190-101419190	pmid33144501	dkd_eGFR
417	chr10	102225537	102226188	652	*	8.2546e-08	-0.0541412	0.173	0.21	0.0321512	ELOVL3	0	PCT	chr10-102225537-102226585	chr10-103984945-103984945	pmid33933144	eskd_t1dm_dialysis_transplant
418	chr10	102514524	102515922	1399	*	8.75207e-12	-0.0678262	0.223	0.27	3.40888e-06	SUFU	0	PCT	chr10-102514475-102515922	chr10-104265271-104265981	pmid24098934	interstitial_fibrosis_ckd
419	chr10	102775204	102777204	2001	*	2.08542e-13	-0.105995	0.252	0.325	8.1226e-08	WBP1L	0	TAL1	chr10-102775070-102777399	chr10-104535961-104535961	pmid33933144	eskd_t1dm_dialysis_transplant
420	chr10	110355998	110356984	987	*	3.94717e-10	-0.0483671	0.12	0.153	0.00015374	SMNDC1	51046	PCT	chr10-110355998-110356984	chr10-112116398-112116398	pmid33933144	eskd_t1dm
421	chr10	110355998	110356984	987	*	3.94717e-10	-0.0483671	0.12	0.153	0.00015374	SMNDC1	51046	PCT	chr10-110355998-110356984	chr10-112116398-112116398	pmid33933144	eskd_t1dm_fc2
422	chr10	110355998	110356984	987	*	3.94717e-10	-0.0483671	0.12	0.153	0.00015374	SMNDC1	51046	PCT	chr10-110355998-110356984	chr10-112116398-112116398	pmid33933144	eskd_t1dm_dialysis_transplant
423	chr10	110355998	110356307	310	*	3.94717e-10	-0.0483671	0.12	0.153	0.00015374	SMNDC1	51046	PCT	chr10-110355998-110356984	chr10-112115065-112115065	pmid33933144	eskd_t1dm_dialysis_transplant
424	chr10	110356607	110356984	378	*	3.94717e-10	-0.0483671	0.12	0.153	0.00015374	SMNDC1	51046	PCT	chr10-110355998-110356984	chr10-112117365-112117365	pmid33933144	eskd_t1dm
425	chr10	110356607	110356984	378	*	3.94717e-10	-0.0483671	0.12	0.153	0.00015374	SMNDC1	51046	PCT	chr10-110355998-110356984	chr10-112117365-112117365	pmid33933144	eskd_t1dm_dialysis_transplant
426	chr10	110356691	110356984	294	*	3.94717e-10	-0.0483671	0.12	0.153	0.00015374	SMNDC1	51046	PCT	chr10-110355998-110356984	chr10-112117449-112117449	pmid31165727	renal_function_decline_dkd
427	chr10	110356691	110356984	294	*	3.94717e-10	-0.0483671	0.12	0.153	0.00015374	SMNDC1	51046	PCT	chr10-110355998-110356984	chr10-112117449-112117449	pmid33933144	eskd_t1dm_dialysis_transplant
428	chr10	111075911	111076103	193	*	4.49705e-10	0.0870794	0.133	0.074	0.000175157	ADRA2A	0	PST	chr10-111075911-111077388	chr10-112834861-112834861	pmid31165727	renal_function_decline_dkd
429	chr11	560919	561769	851	*	2.35035e-10	-0.0677	0.352	0.407	9.15446e-05	LMNTD2	0	PCT	chr11-559643-561769	chr11-551919-552261	pmid24098934	interstitial_fibrosis_ckd
430	chr11	818471	819892	1422	*	6.0354e-16	-0.112818	0.458	0.524	2.35075e-10	PNPLA2	0	PCT	chr11-818471-821647	chr11-818892-818892	pmid33933144	eskd_t1dm
431	chr11	818471	819917	1447	*	6.0354e-16	-0.112818	0.458	0.524	2.35075e-10	PNPLA2	0	PCT	chr11-818471-821647	chr11-818917-818917	pmid33933144	eskd_t1dm
432	chr11	818471	819892	1422	*	8.43536e-08	-0.0927155	0.527	0.589	0.0328552	PNPLA2	0	PST	chr11-818471-821647	chr11-818892-818892	pmid33933144	eskd_t1dm
433	chr11	818471	819917	1447	*	8.43536e-08	-0.0927155	0.527	0.589	0.0328552	PNPLA2	0	PST	chr11-818471-821647	chr11-818917-818917	pmid33933144	eskd_t1dm
434	chr11	818471	819917	1447	*	6.0354e-16	-0.112818	0.458	0.524	2.35075e-10	PNPLA2	0	PCT	chr11-818471-821647	chr11-818917-818917	pmid33933144	eskd_t1dm_dialysis_transplant
435	chr11	818471	819892	1422	*	6.0354e-16	-0.112818	0.458	0.524	2.35075e-10	PNPLA2	0	PCT	chr11-818471-821647	chr11-818892-818892	pmid33933144	eskd_t1dm_dialysis_transplant
436	chr11	818471	819903	1433	*	6.0354e-16	-0.112818	0.458	0.524	2.35075e-10	PNPLA2	0	PCT	chr11-818471-821647	chr11-818903-818903	pmid33933144	eskd_t1dm_dialysis_transplant
437	chr11	818471	819917	1447	*	8.43536e-08	-0.0927155	0.527	0.589	0.0328552	PNPLA2	0	PST	chr11-818471-821647	chr11-818917-818917	pmid33933144	eskd_t1dm_dialysis_transplant
438	chr11	818471	819892	1422	*	8.43536e-08	-0.0927155	0.527	0.589	0.0328552	PNPLA2	0	PST	chr11-818471-821647	chr11-818892-818892	pmid33933144	eskd_t1dm_dialysis_transplant
439	chr11	818471	819903	1433	*	8.43536e-08	-0.0927155	0.527	0.589	0.0328552	PNPLA2	0	PST	chr11-818471-821647	chr11-818903-818903	pmid33933144	eskd_t1dm_dialysis_transplant
440	chr11	820890	821647	758	*	6.0354e-16	-0.112818	0.458	0.524	2.35075e-10	PNPLA2	0	PCT	chr11-818471-821647	chr11-821890-821890	pmid33933144	eskd_t1dm_dialysis_transplant
441	chr11	820890	821647	758	*	8.43536e-08	-0.0927155	0.527	0.589	0.0328552	PNPLA2	0	PST	chr11-818471-821647	chr11-821890-821890	pmid33933144	eskd_t1dm_dialysis_transplant
442	chr11	821402	821647	246	*	6.0354e-16	-0.112818	0.458	0.524	2.35075e-10	PNPLA2	0	PCT	chr11-818471-821647	chr11-822402-822402	pmid33933144	eskd_t1dm_dialysis_transplant
443	chr11	821402	821647	246	*	8.43536e-08	-0.0927155	0.527	0.589	0.0328552	PNPLA2	0	PST	chr11-818471-821647	chr11-822402-822402	pmid33933144	eskd_t1dm_dialysis_transplant
444	chr11	942077	942524	448	*	2.168e-16	-0.0510626	0.077	0.112	8.44422e-11	AP2A2	0	PCT	chr11-942047-942524	chr11-943077-943077	pmid33933144	eskd_t1dm_dialysis_transplant
445	chr11	2759388	2761636	2249	*	4.56917e-28	-0.117578	0.334	0.417	1.77967e-22	KCNQ1	0	PCT	chr11-2759388-2761964	chr11-2737832-2738442	pmid24098934	interstitial_fibrosis_ckd
446	chr11	3013626	3014793	1168	*	4.97826e-09	0.0967568	0.183	0.123	0.001939	CARS	0	PST	chr11-3013328-3014793	chr11-3035856-3035856	pmid33933144	eskd_t1dm
447	chr11	3013626	3014793	1168	*	4.97826e-09	0.0967568	0.183	0.123	0.001939	CARS	0	PST	chr11-3013328-3014793	chr11-3035856-3035856	pmid33933144	eskd_t1dm_dialysis_transplant
448	chr11	16996038	16996615	578	*	3.0525e-18	-0.0664262	0.136	0.181	1.18893e-12	PLEKHA7	0	PCT	chr11-16996038-16996639	chr11-16973520-16973738	pmid24098934	interstitial_fibrosis_ckd
449	chr11	30583682	30583920	239	*	6.25693e-08	0.0778958	0.162	0.116	0.0243704	MPPED2	0	TAL1	chr11-30583682-30584875	chr11-30604467-30604467	pmid33933144	eskd_t1dm_dialysis_transplant
450	chr11	34234156	34234730	575	*	1.68104e-08	0.11794	0.154	0.073	0.00654757	ABTB2	0	ATL	chr11-34233932-34234730	chr11-34213279-34213455	pmid24098934	interstitial_fibrosis_ckd
451	chr11	36375898	36376412	515	*	2.66138e-09	0.0907078	0.169	0.113	0.00103659	PRR5L	0	TAL1	chr11-36375898-36378269	chr11-36396962-36396962	pmid33933144	eskd_t1dm
452	chr11	36375898	36376412	515	*	2.66138e-09	0.0907078	0.169	0.113	0.00103659	PRR5L	0	TAL1	chr11-36375898-36378269	chr11-36396962-36396962	pmid33933144	eskd_t1dm_dialysis_transplant
453	chr11	44347376	44348119	744	*	1.34742e-26	0.0515561	0.103	0.07	5.24812e-21	ALX4	37209	PCT	chr11-44347376-44348119	chr11-44325698-44326073	pmid24098934	interstitial_fibrosis_ckd
454	chr11	63563415	63565132	1718	*	3.8478e-09	-0.0526971	0.138	0.171	0.0014987	HRASLS2	31	PCT	chr11-63563415-63565132	chr11-63331821-63331821	pmid33933144	eskd_t1dm
455	chr11	63563415	63565132	1718	*	3.8478e-09	-0.0526971	0.138	0.171	0.0014987	HRASLS2	31	PCT	chr11-63563415-63565132	chr11-63331821-63331821	pmid33933144	eskd_t1dm_dialysis_transplant
456	chr11	64122357	64122711	355	*	3.27959e-10	-0.0456948	0.086	0.115	0.000127738	MACROD1	0	PCT	chr11-64122357-64123393	chr11-63645075-63645759	pmid24098934	interstitial_fibrosis_ckd
457	chr11	64318634	64318738	105	*	4.81439e-08	-0.0665538	0.321	0.369	0.0187518	TRMT112	0	PCT	chr11-64316822-64318738	chr11-64087106-64087106	pmid33933144	eskd_t1dm_dialysis_transplant
458	chr11	64878657	64879180	524	*	2.84824e-08	-0.0924627	0.311	0.374	0.0110937	EHD1	0	PST	chr11-64878046-64879180	chr11-64647129-64647129	pmid33933144	eskd_t1dm_dialysis_transplant
459	chr11	65378123	65379271	1149	*	2.03418e-21	-0.0790864	0.149	0.2	7.92302e-16	SLC25A45	0	PCT	chr11-65378123-65379326	chr11-65145742-65145742	pmid33933144	eskd_t1dm_dialysis_transplant
460	chr11	66855651	66856865	1215	*	9.67053e-44	-0.12889	0.18	0.264	3.76661e-38	PC	0	PCT	chr11-66855651-66857805	chr11-66623336-66623336	pmid33933144	eskd_t1dm_dialysis_transplant
461	chr11	66855651	66856865	1215	*	1.84674e-11	-0.118376	0.186	0.276	7.19295e-06	PC	0	PST	chr11-66855651-66857805	chr11-66623336-66623336	pmid33933144	eskd_t1dm_dialysis_transplant
462	chr11	66855651	66856865	1215	*	4.04603e-10	-0.173759	0.149	0.261	0.000157591	PC	0	PT_VCAM1	chr11-66855651-66857805	chr11-66623336-66623336	pmid33933144	eskd_t1dm_dialysis_transplant
463	chr11	68009982	68011033	1052	*	8.2015e-11	-0.0817938	0.316	0.371	3.19443e-05	ALDH3B1	0	PCT	chr11-68009982-68011033	chr11-67777952-67777952	pmid33933144	eskd_t1dm_dialysis_transplant
464	chr11	68357470	68358115	646	*	3.09459e-23	-0.0741386	0.115	0.167	1.20532e-17	LRP5	0	PCT	chr11-68357470-68358115	chr11-67881890-67882451	pmid24098934	interstitial_fibrosis_ckd
465	chr11	68371841	68372653	813	*	1.59577e-11	-0.0384365	0.075	0.102	6.21543e-06	LRP5	0	PCT	chr11-68371841-68373018	chr11-68139121-68139121	pmid33933144	eskd_t1dm
466	chr11	68371841	68372765	925	*	1.59577e-11	-0.0384365	0.075	0.102	6.21543e-06	LRP5	0	PCT	chr11-68371841-68373018	chr11-68139233-68139233	pmid33933144	eskd_t1dm
467	chr11	68371841	68372765	925	*	1.59577e-11	-0.0384365	0.075	0.102	6.21543e-06	LRP5	0	PCT	chr11-68371841-68373018	chr11-68139233-68139233	pmid33933144	eskd_t1dm_dialysis_transplant
468	chr11	68371841	68372653	813	*	1.59577e-11	-0.0384365	0.075	0.102	6.21543e-06	LRP5	0	PCT	chr11-68371841-68373018	chr11-68139121-68139121	pmid33933144	eskd_t1dm_dialysis_transplant
469	chr11	68838991	68839043	53	*	1.27736e-11	-0.0556315	0.207	0.247	4.97525e-06	CPT1A	0	PCT	chr11-68838991-68839828	chr11-68605511-68605511	pmid33933144	eskd_t1dm_dialysis_transplant
470	chr11	68839251	68839828	578	*	1.27736e-11	-0.0556315	0.207	0.247	4.97525e-06	CPT1A	0	PCT	chr11-68838991-68839828	chr11-68607719-68607719	pmid33933144	eskd_t1dm
471	chr11	68839251	68839828	578	*	1.27736e-11	-0.0556315	0.207	0.247	4.97525e-06	CPT1A	0	PCT	chr11-68838991-68839828	chr11-68607719-68607719	pmid33933144	eskd_t1dm_dialysis_transplant
472	chr11	68839269	68839828	560	*	1.27736e-11	-0.0556315	0.207	0.247	4.97525e-06	CPT1A	0	PCT	chr11-68838991-68839828	chr11-68607737-68607737	pmid33933144	eskd_t1dm
473	chr11	68839269	68839828	560	*	1.27736e-11	-0.0556315	0.207	0.247	4.97525e-06	CPT1A	0	PCT	chr11-68838991-68839828	chr11-68607737-68607737	pmid33933144	eskd_t1dm_dialysis_transplant
474	chr11	69114933	69115352	420	*	1.98315e-10	-0.0721315	0.261	0.311	7.72423e-05	TPCN2	0	PCT	chr11-69114933-69116331	chr11-68638207-68638396	pmid24098934	interstitial_fibrosis_ckd
475	chr11	69114933	69116159	1227	*	1.98315e-10	-0.0721315	0.261	0.311	7.72423e-05	TPCN2	0	PCT	chr11-69114933-69116331	chr11-68638506-68639203	pmid24098934	interstitial_fibrosis_ckd
476	chr11	76782636	76783335	700	*	2.26938e-09	-0.078195	0.327	0.38	0.000883911	TSKU	0	PCT	chr11-76782636-76784725	chr11-76493379-76493379	pmid33933144	eskd_t1dm_dialysis_transplant
477	chr11	94767580	94768583	1004	*	2.83885e-08	0.0736868	0.175	0.125	0.0110571	AMOTL1	0	DCT1	chr11-94767580-94769541	chr11-94500749-94500749	pmid33933144	eskd_t1dm
478	chr11	94767580	94768886	1307	*	2.83885e-08	0.0736868	0.175	0.125	0.0110571	AMOTL1	0	DCT1	chr11-94767580-94769541	chr11-94501052-94501052	pmid33933144	eskd_t1dm
479	chr11	94767580	94768886	1307	*	2.83885e-08	0.0736868	0.175	0.125	0.0110571	AMOTL1	0	DCT1	chr11-94767580-94769541	chr11-94501052-94501052	pmid33933144	eskd_t1dm_fc2
480	chr11	94767580	94768583	1004	*	2.83885e-08	0.0736868	0.175	0.125	0.0110571	AMOTL1	0	DCT1	chr11-94767580-94769541	chr11-94500749-94500749	pmid33933144	eskd_t1dm_dialysis_transplant
481	chr11	94767580	94768886	1307	*	2.83885e-08	0.0736868	0.175	0.125	0.0110571	AMOTL1	0	DCT1	chr11-94767580-94769541	chr11-94501052-94501052	pmid33933144	eskd_t1dm_dialysis_transplant
482	chr11	94767580	94768902	1323	*	2.83885e-08	0.0736868	0.175	0.125	0.0110571	AMOTL1	0	DCT1	chr11-94767580-94769541	chr11-94501068-94501068	pmid33933144	eskd_t1dm_dialysis_transplant
483	chr11	94767580	94768799	1220	*	2.83885e-08	0.0736868	0.175	0.125	0.0110571	AMOTL1	0	DCT1	chr11-94767580-94769541	chr11-94500965-94500965	pmid33933144	eskd_t1dm_dialysis_transplant
484	chr11	104967622	104969622	2001	*	1.61008e-08	0.0274899	0.113	0.093	0.00627115	CASP4	0	PCT	chr11-104967506-104969770	chr11-104839349-104839349	pmid31165727	renal_function_decline_dkd
485	chr11	114153501	114153732	232	*	1.57237e-30	-0.0941341	0.183	0.251	6.12429e-25	ZBTB16	0	PCT	chr11-114152898-114153732	chr11-114025223-114025223	pmid33933144	eskd_t1dm_dialysis_transplant
486	chr11	114178953	114179984	1032	*	3.81811e-08	-0.0596245	0.215	0.255	0.0148713	ZBTB16	0	PCT	chr11-114178953-114179984	chr11-114050114-114050114	pmid33933144	eskd_t1dm_dialysis_transplant
487	chr11	114178953	114179984	1032	*	4.38415e-12	-0.117119	0.163	0.236	1.7076e-06	ZBTB16	0	PST	chr11-114178953-114179984	chr11-114050114-114050114	pmid33933144	eskd_t1dm_dialysis_transplant
488	chr11	117824536	117825473	938	*	2.99183e-14	-0.08144	0.261	0.315	1.1653e-08	FXYD2	0	PCT	chr11-117824536-117825473	chr11-117695720-117695720	pmid33933144	eskd_t1dm_dialysis_transplant
489	chr11	118526812	118527493	682	*	8.77032e-16	-0.0572295	0.138	0.179	3.41599e-10	KMT2A	0	PCT	chr11-118526812-118527493	chr11-118398094-118398094	pmid33933144	eskd_t1dm_dialysis_transplant
490	chr11	118917509	118918587	1079	*	2.6056e-15	-0.0941015	0.309	0.371	1.01487e-09	BCL9L	0	PCT	chr11-118917509-118918725	chr11-118788296-118788296	pmid33933144	eskd_t1dm_dialysis_transplant
491	chr11	118921982	118922686	705	*	5.3163e-10	-0.0505715	0.139	0.174	0.000207067	BCL9L	0	PCT	chr11-118921982-118922686	chr11-118792782-118792782	pmid33933144	eskd_t1dm
492	chr11	118921982	118922686	705	*	5.3163e-10	-0.0505715	0.139	0.174	0.000207067	BCL9L	0	PCT	chr11-118921982-118922686	chr11-118792782-118792782	pmid33933144	eskd_t1dm_dialysis_transplant
493	chr11	118922126	118922686	561	*	5.3163e-10	-0.0505715	0.139	0.174	0.000207067	BCL9L	0	PCT	chr11-118921982-118922686	chr11-118793835-118793835	pmid33933144	eskd_t1dm_dialysis_transplant
494	chr11	126185233	126186519	1287	*	4.28846e-20	-0.0554841	0.064	0.1	1.67033e-14	RPUSD4	15473	PCT	chr11-126185233-126186620	chr11-125560259-125560624	pmid24098934	interstitial_fibrosis_ckd
495	chr11	126335597	126335743	147	*	1.28726e-19	-0.0660319	0.094	0.14	5.01379e-14	DCPS	0	PCT	chr11-126335051-126335743	chr11-126206492-126206492	pmid33933144	eskd_t1dm_dialysis_transplant
496	chr11	126338192	126339324	1133	*	1.40661e-46	-0.0996553	0.076	0.139	5.47867e-41	DCPS	0	PCT	chr11-126338192-126340546	chr11-125713245-125713429	pmid24098934	interstitial_fibrosis_ckd
497	chr11	126338192	126339324	1133	*	2.50145e-13	-0.0931856	0.116	0.171	9.74298e-08	DCPS	0	TAL1	chr11-126338192-126340546	chr11-125713245-125713429	pmid24098934	interstitial_fibrosis_ckd
498	chr11	126338192	126339324	1133	*	7.7368e-11	-0.106923	0.106	0.179	3.01344e-05	DCPS	0	TAL2	chr11-126338192-126340546	chr11-125713245-125713429	pmid24098934	interstitial_fibrosis_ckd
499	chr11	130181196	130182210	1015	*	3.7524e-11	-0.0674372	0.219	0.263	1.46154e-05	ST14	0	PCT	chr11-130181196-130182210	chr11-130051458-130051458	pmid33933144	eskd_t1dm
500	chr11	130181196	130182210	1015	*	3.7524e-11	-0.0674372	0.219	0.263	1.46154e-05	ST14	0	PCT	chr11-130181196-130182210	chr11-130051458-130051458	pmid33933144	eskd_t1dm_dialysis_transplant
501	chr12	163513	165155	1643	*	1.98429e-19	-0.0936933	0.251	0.311	7.72868e-14	IQSEC3	0	PCT	chr12-163513-165155	chr12-143064-143630	pmid24098934	interstitial_fibrosis_ckd
502	chr12	213333	214712	1380	*	5.42283e-23	-0.113586	0.354	0.423	2.11216e-17	SLC6A12	0	PCT	chr12-212256-214712	chr12-323499-323499	pmid33933144	eskd_t1dm_dialysis_transplant
503	chr12	257240	258366	1127	*	2.02825e-13	-0.0655082	0.208	0.258	7.8999e-08	SLC6A13	0	PCT	chr12-257240-258366	chr12-237171-237968	pmid24098934	interstitial_fibrosis_ckd
504	chr12	1661508	1661658	151	*	6.3285e-15	-0.0478387	0.071	0.104	2.46491e-09	WNT5B	14264	PCT	chr12-1661508-1662267	chr12-1769824-1769824	pmid33933144	eskd_t1dm_dialysis_transplant
505	chr12	4031027	4032048	1022	*	9.4438e-09	0.102969	0.219	0.147	0.0036783	PARP11	157395	PST	chr12-4030844-4032048	chr12-4141193-4141193	pmid33933144	eskd_t1dm_dialysis_transplant
506	chr12	6360010	6360744	735	*	1.92783e-08	-0.0541365	0.206	0.243	0.00750879	SCNN1A	0	PCT	chr12-6359824-6360744	chr12-6470176-6470176	pmid33933144	eskd_t1dm
507	chr12	6361375	6362010	636	*	2.00572e-08	-0.0464321	0.127	0.156	0.00781217	SCNN1A	0	PCT	chr12-6361375-6362429	chr12-6470176-6470176	pmid33933144	eskd_t1dm
508	chr12	6375371	6377201	1831	*	4.11308e-30	-0.117487	0.231	0.301	1.60202e-24	SCNN1A	0	PCT	chr12-6374908-6377201	chr12-6485537-6485537	pmid33933144	eskd_t1dm_dialysis_transplant
509	chr12	6375371	6377201	1831	*	7.66755e-09	-0.04893	0.438	0.5	0.00298647	LTBR	0	TAL1	chr12-6374908-6377201	chr12-6485537-6485537	pmid33933144	eskd_t1dm_dialysis_transplant
510	chr12	6375432	6377201	1770	*	4.11308e-30	-0.117487	0.231	0.301	1.60202e-24	SCNN1A	0	PCT	chr12-6374908-6377201	chr12-6485598-6485598	pmid33933144	eskd_t1dm_dialysis_transplant
511	chr12	6375432	6377201	1770	*	7.66755e-09	-0.04893	0.438	0.5	0.00298647	LTBR	0	TAL1	chr12-6374908-6377201	chr12-6485598-6485598	pmid33933144	eskd_t1dm_dialysis_transplant
512	chr12	6375715	6377201	1487	*	4.11308e-30	-0.117487	0.231	0.301	1.60202e-24	SCNN1A	0	PCT	chr12-6374908-6377201	chr12-6485881-6485881	pmid31165727	renal_function_decline_dkd
513	chr12	6375715	6377201	1487	*	7.66755e-09	-0.04893	0.438	0.5	0.00298647	LTBR	0	TAL1	chr12-6374908-6377201	chr12-6485881-6485881	pmid31165727	renal_function_decline_dkd
514	chr12	21644869	21644980	112	*	3.12499e-09	-0.0454935	0.098	0.128	0.00121716	LDHB	0	PCT	chr12-21644869-21645614	chr12-21796914-21796914	pmid33933144	eskd_t1dm_dialysis_transplant
515	chr12	26523452	26524214	763	*	7.43508e-13	-0.0513205	0.113	0.151	2.89592e-07	ITPR2	0	PCT	chr12-26523452-26524214	chr12-26676849-26676849	pmid33933144	eskd_t1dm_dialysis_transplant
516	chr12	26523452	26524214	763	*	7.43508e-13	-0.0513205	0.113	0.151	2.89592e-07	ITPR2	0	PCT	chr12-26523452-26524214	chr12-26676779-26676779	pmid33933144	eskd_t1dm_dialysis_transplant
517	chr12	26523452	26524214	763	*	2.48102e-08	-0.085247	0.132	0.195	0.00966343	ITPR2	0	TAL2	chr12-26523452-26524214	chr12-26676849-26676849	pmid33933144	eskd_t1dm_dialysis_transplant
518	chr12	26523452	26524214	763	*	2.48102e-08	-0.085247	0.132	0.195	0.00966343	ITPR2	0	TAL2	chr12-26523452-26524214	chr12-26676779-26676779	pmid33933144	eskd_t1dm_dialysis_transplant
519	chr12	32106593	32108227	1635	*	2.6264e-15	0.0402083	0.163	0.134	1.02297e-09	BICD1	0	PCT	chr12-32106057-32108227	chr12-32260527-32260527	pmid33933144	eskd_t1dm_dialysis_transplant
520	chr12	47757404	47758254	851	*	2.23347e-21	0.051357	0.11	0.077	8.69922e-16	RAPGEF3	0	PCT	chr12-47757404-47758254	chr12-48151974-48151974	pmid33933144	eskd_t1dm_dialysis_transplant
521	chr12	47758405	47759191	787	*	5.32733e-10	0.0403283	0.234	0.214	0.000207496	RAPGEF3	0	PCT	chr12-47758405-47759636	chr12-48151974-48151974	pmid33933144	eskd_t1dm_dialysis_transplant
522	chr12	53380552	53381077	526	*	4.80667e-12	-0.112372	0.641	0.714	1.87217e-06	SP1	0	PCT	chr12-53378885-53381077	chr12-53775336-53775336	pmid33933144	eskd_t1dm
523	chr12	53380552	53381077	526	*	4.80667e-12	-0.112372	0.641	0.714	1.87217e-06	SP1	0	PCT	chr12-53378885-53381077	chr12-53775336-53775336	pmid33933144	eskd_t1dm_dialysis_transplant
524	chr12	55727592	55728231	640	*	1.75338e-14	0.0551282	0.312	0.279	6.8293e-09	CD63	0	PCT	chr12-55727592-55730507	chr12-56121015-56121015	pmid33933144	eskd_t1dm_dialysis_transplant
525	chr12	57454426	57454929	504	*	1.3636e-12	-0.0619148	0.162	0.206	5.31113e-07	INHBE	0	PCT	chr12-57454426-57454929	chr12-57848870-57848870	pmid33933144	eskd_t1dm
526	chr12	57454426	57454929	504	*	1.3636e-12	-0.0619148	0.162	0.206	5.31113e-07	INHBE	0	PCT	chr12-57454426-57454929	chr12-57848870-57848870	pmid33933144	eskd_t1dm_fc2
527	chr12	57454426	57454929	504	*	1.3636e-12	-0.0619148	0.162	0.206	5.31113e-07	INHBE	0	PCT	chr12-57454426-57454929	chr12-57848870-57848870	pmid33933144	eskd_t1dm_dialysis_transplant
528	chr12	92070208	92071537	1330	*	1.07686e-11	-0.0747612	0.226	0.278	4.19432e-06	BTG1	68740	PCT	chr12-92069878-92071537	chr12-92464984-92464984	pmid33933144	eskd_t1dm_dialysis_transplant
529	chr12	109115482	109116687	1206	*	1.42626e-16	-0.0862447	0.257	0.318	5.55519e-11	ACACB	0	PCT	chr12-109115482-109116687	chr12-109553622-109553622	pmid33933144	eskd_t1dm_dialysis_transplant
530	chr12	109115482	109116687	1206	*	1.38919e-10	-0.0807937	0.261	0.318	5.41082e-05	ACACB	0	TAL1	chr12-109115482-109116687	chr12-109553622-109553622	pmid33933144	eskd_t1dm_dialysis_transplant
531	chr12	111791075	111792489	1415	*	3.54347e-18	-0.07843	0.206	0.261	1.38016e-12	RP11-162P23.2	0	PCT	chr12-111791075-111792489	chr12-110713693-110714208	pmid24098934	interstitial_fibrosis_ckd
532	chr12	111791669	111792489	821	*	3.54347e-18	-0.07843	0.206	0.261	1.38016e-12	RP11-162P23.2	0	PCT	chr12-111791075-111792489	chr12-110714856-110714909	pmid24098934	interstitial_fibrosis_ckd
533	chr12	113966256	113966926	671	*	9.3211e-08	-0.0553214	0.188	0.23	0.0363051	RBM19	0	PCT	chr12-113965600-113966926	chr12-114405061-114405061	pmid33933144	eskd_t1dm_dialysis_transplant
534	chr12	116736717	116737422	706	*	9.35444e-08	-0.0736543	0.361	0.427	0.036435	C12orf49	0	PST	chr12-116736717-116738617	chr12-117174227-117174227	pmid33933144	eskd_t1dm_dialysis_transplant
535	chr12	121535645	121535697	53	*	7.05092e-15	-0.101363	0.291	0.355	2.74629e-09	KDM2B	0	PCT	chr12-121535645-121538377	chr12-121972602-121972602	pmid33933144	eskd_t1dm
536	chr12	121535645	121535697	53	*	7.05092e-15	-0.101363	0.291	0.355	2.74629e-09	KDM2B	0	PCT	chr12-121535645-121538377	chr12-121972602-121972602	pmid33933144	eskd_t1dm_dialysis_transplant
537	chr12	122226441	122226883	443	*	2.74501e-09	-0.0879099	0.429	0.489	0.00106917	DIABLO	0	PCT	chr12-122225070-122226883	chr12-122711988-122711988	pmid33933144	eskd_t1dm
538	chr12	122226441	122226883	443	*	2.74501e-09	-0.0879099	0.429	0.489	0.00106917	DIABLO	0	PCT	chr12-122225070-122226883	chr12-122711988-122711988	pmid33933144	eskd_t1dm_dialysis_transplant
539	chr12	122226546	122226883	338	*	2.74501e-09	-0.0879099	0.429	0.489	0.00106917	DIABLO	0	PCT	chr12-122225070-122226883	chr12-122712093-122712093	pmid33933144	eskd_t1dm
540	chr12	122226546	122226883	338	*	2.74501e-09	-0.0879099	0.429	0.489	0.00106917	DIABLO	0	PCT	chr12-122225070-122226883	chr12-122712093-122712093	pmid33933144	eskd_t1dm_dialysis_transplant
541	chr12	122226569	122226883	315	*	2.74501e-09	-0.0879099	0.429	0.489	0.00106917	DIABLO	0	PCT	chr12-122225070-122226883	chr12-122712116-122712116	pmid33933144	eskd_t1dm
542	chr12	122226569	122226883	315	*	2.74501e-09	-0.0879099	0.429	0.489	0.00106917	DIABLO	0	PCT	chr12-122225070-122226883	chr12-122712116-122712116	pmid33933144	eskd_t1dm_dialysis_transplant
543	chr12	122226590	122226883	294	*	2.74501e-09	-0.0879099	0.429	0.489	0.00106917	DIABLO	0	PCT	chr12-122225070-122226883	chr12-122712137-122712137	pmid33933144	eskd_t1dm_dialysis_transplant
544	chr12	122226606	122226883	278	*	2.74501e-09	-0.0879099	0.429	0.489	0.00106917	DIABLO	0	PCT	chr12-122225070-122226883	chr12-122712153-122712153	pmid33933144	eskd_t1dm
545	chr12	122984591	122985011	421	*	9.81255e-09	-0.046299	0.105	0.137	0.00382193	PITPNM2	0	PCT	chr12-122984591-122985011	chr12-123468780-123468780	pmid33933144	eskd_t1dm_dialysis_transplant
546	chr12	122993161	122994073	913	*	3.44445e-10	-0.0576639	0.167	0.206	0.000134159	PITPNM2	0	PCT	chr12-122993161-122994073	chr12-123478048-123478048	pmid33933144	eskd_t1dm_dialysis_transplant
547	chr12	122993161	122994073	913	*	8.49507e-09	-0.0976068	0.071	0.137	0.00330878	PITPNM2	0	PT_VCAM1	chr12-122993161-122994073	chr12-123478048-123478048	pmid33933144	eskd_t1dm_dialysis_transplant
548	chr12	124381467	124381584	118	*	9.12335e-22	-0.0758713	0.158	0.213	3.55349e-16	NCOR2	0	PCT	chr12-124381467-124382415	chr12-124865130-124865130	pmid33933144	eskd_t1dm_dialysis_transplant
549	chr12	124392674	124393104	431	*	5.74206e-09	-0.0478897	0.118	0.153	0.0022365	NCOR2	0	PCT	chr12-124392674-124393532	chr12-124876650-124876650	pmid33933144	eskd_t1dm_dialysis_transplant
550	chr12	132493632	132493749	118	*	2.33695e-12	-0.0559793	0.09	0.125	9.10228e-07	FBRSL1	0	PCT	chr12-132493632-132494844	chr12-133069335-133069335	pmid33933144	eskd_t1dm
551	chr12	132493632	132493749	118	*	2.33695e-12	-0.0559793	0.09	0.125	9.10228e-07	FBRSL1	0	PCT	chr12-132493632-132494844	chr12-133069335-133069335	pmid33933144	eskd_t1dm_dialysis_transplant
552	chr12	132593665	132593807	143	*	1.00241e-16	-0.0735734	0.122	0.173	3.90433e-11	FBRSL1	8476	PCT	chr12-132593665-132594356	chr12-131679295-131679466	pmid24098934	interstitial_fibrosis_ckd
553	chr13	44141248	44142629	1382	*	1.8444e-09	-0.0847388	0.374	0.435	0.000718381	SMIM2	757	PCT	chr13-44141248-44142785	chr13-43613436-43613765	pmid24098934	interstitial_fibrosis_ckd
554	chr13	45340069	45341851	1783	*	6.13394e-17	-0.105628	0.504	0.578	2.38913e-11	TPT1	0	PCT	chr13-45340069-45342435	chr13-44812925-44812986	pmid24098934	interstitial_fibrosis_ckd
555	chr13	45340069	45341851	1783	*	4.82704e-12	-0.0994675	0.538	0.617	1.8801e-06	TPT1	0	PST	chr13-45340069-45342435	chr13-44812925-44812986	pmid24098934	interstitial_fibrosis_ckd
556	chr13	110520477	110521518	1042	*	2.94527e-33	-0.105476	0.219	0.294	1.14717e-27	RAB20	1547	PCT	chr13-110520477-110521518	chr13-111173329-111173329	pmid33933144	eskd_t1dm_dialysis_transplant
557	chr13	110527604	110528021	418	*	3.18258e-12	-0.0746027	0.262	0.31	1.2396e-06	RAB20	0	PCT	chr13-110527092-110528021	chr13-111180951-111180951	pmid33933144	eskd_t1dm_dialysis_transplant
558	chr13	111228306	111229266	961	*	1.27145e-19	-0.0936378	0.271	0.338	4.95222e-14	ARHGEF7	0	PCT	chr13-111228306-111229266	chr13-110679435-110680102	pmid24098934	interstitial_fibrosis_ckd
559	chr13	111228755	111229266	512	*	1.27145e-19	-0.0936378	0.271	0.338	4.95222e-14	ARHGEF7	0	PCT	chr13-111228306-111229266	chr13-110680103-110680804	pmid24098934	interstitial_fibrosis_ckd
560	chr13	112892463	112893202	740	*	9.56227e-28	-0.129944	0.393	0.482	3.72445e-22	MCF2L	0	PCT	chr13-112892463-112894589	chr13-113546516-113546516	pmid31165727	renal_function_decline_dkd
561	chr13	112892463	112893202	740	*	1.90054e-12	-0.121055	0.405	0.499	7.40249e-07	MCF2L	0	PST	chr13-112892463-112894589	chr13-113546516-113546516	pmid31165727	renal_function_decline_dkd
562	chr13	113311533	113311969	437	*	5.46663e-11	-0.0407289	0.08	0.108	2.12922e-05	LAMP1	0	PCT	chr13-113310678-113311969	chr13-113014849-113014969	pmid24098934	interstitial_fibrosis_ckd
563	chr14	20684292	20684893	602	*	3.14152e-09	0.0330948	0.569	0.566	0.0012236	RNASE4	0	PCT	chr14-20680961-20684893	chr14-21153451-21153451	pmid33933144	eskd_t1dm_dialysis_transplant
564	chr14	22547541	22548592	1052	*	4.62684e-12	-0.0433862	0.095	0.127	1.80213e-06	DAD1	16312	PCT	chr14-22547225-22548592	chr14-22087322-22087604	pmid24098934	interstitial_fibrosis_ckd
565	chr14	22547590	22548592	1003	*	4.62684e-12	-0.0433862	0.095	0.127	1.80213e-06	DAD1	16312	PCT	chr14-22547225-22548592	chr14-22087322-22087604	pmid24098934	interstitial_fibrosis_ckd
566	chr14	22547648	22548592	945	*	4.62684e-12	-0.0433862	0.095	0.127	1.80213e-06	DAD1	16312	PCT	chr14-22547225-22548592	chr14-22087322-22087604	pmid24098934	interstitial_fibrosis_ckd
567	chr14	22547740	22548592	853	*	4.62684e-12	-0.0433862	0.095	0.127	1.80213e-06	DAD1	16312	PCT	chr14-22547225-22548592	chr14-22087322-22087604	pmid24098934	interstitial_fibrosis_ckd
568	chr14	22555826	22556418	593	*	4.08583e-09	0.1033	0.205	0.141	0.0015914	DAD1	7364	TAL1	chr14-22555826-22557540	chr14-23024312-23024312	pmid33933144	eskd_t1dm
569	chr14	22555826	22556418	593	*	4.08583e-09	0.1033	0.205	0.141	0.0015914	DAD1	7364	TAL1	chr14-22555826-22557540	chr14-23024312-23024312	pmid33933144	eskd_t1dm_fc2
570	chr14	22555826	22556418	593	*	4.08583e-09	0.1033	0.205	0.141	0.0015914	DAD1	7364	TAL1	chr14-22555826-22557540	chr14-23024312-23024312	pmid33933144	eskd_t1dm_dialysis_transplant
571	chr14	22555826	22557058	1233	*	4.08583e-09	0.1033	0.205	0.141	0.0015914	DAD1	7364	TAL1	chr14-22555826-22557540	chr14-23024952-23024952	pmid33933144	eskd_t1dm_dialysis_transplant
572	chr14	22555826	22557540	1715	*	4.08583e-09	0.1033	0.205	0.141	0.0015914	DAD1	7364	TAL1	chr14-22555826-22557540	chr14-22094926-22095394	pmid24098934	interstitial_fibrosis_ckd
573	chr14	22887112	22887664	553	*	1.54778e-08	0.0369692	0.256	0.237	0.0060285	REM2	0	PCT	chr14-22886216-22887664	chr14-23357321-23357321	pmid33933144	eskd_t1dm_dialysis_transplant
574	chr14	23160580	23161662	1083	*	3.94806e-08	-0.0525414	0.144	0.18	0.0153775	SLC7A8	0	PCT	chr14-23160580-23161662	chr14-23630709-23630709	pmid33933144	eskd_t1dm_dialysis_transplant
575	chr14	23567894	23567979	86	*	2.01004e-10	0.0294517	0.114	0.094	7.82897e-05	AP1G2	0	PCT	chr14-23566855-23567979	chr14-24038103-24038103	pmid33933144	eskd_t1dm_dialysis_transplant
576	chr14	24093492	24093855	364	*	6.79323e-11	-0.09381	0.562	0.628	2.64592e-05	NRL	0	PCT	chr14-24093492-24095989	chr14-24562064-24562064	pmid33933144	eskd_t1dm_dialysis_transplant
577	chr14	39265937	39266760	824	*	7.39176e-09	-0.0592267	0.28	0.325	0.00287905	RP11-407N17.3	0	PCT	chr14-39265937-39267931	chr14-39734964-39734964	pmid33933144	eskd_t1dm_dialysis_transplant
578	chr14	39265937	39267007	1071	*	7.39176e-09	-0.0592267	0.28	0.325	0.00287905	RP11-407N17.3	0	PCT	chr14-39265937-39267931	chr14-39735211-39735211	pmid33933144	eskd_t1dm_dialysis_transplant
579	chr14	39265937	39266186	250	*	7.39176e-09	-0.0592267	0.28	0.325	0.00287905	RP11-407N17.3	0	PCT	chr14-39265937-39267931	chr14-39734390-39734390	pmid33933144	eskd_t1dm_dialysis_transplant
580	chr14	50303383	50304354	972	*	6.67546e-12	-0.0548995	0.133	0.172	2.60005e-06	L2HGDH	0	PCT	chr14-50303383-50304354	chr14-50770648-50770648	pmid33933144	eskd_t1dm
581	chr14	50303383	50304354	972	*	6.67546e-12	-0.0548995	0.133	0.172	2.60005e-06	L2HGDH	0	PCT	chr14-50303383-50304354	chr14-50770648-50770648	pmid33933144	eskd_t1dm_dialysis_transplant
582	chr14	64723933	64724782	850	*	1.21354e-28	-0.0902835	0.135	0.194	4.72668e-23	PLEKHG3	0	PCT	chr14-64723933-64724782	chr14-65191003-65191003	pmid33933144	eskd_t1dm
583	chr14	64723933	64724782	850	*	1.21354e-28	-0.0902835	0.135	0.194	4.72668e-23	PLEKHG3	0	PCT	chr14-64723933-64724782	chr14-65191003-65191003	pmid33933144	eskd_t1dm_dialysis_transplant
584	chr14	68937679	68938720	1042	*	2.70912e-10	0.0317955	0.209	0.186	0.000105519	ACTN1	0	PCT	chr14-68937679-68939550	chr14-69404437-69404437	pmid33933144	eskd_t1dm_dialysis_transplant
585	chr14	73771217	73772271	1055	*	1.85574e-08	-0.0433935	0.117	0.147	0.00722801	ELMSAN1	0	PCT	chr14-73771217-73772271	chr14-74238381-74238381	pmid33933144	eskd_t1dm_dialysis_transplant
586	chr14	77013694	77014289	596	*	4.96155e-12	-0.0668419	0.192	0.24	1.9325e-06	IRF2BPL	9609	PCT	chr14-77013694-77014933	chr14-77479632-77479632	pmid33933144	eskd_t1dm_dialysis_transplant
587	chr14	77014146	77014933	788	*	4.96155e-12	-0.0668419	0.192	0.24	1.9325e-06	IRF2BPL	9609	PCT	chr14-77013694-77014933	chr14-76551242-76552144	pmid24098934	interstitial_fibrosis_ckd
588	chr14	91361279	91362307	1029	*	8.30057e-12	-0.0545441	0.116	0.153	3.23302e-06	CCDC88C	0	PCT	chr14-91361279-91362404	chr14-91827651-91827651	pmid33933144	eskd_t1dm_dialysis_transplant
589	chr14	91361279	91362404	1126	*	8.30057e-12	-0.0545441	0.116	0.153	3.23302e-06	CCDC88C	0	PCT	chr14-91361279-91362404	chr14-91828035-91828035	pmid33933144	eskd_t1dm_dialysis_transplant
590	chr14	94393957	94394929	973	*	7.59006e-15	-0.0475827	0.069	0.1	2.95628e-09	SERPINA1	3166	PCT	chr14-94393860-94394929	chr14-94861294-94861294	pmid33933144	eskd_t1dm_dialysis_transplant
591	chr14	95313536	95314195	660	*	5.27358e-12	-0.0612959	0.145	0.187	2.05403e-06	CLMN	0	PCT	chr14-95313536-95314195	chr14-95780358-95780358	pmid33933144	eskd_t1dm_dialysis_transplant
592	chr14	99316132	99316975	844	*	2.86141e-09	-0.0471615	0.131	0.164	0.0011145	BCL11B	44607	PCT	chr14-99316132-99316975	chr14-99782735-99782735	pmid33933144	eskd_t1dm
593	chr14	99316132	99316975	844	*	2.86141e-09	-0.0471615	0.131	0.164	0.0011145	BCL11B	44607	PCT	chr14-99316132-99316975	chr14-99782735-99782735	pmid33933144	eskd_t1dm_dialysis_transplant
594	chr14	99316394	99316975	582	*	2.86141e-09	-0.0471615	0.131	0.164	0.0011145	BCL11B	44607	PCT	chr14-99316132-99316975	chr14-99783731-99783731	pmid33933144	eskd_t1dm
595	chr14	102209620	102209699	80	*	2.05627e-12	-0.0608857	0.165	0.209	8.00907e-07	WDR20	0	PCT	chr14-102207909-102209699	chr14-102676957-102676957	pmid33933144	eskd_t1dm_dialysis_transplant
596	chr14	105313782	105314573	792	*	2.41898e-10	-0.070554	0.226	0.271	9.4218e-05	BRF1	0	PCT	chr14-105313782-105315758	chr14-105779910-105779910	pmid33933144	eskd_t1dm_dialysis_transplant
597	chr15	31263120	31264522	1403	*	3.27493e-13	-0.0681113	0.194	0.242	1.27557e-07	KLF13	62332	PCT	chr15-31263120-31264522	chr15-31555768-31555768	pmid33933144	eskd_t1dm_dialysis_transplant
598	chr15	31365564	31365867	304	*	3.04307e-13	-0.10833	0.212	0.289	1.18526e-07	KLF13	0	TAL1	chr15-31365564-31366780	chr15-31657070-31657070	pmid33933144	eskd_t1dm_dialysis_transplant
599	chr15	31365564	31365867	304	*	3.87029e-10	-0.138226	0.202	0.285	0.000150745	KLF13	0	TAL2	chr15-31365564-31366780	chr15-31657070-31657070	pmid33933144	eskd_t1dm_dialysis_transplant
600	chr15	39587987	39588719	733	*	2.4323e-08	-0.0522419	0.167	0.202	0.00947366	THBS1	0	PCT	chr15-39587707-39588719	chr15-37668480-37668739	pmid24098934	interstitial_fibrosis_ckd
601	chr15	41256092	41257032	941	*	8.27778e-42	-0.083863	0.094	0.153	3.22415e-36	CHP1	0	PCT	chr15-41256092-41257032	chr15-41548858-41548858	pmid33933144	eskd_t1dm_dialysis_transplant
602	chr15	50190138	50191611	1474	*	1.02936e-17	-0.0835958	0.288	0.351	4.00931e-12	SLC27A2	0	PCT	chr15-50190138-50191611	chr15-50483002-50483002	pmid33933144	eskd_t1dm_dialysis_transplant
603	chr15	56243667	56245378	1712	*	8.29647e-09	0.0868062	0.199	0.139	0.00323143	RFX7	0	TAL1	chr15-56243019-56245378	chr15-56536865-56536865	pmid33933144	eskd_t1dm_dialysis_transplant
604	chr15	57508905	57509627	723	*	2.14327e-16	-0.0835781	0.247	0.306	8.34792e-11	CGNL1	0	PCT	chr15-57508690-57509627	chr15-57802103-57802103	pmid33933144	eskd_t1dm
605	chr15	57508905	57509627	723	*	2.14327e-16	-0.0835781	0.247	0.306	8.34792e-11	CGNL1	0	PCT	chr15-57508690-57509627	chr15-57802103-57802103	pmid33933144	eskd_t1dm_dialysis_transplant
606	chr15	60547215	60548630	1416	*	1.33345e-08	-0.0391114	0.114	0.142	0.00519373	RORA	0	PCT	chr15-60547215-60548630	chr15-60840281-60840281	pmid33933144	eskd_t1dm
607	chr15	60547215	60548630	1416	*	1.33345e-08	-0.0391114	0.114	0.142	0.00519373	RORA	0	PCT	chr15-60547215-60548630	chr15-60840281-60840281	pmid33933144	eskd_t1dm_dialysis_transplant
608	chr15	60547236	60548630	1395	*	1.33345e-08	-0.0391114	0.114	0.142	0.00519373	RORA	0	PCT	chr15-60547215-60548630	chr15-60840435-60840435	pmid33933144	eskd_t1dm
609	chr15	60547236	60548630	1395	*	1.33345e-08	-0.0391114	0.114	0.142	0.00519373	RORA	0	PCT	chr15-60547215-60548630	chr15-60840435-60840435	pmid33933144	eskd_t1dm_dialysis_transplant
610	chr15	60913054	60913638	585	*	2.07852e-08	-0.0947261	0.046	0.109	0.00809571	RORA	0	PT_VCAM1	chr15-60913054-60913638	chr15-58993436-58994149	pmid24098934	interstitial_fibrosis_ckd
611	chr15	63381724	63382333	610	*	1.87963e-11	-0.0725099	0.33	0.388	7.32105e-06	CA12	0	PCT	chr15-63379230-63382333	chr15-63674923-63674923	pmid31165727	renal_function_decline_dkd
612	chr15	66701803	66702570	768	*	2.54656e-09	-0.070203	0.374	0.43	0.000991869	SMAD6	0	PCT	chr15-66700671-66702570	chr15-66995141-66995141	pmid31165727	renal_function_decline_dkd
613	chr15	70060662	70061088	427	*	1.1004e-14	-0.0733275	0.161	0.21	4.28598e-09	TLE3	0	PCT	chr15-70060662-70061400	chr15-68139064-68139481	pmid24098934	interstitial_fibrosis_ckd
614	chr15	70061308	70061400	93	*	1.1004e-14	-0.0733275	0.161	0.21	4.28598e-09	TLE3	0	PCT	chr15-70060662-70061400	chr15-70354647-70354647	pmid33933144	eskd_t1dm
615	chr15	70061308	70061400	93	*	1.1004e-14	-0.0733275	0.161	0.21	4.28598e-09	TLE3	0	PCT	chr15-70060662-70061400	chr15-70354647-70354647	pmid33933144	eskd_t1dm_fc2
616	chr15	70061308	70061400	93	*	1.1004e-14	-0.0733275	0.161	0.21	4.28598e-09	TLE3	0	PCT	chr15-70060662-70061400	chr15-70354647-70354647	pmid33933144	eskd_t1dm_dialysis_transplant
617	chr15	74239141	74240521	1381	*	6.38264e-11	0.0318831	0.161	0.139	2.486e-05	CCDC33	0	PCT	chr15-74239141-74240521	chr15-74532450-74532450	pmid33933144	eskd_t1dm_dialysis_transplant
618	chr15	99442937	99444252	1316	*	4.53148e-17	-0.0922736	0.388	0.459	1.76498e-11	LRRC28	51083	PCT	chr15-99441813-99444252	chr15-99984142-99984142	pmid33933144	eskd_t1dm
619	chr15	99442937	99444252	1316	*	4.53148e-17	-0.0922736	0.388	0.459	1.76498e-11	LRRC28	51083	PCT	chr15-99441813-99444252	chr15-99984142-99984142	pmid33933144	eskd_t1dm_dialysis_transplant
620	chr16	483265	483749	485	*	7.34875e-09	-0.0752665	0.1	0.149	0.0028623	RAB11FIP3	0	PST	chr16-482363-483749	chr16-474266-474476	pmid24098934	interstitial_fibrosis_ckd
621	chr16	483512	483749	238	*	7.34875e-09	-0.0752665	0.1	0.149	0.0028623	RAB11FIP3	0	PST	chr16-482363-483749	chr16-474513-474908	pmid24098934	interstitial_fibrosis_ckd
622	chr16	1612215	1612802	588	*	3.81094e-08	-0.0544386	0.229	0.267	0.0148434	IFT140	0	PCT	chr16-1611469-1612802	chr16-1663216-1663216	pmid31165727	renal_function_decline_dkd
623	chr16	4327898	4329358	1461	*	2.19029e-10	-0.0449538	0.131	0.164	8.53104e-05	GLIS2	0	PCT	chr16-4327898-4329358	chr16-4378411-4378411	pmid33933144	eskd_t1dm_dialysis_transplant
624	chr16	4327898	4329358	1461	*	2.19029e-10	-0.0449538	0.131	0.164	8.53104e-05	GLIS2	0	PCT	chr16-4327898-4329358	chr16-4318607-4318969	pmid24098934	interstitial_fibrosis_ckd
625	chr16	4663551	4665442	1892	*	6.47299e-08	-0.0566338	0.219	0.26	0.0252119	MGRN1	0	PCT	chr16-4663551-4665735	chr16-4714443-4714443	pmid33933144	eskd_t1dm_dialysis_transplant
626	chr16	4663793	4665735	1943	*	6.47299e-08	-0.0566338	0.219	0.26	0.0252119	MGRN1	0	PCT	chr16-4663551-4665735	chr16-4714794-4714794	pmid33933144	eskd_t1dm_dialysis_transplant
627	chr16	10915611	10916467	857	*	5.11596e-26	-0.0873057	0.161	0.222	1.99264e-20	CIITA	0	PCT	chr16-10915611-10916467	chr16-11009795-11009795	pmid33933144	eskd_t1dm_dialysis_transplant
628	chr16	11585437	11585928	492	*	4.63938e-08	0.0924546	0.276	0.218	0.0180701	LITAF	0	DCT1	chr16-11585437-11587522	chr16-11586083-11586285	pmid24098934	interstitial_fibrosis_ckd
629	chr16	11609314	11610575	1262	*	5.97315e-11	-0.046533	0.082	0.111	2.3265e-05	LITAF	0	PCT	chr16-11609314-11610575	chr16-11703504-11703504	pmid33933144	eskd_t1dm_dialysis_transplant
630	chr16	11611932	11612783	852	*	2.21477e-22	-0.0730355	0.146	0.198	8.6264e-17	LITAF	0	PCT	chr16-11611932-11612783	chr16-11706435-11706435	pmid33933144	eskd_t1dm_dialysis_transplant
631	chr16	12061668	12061993	326	*	1.30495e-12	-0.0664396	0.218	0.262	5.08271e-07	SNX29	0	PCT	chr16-12060445-12061993	chr16-12156525-12156525	pmid33933144	eskd_t1dm_dialysis_transplant
632	chr16	12062418	12063206	789	*	2.02942e-26	-0.069404	0.091	0.14	7.90445e-21	SNX29	0	PCT	chr16-12062418-12063206	chr16-12156525-12156525	pmid33933144	eskd_t1dm_dialysis_transplant
633	chr16	12437289	12437657	369	*	5.47498e-21	-0.0919368	0.215	0.279	2.13247e-15	SNX29	0	PCT	chr16-12437289-12438481	chr16-12437558-12438015	pmid24098934	interstitial_fibrosis_ckd
634	chr16	21158138	21158858	721	*	1.4454e-10	0.0739721	0.144	0.094	5.62974e-05	TMEM159	0	TAL1	chr16-21158138-21159904	chr16-21169179-21169179	pmid33933144	eskd_t1dm_dialysis_transplant
635	chr16	21158746	21159904	1159	*	1.4454e-10	0.0739721	0.144	0.094	5.62974e-05	TMEM159	0	TAL1	chr16-21158138-21159904	chr16-21171067-21171067	pmid33933144	eskd_t1dm_dialysis_transplant
636	chr16	21158918	21159904	987	*	1.4454e-10	0.0739721	0.144	0.094	5.62974e-05	TMEM159	0	TAL1	chr16-21158138-21159904	chr16-21171239-21171239	pmid33933144	eskd_t1dm_dialysis_transplant
637	chr16	23496684	23497741	1058	*	1.67001e-13	-0.0574074	0.13	0.166	6.5046e-08	GGA2	0	PCT	chr16-23496684-23497741	chr16-23508779-23508779	pmid33933144	eskd_t1dm_dialysis_transplant
638	chr16	30813675	30813973	299	*	4.1857e-10	-0.0703305	0.295	0.345	0.00016303	BCL7C	18695	PCT	chr16-30813675-30814930	chr16-30824294-30824294	pmid33933144	eskd_t1dm_dialysis_transplant
639	chr16	46897282	46897905	624	*	1.13967e-22	-0.0984972	0.197	0.261	4.43893e-17	GPT2	0	PCT	chr16-46895918-46897905	chr16-46932194-46932194	pmid33933144	eskd_t1dm
640	chr16	46897282	46897905	624	*	1.13967e-22	-0.0984972	0.197	0.261	4.43893e-17	GPT2	0	PCT	chr16-46895918-46897905	chr16-46932194-46932194	pmid33933144	eskd_t1dm_dialysis_transplant
641	chr16	70157135	70157426	292	*	2.28171e-11	-0.0740441	0.16	0.203	8.88711e-06	PDPR	0	PCT	chr16-70157135-70158213	chr16-70190329-70190329	pmid33933144	eskd_t1dm
642	chr16	70157135	70157426	292	*	6.81628e-08	-0.0999568	0.161	0.224	0.026549	PDPR	0	PST	chr16-70157135-70158213	chr16-70190329-70190329	pmid33933144	eskd_t1dm
643	chr16	70157135	70157426	292	*	3.26394e-08	-0.143119	0.119	0.209	0.0127129	PDPR	0	PT_VCAM1	chr16-70157135-70158213	chr16-70190329-70190329	pmid33933144	eskd_t1dm
644	chr16	70157135	70157426	292	*	2.28171e-11	-0.0740441	0.16	0.203	8.88711e-06	PDPR	0	PCT	chr16-70157135-70158213	chr16-70190329-70190329	pmid33933144	eskd_t1dm_fc2
645	chr16	70157135	70157426	292	*	6.81628e-08	-0.0999568	0.161	0.224	0.026549	PDPR	0	PST	chr16-70157135-70158213	chr16-70190329-70190329	pmid33933144	eskd_t1dm_fc2
646	chr16	70157135	70157426	292	*	3.26394e-08	-0.143119	0.119	0.209	0.0127129	PDPR	0	PT_VCAM1	chr16-70157135-70158213	chr16-70190329-70190329	pmid33933144	eskd_t1dm_fc2
647	chr16	71809199	71810130	932	*	2.23861e-13	-0.081523	0.336	0.396	8.71925e-08	AP1G1	0	PCT	chr16-71807688-71810130	chr16-71844102-71844102	pmid33933144	eskd_t1dm_dialysis_transplant
648	chr16	80466032	80466915	884	*	2.99877e-09	0.0253892	0.127	0.11	0.001168	DYNLRB2	73818	PCT	chr16-80466032-80466915	chr16-80500080-80500080	pmid33933144	eskd_t1dm_dialysis_transplant
649	chr16	80931697	80933091	1395	*	3.28728e-09	0.0279424	0.142	0.124	0.00128038	CMC2	33356	PCT	chr16-80931697-80933091	chrchr16-80966302-80966302	pmid33144501	dkd_eGFR
650	chr16	81548789	81549856	1068	*	2.51341e-18	-0.0729935	0.162	0.215	9.7896e-13	CMIP	0	PCT	chr16-81548789-81549856	chr16-81583089-81583089	pmid33933144	eskd_t1dm_dialysis_transplant
651	chr16	81548789	81549856	1068	*	2.51341e-18	-0.0729935	0.162	0.215	9.7896e-13	CMIP	0	PCT	chr16-81548789-81549856	chr16-81582954-81582954	pmid33933144	eskd_t1dm_dialysis_transplant
652	chr16	83992203	83993779	1577	*	3.99624e-09	-0.0548714	0.274	0.318	0.00155651	NECAB2	0	PCT	chr16-83992203-83993779	chr16-82583464-82584336	pmid24098934	interstitial_fibrosis_ckd
653	chr16	85213069	85214128	1060	*	9.61165e-17	-0.075566	0.178	0.228	3.74368e-11	GSE1	0	PCT	chr16-85213069-85214128	chr16-83804300-83804695	pmid24098934	interstitial_fibrosis_ckd
654	chr16	85974429	85976087	1659	*	1.28038e-57	-0.152783	0.161	0.254	4.98699e-52	IRF8	51819	PCT	chr16-85974429-85976087	chr16-84565596-84566402	pmid24098934	interstitial_fibrosis_ckd
655	chr16	85974429	85976087	1659	*	2.76457e-08	-0.0943858	0.181	0.245	0.0107678	IRF8	51819	PST	chr16-85974429-85976087	chr16-84565596-84566402	pmid24098934	interstitial_fibrosis_ckd
656	chr16	85974429	85976087	1659	*	8.63135e-08	-0.150503	0.171	0.271	0.0336186	IRF8	51819	PT_VCAM1	chr16-85974429-85976087	chr16-84565596-84566402	pmid24098934	interstitial_fibrosis_ckd
657	chr16	89394884	89396008	1125	*	4.2806e-24	-0.0822779	0.136	0.195	1.66727e-18	ANKRD11	0	PCT	chr16-89394884-89396008	chr16-89461734-89461734	pmid33933144	eskd_t1dm_dialysis_transplant
658	chr17	1004865	1006438	1574	*	3.3803e-11	0.0765094	0.134	0.082	1.31661e-05	ABR	0	DCT1	chr17-1004865-1006438	chr17-908923-908923	pmid33933144	eskd_t1dm_dialysis_transplant
659	chr17	1376511	1377082	572	*	1.43517e-13	-0.0520662	0.089	0.125	5.58991e-08	YWHAE	0	PCT	chr17-1376511-1377082	chr17-1279621-1279621	pmid33933144	eskd_t1dm
660	chr17	1376511	1377082	572	*	1.43517e-13	-0.0520662	0.089	0.125	5.58991e-08	YWHAE	0	PCT	chr17-1376511-1377082	chr17-1279621-1279621	pmid33933144	eskd_t1dm_dialysis_transplant
661	chr17	1604636	1605348	713	*	4.87091e-21	-0.123454	0.257	0.331	1.89719e-15	SLC43A2	0	PCT	chr17-1604636-1607002	chr17-1453988-1454392	pmid24098934	interstitial_fibrosis_ckd
662	chr17	1714497	1715171	675	*	7.79553e-13	-0.0768666	0.313	0.37	3.03631e-07	WDR81	840	PCT	chr17-1714497-1715682	chr17-1617465-1617465	pmid33933144	eskd_t1dm_dialysis_transplant
663	chr17	3003729	3005318	1590	*	1.03493e-08	-0.0659633	0.183	0.227	0.004031	RAP1GAP2	0	PCT	chr17-3003383-3005318	chr17-2908023-2908023	pmid33933144	eskd_t1dm_dialysis_transplant
664	chr17	3003729	3005318	1590	*	4.72594e-09	-0.0893651	0.215	0.279	0.00184073	RAP1GAP2	0	DCT1	chr17-3003383-3005318	chr17-2908023-2908023	pmid33933144	eskd_t1dm_dialysis_transplant
665	chr17	3892642	3893818	1177	*	4.25848e-14	-0.0839038	0.18	0.234	1.65865e-08	CAMKK1	0	PCT	chr17-3891961-3893818	chr17-3796936-3796936	pmid33933144	eskd_t1dm
666	chr17	3892642	3893818	1177	*	4.25848e-14	-0.0839038	0.18	0.234	1.65865e-08	CAMKK1	0	PCT	chr17-3891961-3893818	chr17-3796936-3796936	pmid33933144	eskd_t1dm_dialysis_transplant
667	chr17	3976672	3977721	1050	*	6.13449e-10	-0.109851	0.164	0.239	0.000238935	ATP2A3	11472	PST	chr17-3975937-3977721	chr17-3880966-3880966	pmid33933144	eskd_t1dm_dialysis_transplant
668	chr17	4162536	4163037	502	*	2.84534e-33	-0.0786505	0.072	0.124	1.10824e-27	CYB5D2	0	PCT	chr17-4162536-4163567	chr17-4065331-4065331	pmid33933144	eskd_t1dm_dialysis_transplant
669	chr17	4560223	4561169	947	*	3.82785e-26	-0.100876	0.238	0.306	1.49093e-20	GGT6	0	PCT	chr17-4559217-4561169	chr17-4464518-4464518	pmid33933144	eskd_t1dm_dialysis_transplant
670	chr17	4560223	4561169	947	*	2.60926e-09	-0.144965	0.133	0.219	0.00101629	GGT6	0	PT_VCAM1	chr17-4559217-4561169	chr17-4464518-4464518	pmid33933144	eskd_t1dm_dialysis_transplant
671	chr17	7625525	7626663	1139	*	6.91248e-09	-0.0424575	0.121	0.151	0.00269237	SHBG	0	PCT	chr17-7625525-7626663	chr17-7529693-7529693	pmid33933144	eskd_t1dm
672	chr17	7625525	7626663	1139	*	6.91248e-09	-0.0424575	0.121	0.151	0.00269237	SHBG	0	PCT	chr17-7625525-7626663	chr17-7529693-7529693	pmid33933144	eskd_t1dm_dialysis_transplant
673	chr17	8154139	8154667	529	*	2.26012e-14	-0.0673387	0.205	0.253	8.80304e-09	PER1	0	PCT	chr17-8154139-8154696	chr17-8056985-8056985	pmid33933144	eskd_t1dm_dialysis_transplant
674	chr17	8154139	8154649	511	*	2.26012e-14	-0.0673387	0.205	0.253	8.80304e-09	PER1	0	PCT	chr17-8154139-8154696	chr17-8056967-8056967	pmid33933144	eskd_t1dm_dialysis_transplant
675	chr17	8285141	8286121	981	*	2.72504e-16	-0.0518378	0.086	0.12	1.06139e-10	SLC25A35	1641	PCT	chr17-8285141-8286121	chr17-8189069-8189069	pmid33933144	eskd_t1dm_dialysis_transplant
676	chr17	8419911	8420937	1027	*	7.32227e-08	-0.0367081	0.13	0.157	0.0285198	NDEL1	0	PCT	chr17-8419911-8420937	chr17-8323436-8323436	pmid33933144	eskd_t1dm_dialysis_transplant
677	chr17	15404761	15405526	766	*	8.69644e-13	-0.069555	0.182	0.229	3.38721e-07	CDRT4	30488	PCT	chr17-15403168-15405526	chr17-15249803-15250417	pmid24098934	interstitial_fibrosis_ckd
678	chr17	17090036	17091217	1182	*	1.35779e-18	-0.0724688	0.127	0.175	5.28851e-13	MPRIP	0	PCT	chr17-17090036-17091217	chr17-16935052-16935474	pmid24098934	interstitial_fibrosis_ckd
679	chr17	27539979	27540983	1005	*	5.26321e-18	-0.064466	0.125	0.168	2.04999e-12	KSR1	0	PCT	chr17-27539979-27540983	chr17-25867613-25867613	pmid33933144	eskd_t1dm_dialysis_transplant
680	chr17	28623034	28623930	897	*	2.56292e-09	-0.0544599	0.187	0.225	0.000998241	KIAA0100	0	PCT	chr17-28623034-28624028	chr17-23973456-23974075	pmid24098934	interstitial_fibrosis_ckd
681	chr17	30343918	30345140	1223	*	1.18532e-13	-0.0701334	0.14	0.184	4.61675e-08	TMIGD1	9430	PCT	chr17-30343490-30345140	chr17-28671936-28671936	pmid33933144	eskd_t1dm_dialysis_transplant
682	chr17	30344050	30345140	1091	*	1.18532e-13	-0.0701334	0.14	0.184	4.61675e-08	TMIGD1	9430	PCT	chr17-30343490-30345140	chr17-28672068-28672068	pmid33933144	eskd_t1dm_dialysis_transplant
683	chr17	35432800	35433918	1119	*	2.04676e-15	0.117081	0.148	0.076	7.97199e-10	SLFN12	0	PST	chr17-35431914-35433918	chr17-33760819-33760819	pmid33933144	eskd_t1dm_dialysis_transplant
684	chr17	35448072	35449019	948	*	1.67106e-12	0.0832137	0.101	0.049	6.50868e-07	SLFN13	0	PST	chr17-35448072-35449019	chr17-33775917-33775917	pmid33933144	eskd_t1dm_dialysis_transplant
685	chr17	39737160	39739160	2001	*	3.79307e-14	-0.0867799	0.51	0.579	1.47738e-08	GRB7	0	PCT	chr17-39737086-39740961	chr17-37894413-37894413	pmid33933144	eskd_t1dm_dialysis_transplant
686	chr17	40341844	40342507	664	*	5.48224e-12	-0.0679263	0.238	0.288	2.1353e-06	RARA	0	PCT	chr17-40341050-40342507	chr17-38499096-38499096	pmid33933144	eskd_t1dm_dialysis_transplant
687	chr17	40341844	40342507	664	*	1.39544e-08	-0.0946817	0.313	0.383	0.00543514	RARA	0	PST	chr17-40341050-40342507	chr17-38499096-38499096	pmid33933144	eskd_t1dm_dialysis_transplant
688	chr17	40447428	40447617	190	*	2.4277e-20	-0.0778622	0.16	0.212	9.45575e-15	IGFBP4	0	PCT	chr17-40446740-40447617	chr17-38604680-38604680	pmid33933144	eskd_t1dm_dialysis_transplant
689	chr17	40448278	40449361	1084	*	1.13247e-17	-0.0789663	0.227	0.285	4.41091e-12	IGFBP4	0	PCT	chr17-40448278-40449361	chr17-38604680-38604680	pmid33933144	eskd_t1dm_dialysis_transplant
690	chr17	40541960	40542804	845	*	1.19198e-09	-0.0730131	0.103	0.15	0.000464269	CCR7	10529	TAL1	chr17-40541960-40543239	chr17-38698056-38698056	pmid33933144	eskd_t1dm
691	chr17	40541960	40542804	845	*	1.19198e-09	-0.0730131	0.103	0.15	0.000464269	CCR7	10529	TAL1	chr17-40541960-40543239	chr17-38698056-38698056	pmid33933144	eskd_t1dm_dialysis_transplant
692	chr17	42311095	42312788	1694	*	1.23922e-08	-0.0673239	0.303	0.353	0.00482667	STAT5A	0	PCT	chr17-42311095-42313179	chr17-40463806-40463806	pmid33933144	eskd_t1dm
693	chr17	42311095	42312717	1623	*	1.23922e-08	-0.0673239	0.303	0.353	0.00482667	STAT5A	0	PCT	chr17-42311095-42313179	chr17-40463735-40463735	pmid33933144	eskd_t1dm_dialysis_transplant
694	chr17	42311095	42312788	1694	*	1.23922e-08	-0.0673239	0.303	0.353	0.00482667	STAT5A	0	PCT	chr17-42311095-42313179	chr17-40463806-40463806	pmid33933144	eskd_t1dm_dialysis_transplant
695	chr17	42312528	42313179	652	*	1.23922e-08	-0.0673239	0.303	0.353	0.00482667	STAT5A	0	PCT	chr17-42311095-42313179	chr17-40465546-40465546	pmid33933144	eskd_t1dm_dialysis_transplant
696	chr17	42900406	42901001	596	*	4.15274e-22	-0.0841032	0.155	0.212	1.61747e-16	G6PC	0	PCT	chr17-42900406-42901001	chr17-41052729-41052729	pmid33933144	eskd_t1dm
697	chr17	42900406	42901001	596	*	4.15274e-22	-0.0841032	0.155	0.212	1.61747e-16	G6PC	0	PCT	chr17-42900406-42901001	chr17-41052729-41052729	pmid33933144	eskd_t1dm_dialysis_transplant
698	chr17	43779279	43779519	241	*	1.40006e-08	-0.0694124	0.287	0.331	0.00545313	DUSP3	0	PCT	chr17-43777919-43779519	chr17-41857647-41857647	pmid33933144	eskd_t1dm_dialysis_transplant
699	chr17	44070056	44071232	1177	*	3.70353e-08	-0.0408116	0.166	0.198	0.014425	G6PC3	0	PCT	chr17-44070056-44071287	chr17-42147600-42147600	pmid33933144	eskd_t1dm_dialysis_transplant
700	chr17	45406621	45407356	736	*	1.42773e-16	-0.0758584	0.206	0.261	5.56091e-11	ARHGAP27	0	PCT	chr17-45406621-45407356	chr17-43484399-43484399	pmid33933144	eskd_t1dm_dialysis_transplant
701	chr17	49214417	49214590	174	*	1.05302e-07	-0.0684182	0.145	0.193	0.0410146	ABI3	0	TAL1	chr17-49214417-49215333	chr17-47290952-47290952	pmid33933144	eskd_t1dm
702	chr17	49214417	49214590	174	*	1.05302e-07	-0.0684182	0.145	0.193	0.0410146	ABI3	0	TAL1	chr17-49214417-49215333	chr17-47290952-47290952	pmid33933144	eskd_t1dm_dialysis_transplant
703	chr17	57651375	57653278	1904	*	9.55347e-09	-0.050028	0.131	0.164	0.00372102	MSI2	0	PCT	chr17-57651375-57654253	chr17-53084286-53084638	pmid24098934	interstitial_fibrosis_ckd
704	chr17	59842267	59842269	3	*	7.16945e-11	0.361196	0.411	0.154	2.79246e-05	VMP1	11	PT_PROM1	chr17-59842267-59844622	chr17-57918630-57918630	pmid33933144	eskd_t1dm_dialysis_transplant
705	chr17	59842267	59842269	3	*	1.16692e-11	0.212388	0.372	0.216	4.5451e-06	VMP1	11	ATL	chr17-59842267-59844622	chr17-57918630-57918630	pmid33933144	eskd_t1dm_dialysis_transplant
706	chr17	59842267	59842269	3	*	1.4112e-13	0.138243	0.132	0.052	5.49655e-08	VMP1	11	TAL2	chr17-59842267-59844622	chr17-57918630-57918630	pmid33933144	eskd_t1dm_dialysis_transplant
707	chr17	74453093	74455074	1982	*	5.2142e-09	-0.074516	0.297	0.349	0.0020309	GPRC5C	1397	PCT	chr17-74453051-74455074	chr17-69961827-69961887	pmid24098934	interstitial_fibrosis_ckd
708	chr17	75308321	75309949	1629	*	2.02844e-09	-0.0621029	0.206	0.245	0.000790064	GRB2	8126	PCT	chr17-75308321-75309949	chr17-73305193-73305193	pmid33933144	eskd_t1dm
709	chr17	75308321	75309949	1629	*	2.02844e-09	-0.0621029	0.206	0.245	0.000790064	GRB2	8126	PCT	chr17-75308321-75309949	chr17-73305193-73305193	pmid33933144	eskd_t1dm_dialysis_transplant
710	chr17	75308321	75309642	1322	*	2.02844e-09	-0.0621029	0.206	0.245	0.000790064	GRB2	8126	PCT	chr17-75308321-75309949	chr17-73304723-73304723	pmid33933144	eskd_t1dm_dialysis_transplant
711	chr17	75308321	75309676	1356	*	2.02844e-09	-0.0621029	0.206	0.245	0.000790064	GRB2	8126	PCT	chr17-75308321-75309949	chr17-73304757-73304757	pmid33933144	eskd_t1dm_dialysis_transplant
712	chr17	76264745	76265611	867	*	1.27517e-09	-0.077152	0.336	0.393	0.00049667	UBALD2	0	PCT	chr17-76264745-76266120	chr17-74260692-74260692	pmid33933144	eskd_t1dm
713	chr17	76264745	76265611	867	*	1.27517e-09	-0.077152	0.336	0.393	0.00049667	UBALD2	0	PCT	chr17-76264745-76266120	chr17-74260692-74260692	pmid33933144	eskd_t1dm_dialysis_transplant
714	chr17	76736343	76738343	2001	*	3.96242e-10	-0.0779186	0.441	0.502	0.000154334	RP11-318A15.7	0	PCT	chr17-76736050-76738352	chr17-74733425-74733425	pmid31165727	renal_function_decline_dkd
715	chr17	77254630	77255850	1221	*	1.73329e-08	0.0729655	0.136	0.09	0.00675107	2022-09-09	24718	TAL1	chr17-77254630-77255850	chr17-75251087-75251087	pmid31165727	renal_function_decline_dkd
716	chr17	77280657	77281346	690	*	5.0601e-08	-0.0413444	0.13	0.162	0.0197088	2022-09-09	0	PCT	chr17-77280657-77281856	chr17-75276428-75276428	pmid33933144	eskd_t1dm
717	chr17	77280657	77281346	690	*	5.0601e-08	-0.0413444	0.13	0.162	0.0197088	2022-09-09	0	PCT	chr17-77280657-77281856	chr17-75276428-75276428	pmid33933144	eskd_t1dm_dialysis_transplant
718	chr17	77280657	77281533	877	*	5.0601e-08	-0.0413444	0.13	0.162	0.0197088	2022-09-09	0	PCT	chr17-77280657-77281856	chr17-75276615-75276615	pmid33933144	eskd_t1dm_dialysis_transplant
719	chr17	77322669	77324146	1478	*	9.7558e-11	-0.065554	0.208	0.255	3.79982e-05	2022-09-09	0	PCT	chr17-77322573-77324146	chr17-75319751-75319751	pmid33933144	eskd_t1dm
720	chr17	77322669	77324146	1478	*	9.7558e-11	-0.065554	0.208	0.255	3.79982e-05	2022-09-09	0	PCT	chr17-77322573-77324146	chr17-75319751-75319751	pmid33933144	eskd_t1dm_dialysis_transplant
721	chr17	77322953	77324146	1194	*	9.7558e-11	-0.065554	0.208	0.255	3.79982e-05	2022-09-09	0	PCT	chr17-77322573-77324146	chr17-75320035-75320035	pmid33933144	eskd_t1dm
722	chr17	77322953	77324146	1194	*	9.7558e-11	-0.065554	0.208	0.255	3.79982e-05	2022-09-09	0	PCT	chr17-77322573-77324146	chr17-75320035-75320035	pmid33933144	eskd_t1dm_fc2
723	chr17	77322953	77324146	1194	*	9.7558e-11	-0.065554	0.208	0.255	3.79982e-05	2022-09-09	0	PCT	chr17-77322573-77324146	chr17-75320035-75320035	pmid33933144	eskd_t1dm_dialysis_transplant
724	chr17	77374394	77374961	568	*	1.13952e-09	-0.0592369	0.152	0.192	0.000443838	2022-09-09	0	PCT	chr17-77373673-77374961	chr17-75371476-75371476	pmid33933144	eskd_t1dm
725	chr17	77374394	77374961	568	*	1.28317e-10	-0.102403	0.111	0.175	4.99787e-05	2022-09-09	0	PST	chr17-77373673-77374961	chr17-75371476-75371476	pmid33933144	eskd_t1dm
726	chr17	77374394	77374961	568	*	1.13952e-09	-0.0592369	0.152	0.192	0.000443838	2022-09-09	0	PCT	chr17-77373673-77374961	chr17-75371476-75371476	pmid33933144	eskd_t1dm_fc2
727	chr17	77374394	77374961	568	*	1.28317e-10	-0.102403	0.111	0.175	4.99787e-05	2022-09-09	0	PST	chr17-77373673-77374961	chr17-75371476-75371476	pmid33933144	eskd_t1dm_fc2
728	chr17	77374394	77374961	568	*	1.13952e-09	-0.0592369	0.152	0.192	0.000443838	2022-09-09	0	PCT	chr17-77373673-77374961	chr17-75371476-75371476	pmid33933144	eskd_t1dm_dialysis_transplant
729	chr17	77374394	77374961	568	*	1.28317e-10	-0.102403	0.111	0.175	4.99787e-05	2022-09-09	0	PST	chr17-77373673-77374961	chr17-75371476-75371476	pmid33933144	eskd_t1dm_dialysis_transplant
730	chr17	77449851	77451222	1372	*	3.51478e-08	0.065186	0.117	0.077	0.0136899	2022-09-09	0	TAL1	chr17-77449851-77452311	chr17-75446304-75446304	pmid33933144	eskd_t1dm
731	chr17	77449851	77451349	1499	*	3.51478e-08	0.065186	0.117	0.077	0.0136899	2022-09-09	0	TAL1	chr17-77449851-77452311	chr17-75446431-75446431	pmid33933144	eskd_t1dm
732	chr17	77449851	77451483	1633	*	3.51478e-08	0.065186	0.117	0.077	0.0136899	2022-09-09	0	TAL1	chr17-77449851-77452311	chr17-75446565-75446565	pmid33933144	eskd_t1dm
733	chr17	77449851	77451510	1660	*	3.51478e-08	0.065186	0.117	0.077	0.0136899	2022-09-09	0	TAL1	chr17-77449851-77452311	chr17-75446592-75446592	pmid33933144	eskd_t1dm
734	chr17	77449851	77451483	1633	*	3.51478e-08	0.065186	0.117	0.077	0.0136899	2022-09-09	0	TAL1	chr17-77449851-77452311	chr17-75446565-75446565	pmid33933144	eskd_t1dm_fc2
735	chr17	77449851	77451349	1499	*	3.51478e-08	0.065186	0.117	0.077	0.0136899	2022-09-09	0	TAL1	chr17-77449851-77452311	chr17-75446431-75446431	pmid33933144	eskd_t1dm_dialysis_transplant
736	chr17	77449851	77451222	1372	*	3.51478e-08	0.065186	0.117	0.077	0.0136899	2022-09-09	0	TAL1	chr17-77449851-77452311	chr17-75446304-75446304	pmid33933144	eskd_t1dm_dialysis_transplant
737	chr17	77449851	77451368	1518	*	3.51478e-08	0.065186	0.117	0.077	0.0136899	2022-09-09	0	TAL1	chr17-77449851-77452311	chr17-75446450-75446450	pmid33933144	eskd_t1dm_dialysis_transplant
738	chr17	77449851	77451510	1660	*	3.51478e-08	0.065186	0.117	0.077	0.0136899	2022-09-09	0	TAL1	chr17-77449851-77452311	chr17-75446592-75446592	pmid33933144	eskd_t1dm_dialysis_transplant
739	chr17	77449851	77451483	1633	*	3.51478e-08	0.065186	0.117	0.077	0.0136899	2022-09-09	0	TAL1	chr17-77449851-77452311	chr17-75446565-75446565	pmid33933144	eskd_t1dm_dialysis_transplant
740	chr17	77449851	77451579	1729	*	3.51478e-08	0.065186	0.117	0.077	0.0136899	2022-09-09	0	TAL1	chr17-77449851-77452311	chr17-75446661-75446661	pmid33933144	eskd_t1dm_dialysis_transplant
741	chr17	78140136	78140827	692	*	1.17603e-10	-0.114859	0.096	0.167	4.58056e-05	TMC8	0	PST	chr17-78140136-78140827	chr17-76136952-76136952	pmid33933144	eskd_t1dm_dialysis_transplant
742	chr17	78140136	78140827	692	*	1.74648e-10	0.0811755	0.135	0.088	6.80243e-05	TMC8	0	TAL1	chr17-78140136-78140827	chr17-76136952-76136952	pmid33933144	eskd_t1dm_dialysis_transplant
743	chr17	81030911	81031553	643	*	2.69812e-09	-0.0603152	0.194	0.238	0.0010509	BAIAP2	3568	PCT	chr17-81030911-81031553	chr17-79005344-79005344	pmid33933144	eskd_t1dm_dialysis_transplant
744	chr17	81030911	81031553	643	*	2.69812e-09	-0.0603152	0.194	0.238	0.0010509	BAIAP2	3568	PCT	chr17-81030911-81031553	chr17-79005277-79005277	pmid33933144	eskd_t1dm_dialysis_transplant
745	chr17	81254737	81256324	1588	*	2.93421e-23	-0.10465	0.252	0.325	1.14286e-17	SLC38A10	0	PCT	chr17-81254737-81256324	chr17-79229124-79229124	pmid33933144	eskd_t1dm_dialysis_transplant
746	chr17	81254737	81256324	1588	*	2.93421e-23	-0.10465	0.252	0.325	1.14286e-17	SLC38A10	0	PCT	chr17-81254737-81256324	chr17-79229385-79229385	pmid33933144	eskd_t1dm_dialysis_transplant
747	chr17	81329425	81331084	1660	*	1.36813e-10	-0.0732518	0.2	0.246	5.32878e-05	TMEM105	0	PCT	chr17-81328453-81331084	chr17-79304225-79304225	pmid33933144	eskd_t1dm_dialysis_transplant
748	chr17	81711214	81712075	862	*	6.52539e-09	-0.0573047	0.221	0.265	0.0025416	RP13-1032I1.10	0	PCT	chr17-81711214-81712857	chr17-79678105-79678105	pmid33933144	eskd_t1dm_dialysis_transplant
749	chr17	81711214	81711892	679	*	6.52539e-09	-0.0573047	0.221	0.265	0.0025416	RP13-1032I1.10	0	PCT	chr17-81711214-81712857	chr17-79677922-79677922	pmid33933144	eskd_t1dm_dialysis_transplant
750	chr17	81911441	81911928	488	*	4.34486e-16	-0.0898501	0.301	0.368	1.6923e-10	PCYT2	0	PCT	chr17-81910066-81911928	chr17-79870317-79870317	pmid33933144	eskd_t1dm_dialysis_transplant
751	chr17	81911441	81911928	488	*	2.5891e-10	-0.138459	0.343	0.431	0.000100844	PCYT2	0	PST	chr17-81910066-81911928	chr17-79870317-79870317	pmid33933144	eskd_t1dm_dialysis_transplant
752	chr17	82175743	82176523	781	*	1.26457e-11	-0.0434207	0.082	0.111	4.92542e-06	CCDC57	0	PCT	chr17-82175743-82176523	chr17-77726098-77726738	pmid24098934	interstitial_fibrosis_ckd
753	chr17	82242836	82243622	787	*	3.48688e-11	-0.0667452	0.173	0.219	1.35812e-05	SLC16A3	0	PCT	chr17-82242836-82243622	chr17-80200974-80200974	pmid33933144	eskd_t1dm_dialysis_transplant
754	chr18	3710291	3711274	984	*	3.04634e-26	-0.0971522	0.252	0.323	1.18653e-20	DLGAP1	0	PCT	chr18-3710291-3711274	chr18-3711035-3711035	pmid33933144	eskd_t1dm_dialysis_transplant
755	chr18	11857057	11857901	845	*	1.64234e-08	-0.0542417	0.144	0.18	0.00639682	GNAL	0	PCT	chr18-11857057-11857901	chr18-11857270-11857270	pmid33933144	eskd_t1dm_dialysis_transplant
756	chr18	11991074	11991749	676	*	3.0619e-17	-0.0615393	0.107	0.148	1.19259e-11	IMPA2	0	PCT	chr18-11991074-11991749	chr18-11981567-11982354	pmid24098934	interstitial_fibrosis_ckd
757	chr18	11992118	11992810	693	*	1.26445e-12	-0.0583824	0.187	0.229	4.92497e-07	IMPA2	0	PCT	chr18-11992118-11992810	chr18-11981567-11982354	pmid24098934	interstitial_fibrosis_ckd
758	chr18	13215938	13216460	523	*	6.51392e-24	0.0441791	0.103	0.074	2.53713e-18	LDLRAD4	1037	PCT	chr18-13215938-13216460	chr18-13216522-13216522	pmid33933144	eskd_t1dm
759	chr18	13215938	13216460	523	*	6.51392e-24	0.0441791	0.103	0.074	2.53713e-18	LDLRAD4	1037	PCT	chr18-13215938-13216460	chr18-13216522-13216522	pmid33933144	eskd_t1dm_dialysis_transplant
760	chr18	13216877	13217523	647	*	2.5883e-31	0.060791	0.137	0.1	1.00813e-25	LDLRAD4	0	PCT	chr18-13216877-13218862	chr18-13216522-13216522	pmid33933144	eskd_t1dm
761	chr18	13216877	13217523	647	*	2.5883e-31	0.060791	0.137	0.1	1.00813e-25	LDLRAD4	0	PCT	chr18-13216877-13218862	chr18-13216522-13216522	pmid33933144	eskd_t1dm_dialysis_transplant
762	chr18	23257466	23257587	122	*	2.20114e-12	-0.0446024	0.08	0.109	8.5733e-07	CABLES1	0	PCT	chr18-23256915-23257587	chr18-20838430-20838430	pmid33933144	eskd_t1dm
763	chr18	23257466	23257587	122	*	2.20114e-12	-0.0446024	0.08	0.109	8.5733e-07	CABLES1	0	PCT	chr18-23256915-23257587	chr18-20838430-20838430	pmid33933144	eskd_t1dm_dialysis_transplant
764	chr18	44835587	44836266	680	*	4.84643e-19	-0.0663294	0.129	0.176	1.88766e-13	SETBP1	0	PCT	chr18-44835587-44836583	chr18-42415231-42415231	pmid33933144	eskd_t1dm
765	chr18	44835587	44836266	680	*	4.84643e-19	-0.0663294	0.129	0.176	1.88766e-13	SETBP1	0	PCT	chr18-44835587-44836583	chr18-42415231-42415231	pmid33933144	eskd_t1dm_dialysis_transplant
766	chr18	48003327	48004661	1335	*	9.0371e-14	-0.105715	0.185	0.266	3.5199e-08	ZBTB7C	22011	DCT1	chr18-48002710-48004661	chr18-45530698-45530698	pmid33933144	eskd_t1dm
767	chr18	48003327	48004661	1335	*	9.0371e-14	-0.105715	0.185	0.266	3.5199e-08	ZBTB7C	22011	DCT1	chr18-48002710-48004661	chr18-45530698-45530698	pmid33933144	eskd_t1dm_dialysis_transplant
768	chr18	48780251	48782251	2001	*	4.67839e-09	-0.0693741	0.234	0.28	0.00182221	CTIF	0	PCT	chr18-48780221-48782888	chr18-46307622-46307622	pmid33933144	eskd_t1dm_dialysis_transplant
769	chr18	77114230	77115755	1526	*	2.18169e-12	-0.0643669	0.206	0.253	8.49755e-07	MBP	0	PCT	chr18-77114230-77115755	chr18-74826769-74826769	pmid33933144	eskd_t1dm_dialysis_transplant
770	chr18	79714255	79716255	2001	*	4.31003e-21	-0.0804099	0.173	0.226	1.67873e-15	CTDP1	0	PCT	chr18-79714235-79716459	chr18-77475255-77475255	pmid31165727	renal_function_decline_dkd
771	chr19	1103436	1103869	434	*	6.03833e-08	-0.0727984	0.382	0.428	0.0235189	GPX4	0	PCT	chr19-1103436-1105246	chr19-1102868-1102868	pmid33933144	eskd_t1dm
772	chr19	1103436	1103869	434	*	6.03833e-08	-0.0727984	0.382	0.428	0.0235189	GPX4	0	PCT	chr19-1103436-1105246	chr19-1102868-1102868	pmid33933144	eskd_t1dm_dialysis_transplant
773	chr19	1168790	1169355	566	*	9.91303e-11	-0.0518	0.104	0.138	3.86107e-05	SBNO2	0	PCT	chr19-1168790-1169416	chr19-1168354-1168354	pmid33933144	eskd_t1dm
774	chr19	1168790	1169355	566	*	9.91303e-11	-0.0518	0.104	0.138	3.86107e-05	SBNO2	0	PCT	chr19-1168790-1169416	chr19-1168354-1168354	pmid33933144	eskd_t1dm_dialysis_transplant
775	chr19	1423521	1424754	1234	*	1.20758e-21	-0.0851894	0.216	0.28	4.70343e-16	DAZAP1	0	PCT	chr19-1423521-1425749	chr19-1423753-1423753	pmid33933144	eskd_t1dm_dialysis_transplant
776	chr19	2235164	2236104	941	*	1.59538e-19	-0.086431	0.249	0.311	6.21389e-14	SF3A2	0	PCT	chr19-2235164-2237126	chr19-2235103-2235103	pmid33933144	eskd_t1dm_dialysis_transplant
777	chr19	2235164	2236128	965	*	1.59538e-19	-0.086431	0.249	0.311	6.21389e-14	SF3A2	0	PCT	chr19-2235164-2237126	chr19-2235127-2235127	pmid33933144	eskd_t1dm_dialysis_transplant
778	chr19	2235164	2236104	941	*	1.09565e-08	-0.0727422	0.274	0.337	0.00426751	SF3A2	0	PST	chr19-2235164-2237126	chr19-2235103-2235103	pmid33933144	eskd_t1dm_dialysis_transplant
779	chr19	2235164	2236128	965	*	1.09565e-08	-0.0727422	0.274	0.337	0.00426751	SF3A2	0	PST	chr19-2235164-2237126	chr19-2235127-2235127	pmid33933144	eskd_t1dm_dialysis_transplant
780	chr19	2578215	2579712	1498	*	2.77625e-19	-0.0872903	0.226	0.288	1.08133e-13	GNG7	0	PCT	chr19-2578215-2579712	chr19-2579075-2579075	pmid33933144	eskd_t1dm_dialysis_transplant
781	chr19	2578747	2579712	966	*	2.77625e-19	-0.0872903	0.226	0.288	1.08133e-13	GNG7	0	PCT	chr19-2578215-2579712	chr19-2579745-2579745	pmid33933144	eskd_t1dm
782	chr19	2578747	2579712	966	*	2.77625e-19	-0.0872903	0.226	0.288	1.08133e-13	GNG7	0	PCT	chr19-2578215-2579712	chr19-2579745-2579745	pmid33933144	eskd_t1dm_dialysis_transplant
783	chr19	3335943	3337663	1721	*	1.34235e-18	-0.105216	0.384	0.457	5.22838e-13	NFIC	21899	PCT	chr19-3334802-3337663	chr19-3336941-3336941	pmid33933144	eskd_t1dm_dialysis_transplant
784	chr19	3343571	3344506	936	*	7.35815e-18	-0.134071	0.09	0.177	2.86596e-12	NFIC	15056	PST	chr19-3343571-3344506	chr19-3344273-3344273	pmid33933144	eskd_t1dm_dialysis_transplant
785	chr19	3552798	3553368	571	*	3.05496e-21	-0.0767382	0.159	0.213	1.18989e-15	MFSD12	0	PCT	chr19-3552798-3553368	chr19-3553032-3553032	pmid33933144	eskd_t1dm_dialysis_transplant
786	chr19	4968337	4969151	815	*	4.81185e-12	-0.0979293	0.383	0.45	1.87419e-06	KDM4B	0	PCT	chr19-4968337-4969411	chr19-4968162-4968162	pmid33933144	eskd_t1dm_dialysis_transplant
787	chr19	5102625	5104474	1850	*	1.1474e-07	-0.119171	0.216	0.297	0.0446906	KDM4B	0	TAL2	chr19-5102625-5104474	chr19-5054633-5055197	pmid24098934	interstitial_fibrosis_ckd
788	chr19	6233614	6234512	899	*	9.07748e-08	-0.0927834	0.114	0.173	0.0353562	MLLT1	0	PST	chr19-6232927-6234512	chr19-6234625-6234625	pmid33933144	eskd_t1dm_dialysis_transplant
789	chr19	7843914	7845245	1332	*	1.9694e-08	-0.0575551	0.138	0.176	0.0076707	EVI5L	0	PCT	chr19-7843914-7845245	chr19-7815142-7815477	pmid24098934	interstitial_fibrosis_ckd
790	chr19	10379908	10381172	1265	*	6.11792e-12	-0.0653319	0.247	0.3	2.38289e-06	TYK2	0	PCT	chr19-10379908-10381172	chr19-10491363-10491363	pmid31165727	renal_function_decline_dkd
791	chr19	10712167	10713208	1042	*	3.76417e-12	-0.0481698	0.09	0.123	1.46612e-06	QTRT1	0	PCT	chr19-10712049-10713208	chr19-10684843-10685525	pmid24098934	interstitial_fibrosis_ckd
792	chr19	11239195	11239904	710	*	3.87311e-16	-0.055361	0.079	0.116	1.50855e-10	ANGPTL8	0	PCT	chr19-11239195-11239904	chr19-11350157-11350157	pmid33933144	eskd_t1dm
793	chr19	11239195	11239904	710	*	3.87311e-16	-0.055361	0.079	0.116	1.50855e-10	ANGPTL8	0	PCT	chr19-11239195-11239904	chr19-11350146-11350146	pmid33933144	eskd_t1dm_dialysis_transplant
794	chr19	11239195	11239904	710	*	3.87311e-16	-0.055361	0.079	0.116	1.50855e-10	ANGPTL8	0	PCT	chr19-11239195-11239904	chr19-11350157-11350157	pmid33933144	eskd_t1dm_dialysis_transplant
795	chr19	13770047	13770255	209	*	1.10177e-10	-0.0505036	0.119	0.154	4.29133e-05	MRI1	0	PCT	chr19-13770047-13770648	chr19-13740847-13741069	pmid24098934	interstitial_fibrosis_ckd
796	chr19	18501938	18502487	550	*	4.38969e-25	-0.0636988	0.067	0.111	1.70976e-19	ELL	0	PCT	chr19-18501842-18502487	chr19-18613748-18613748	pmid33933144	eskd_t1dm_dialysis_transplant
797	chr19	18503873	18503938	66	*	4.84562e-18	-0.0887589	0.212	0.274	1.88734e-12	ELL	0	PCT	chr19-18503873-18504925	chr19-18613748-18613748	pmid33933144	eskd_t1dm_dialysis_transplant
798	chr19	34171520	34172952	1433	*	1.73171e-08	-0.0522604	0.252	0.289	0.00674491	LSM14A	0	PCT	chr19-34171520-34173664	chr19-39354169-39354697	pmid24098934	interstitial_fibrosis_ckd
799	chr19	35040570	35041507	938	*	3.23539e-16	-0.10624	0.537	0.613	1.26016e-10	HPN	0	PCT	chr19-35040570-35043551	chr19-35531411-35531411	pmid31165727	renal_function_decline_dkd
800	chr19	35040570	35041493	924	*	3.23539e-16	-0.10624	0.537	0.613	1.26016e-10	HPN	0	PCT	chr19-35040570-35043551	chr19-35531397-35531397	pmid33933144	eskd_t1dm
801	chr19	35040570	35041493	924	*	3.23539e-16	-0.10624	0.537	0.613	1.26016e-10	HPN	0	PCT	chr19-35040570-35043551	chr19-35531397-35531397	pmid33933144	eskd_t1dm_dialysis_transplant
802	chr19	35040570	35041507	938	*	3.23539e-16	-0.10624	0.537	0.613	1.26016e-10	HPN	0	PCT	chr19-35040570-35043551	chr19-35531411-35531411	pmid33933144	eskd_t1dm_dialysis_transplant
803	chr19	37932120	37932708	589	*	2.96187e-19	-0.0871312	0.231	0.292	1.15363e-13	SIPA1L3	0	PCT	chr19-37931713-37932708	chr19-38423760-38423760	pmid33933144	eskd_t1dm_dialysis_transplant
804	chr19	38617849	38618101	253	*	2.68605e-08	-0.0475633	0.174	0.208	0.010462	EIF3K	0	PCT	chr19-38617849-38619641	chr19-43798952-43799581	pmid24098934	interstitial_fibrosis_ckd
805	chr19	39409406	39409736	331	*	1.67642e-17	-0.0833477	0.208	0.264	6.52957e-12	ZFP36	0	PCT	chr19-39409406-39410469	chr19-39899376-39899376	pmid33933144	eskd_t1dm
806	chr19	39409406	39409736	331	*	3.41458e-08	-0.209205	0.213	0.335	0.0132996	ZFP36	0	PT_VCAM1	chr19-39409406-39410469	chr19-39899376-39899376	pmid33933144	eskd_t1dm
807	chr19	40461188	40462204	1017	*	5.57248e-10	-0.045406	0.084	0.115	0.000217045	BLVRB	0	PCT	chr19-40461188-40462204	chr19-40967144-40967144	pmid33933144	eskd_t1dm_dialysis_transplant
808	chr19	44741444	44742672	1229	*	1.25109e-08	-0.0602198	0.239	0.284	0.00487293	BCL3	5032	PCT	chr19-44741444-44742672	chr19-45245446-45245446	pmid33933144	eskd_t1dm
809	chr19	44741444	44742672	1229	*	1.25109e-08	-0.0602198	0.239	0.284	0.00487293	BCL3	5032	PCT	chr19-44741444-44742672	chr19-45245446-45245446	pmid33933144	eskd_t1dm_dialysis_transplant
810	chr19	48468519	48469267	749	*	3.82464e-09	-0.0851588	0.434	0.495	0.00148967	CYTH2	0	PCT	chr19-48468519-48469981	chr19-48971524-48971524	pmid33933144	eskd_t1dm
811	chr19	48468519	48469267	749	*	6.49458e-09	-0.111564	0.453	0.529	0.0025296	CYTH2	0	PST	chr19-48468519-48469981	chr19-48971524-48971524	pmid33933144	eskd_t1dm
812	chr19	48468519	48469267	749	*	3.82464e-09	-0.0851588	0.434	0.495	0.00148967	CYTH2	0	PCT	chr19-48468519-48469981	chr19-48971524-48971524	pmid33933144	eskd_t1dm_dialysis_transplant
813	chr19	48468519	48469267	749	*	6.49458e-09	-0.111564	0.453	0.529	0.0025296	CYTH2	0	PST	chr19-48468519-48469981	chr19-48971524-48971524	pmid33933144	eskd_t1dm_dialysis_transplant
814	chr19	48874870	48876031	1162	*	1.37599e-10	-0.0454949	0.11	0.142	5.35938e-05	PPP1R15A	0	PCT	chr19-48874584-48876031	chr19-49379127-49379127	pmid33933144	eskd_t1dm_dialysis_transplant
815	chr19	48874870	48876031	1162	*	4.75103e-09	-0.110971	0.12	0.207	0.0018505	PPP1R15A	0	PT_VCAM1	chr19-48874584-48876031	chr19-49379127-49379127	pmid33933144	eskd_t1dm_dialysis_transplant
816	chr19	54209192	54210646	1455	*	4.18046e-09	-0.0457205	0.131	0.164	0.00162826	RPS9	0	PCT	chr19-54209192-54211452	chr19-54713514-54713514	pmid33933144	eskd_t1dm
817	chr19	54209192	54210646	1455	*	4.18046e-09	-0.0457205	0.131	0.164	0.00162826	RPS9	0	PCT	chr19-54209192-54211452	chr19-54713514-54713514	pmid33933144	eskd_t1dm_dialysis_transplant
818	chr20	2873666	2874091	426	*	1.24958e-08	-0.06253	0.234	0.279	0.00486703	PTPRA	0	PCT	chr20-2872260-2874091	chr20-2855312-2855312	pmid33933144	eskd_t1dm_dialysis_transplant
819	chr20	10671450	10671858	409	*	7.30683e-08	0.0358815	0.155	0.135	0.0284597	JAG1	0	PCT	chr20-10671450-10673014	chr20-10651506-10651506	pmid33933144	eskd_t1dm
820	chr20	10671450	10671858	409	*	7.30683e-08	0.0358815	0.155	0.135	0.0284597	JAG1	0	PCT	chr20-10671450-10673014	chr20-10651506-10651506	pmid33933144	eskd_t1dm_dialysis_transplant
821	chr20	22402677	22404223	1547	*	1.32058e-08	0.0858404	0.126	0.07	0.00514359	FOXA2	176139	TAL2	chr20-22402677-22404865	chr20-22331515-22331861	pmid24098934	interstitial_fibrosis_ckd
822	chr20	25040114	25040644	531	*	1.11047e-10	-0.0697517	0.198	0.246	4.3252e-05	ACSS1	0	PCT	chr20-25039507-25040644	chr20-24969750-24970070	pmid24098934	interstitial_fibrosis_ckd
823	chr20	25040435	25040644	210	*	1.11047e-10	-0.0697517	0.198	0.246	4.3252e-05	ACSS1	0	PCT	chr20-25039507-25040644	chr20-24970071-24971034	pmid24098934	interstitial_fibrosis_ckd
824	chr20	25048408	25048968	561	*	4.7161e-10	-0.0786165	0.137	0.193	0.000183689	ACSS1	0	TAL1	chr20-25048408-25048968	chr20-25029330-25029330	pmid33933144	eskd_t1dm_dialysis_transplant
825	chr20	25048408	25048968	561	*	2.98076e-08	-0.104909	0.116	0.184	0.0116099	ACSS1	0	TAL2	chr20-25048408-25048968	chr20-25029330-25029330	pmid33933144	eskd_t1dm_dialysis_transplant
826	chr20	31719457	31720561	1105	*	1.28788e-08	-0.0672739	0.309	0.353	0.0050162	BCL2L1	0	PCT	chr20-31719070-31720561	chr20-30308260-30308260	pmid33933144	eskd_t1dm_dialysis_transplant
827	chr20	32184766	32185342	577	*	4.3735e-08	-0.0421048	0.108	0.137	0.0170345	PLAGL2	7091	PCT	chr20-32184766-32185411	chr20-30772145-30772145	pmid33933144	eskd_t1dm
828	chr20	34875710	34876663	954	*	6.70244e-09	-0.0794526	0.488	0.548	0.00261056	ACSS2	0	PCT	chr20-34875710-34876953	chr20-33463466-33463466	pmid33933144	eskd_t1dm_dialysis_transplant
829	chr20	44210801	44211837	1037	*	9.48735e-11	-0.0694552	0.308	0.366	3.69527e-05	OSER1	0	PCT	chr20-44209741-44211837	chr20-42840441-42840441	pmid33933144	eskd_t1dm_dialysis_transplant
830	chr20	44393969	44395734	1766	*	6.77318e-16	-0.0908436	0.311	0.375	2.63811e-10	HNF4A	0	PCT	chr20-44393969-44396060	chr20-43023374-43023374	pmid33933144	eskd_t1dm_dialysis_transplant
831	chr20	57469534	57469629	96	*	1.99393e-09	-0.0422457	0.085	0.114	0.000776626	CTCFL	25567	PCT	chr20-57469534-57470398	chr20-56043685-56043685	pmid33933144	eskd_t1dm
832	chr20	57469534	57469629	96	*	1.99393e-09	-0.0422457	0.085	0.114	0.000776626	CTCFL	25567	PCT	chr20-57469534-57470398	chr20-56043685-56043685	pmid33933144	eskd_t1dm_dialysis_transplant
833	chr20	62804916	62806451	1536	*	5.61551e-08	-0.0542679	0.135	0.169	0.0218721	OGFR	0	PCT	chr20-62804437-62806451	chr20-61437268-61437268	pmid33933144	eskd_t1dm_dialysis_transplant
834	chr20	63740188	63741466	1279	*	3.66967e-15	-0.103393	0.539	0.618	1.42931e-09	RP4-583P15.15	0	PCT	chr20-63738795-63741466	chr20-62372541-62372541	pmid33933144	eskd_t1dm_dialysis_transplant
835	chr20	63740188	63741466	1279	*	4.42839e-08	-0.0934451	0.587	0.664	0.0172483	RP4-583P15.15	0	PST	chr20-63738795-63741466	chr20-62372541-62372541	pmid33933144	eskd_t1dm_dialysis_transplant
836	chr21	26842923	26843609	687	*	1.94991e-13	0.1961	0.446	0.357	7.59478e-08	ADAMTS1	0	TAL1	chr21-26842923-26846835	chr21-28214928-28214928	pmid33933144	eskd_t1dm
837	chr21	26842923	26843609	687	*	4.50753e-09	0.100282	0.508	0.43	0.00175566	ADAMTS1	0	DCT2	chr21-26842923-26846835	chr21-28214928-28214928	pmid33933144	eskd_t1dm
838	chr21	26842923	26843609	687	*	1.94991e-13	0.1961	0.446	0.357	7.59478e-08	ADAMTS1	0	TAL1	chr21-26842923-26846835	chr21-28214928-28214928	pmid33933144	eskd_t1dm_fc2
839	chr21	26842923	26843609	687	*	4.50753e-09	0.100282	0.508	0.43	0.00175566	ADAMTS1	0	DCT2	chr21-26842923-26846835	chr21-28214928-28214928	pmid33933144	eskd_t1dm_fc2
840	chr21	26842923	26843609	687	*	1.94991e-13	0.1961	0.446	0.357	7.59478e-08	ADAMTS1	0	TAL1	chr21-26842923-26846835	chr21-28214928-28214928	pmid33933144	eskd_t1dm_dialysis_transplant
841	chr21	26842923	26843609	687	*	4.50753e-09	0.100282	0.508	0.43	0.00175566	ADAMTS1	0	DCT2	chr21-26842923-26846835	chr21-28214928-28214928	pmid33933144	eskd_t1dm_dialysis_transplant
842	chr21	34202217	34203377	1161	*	1.82974e-31	-0.105796	0.149	0.214	7.12674e-26	MRPS6	58463	PCT	chr21-34201498-34203377	chr21-35575518-35575518	pmid33933144	eskd_t1dm_dialysis_transplant
843	chr21	41235944	41237096	1153	*	1.70771e-10	-0.0837637	0.195	0.251	6.65143e-05	BACE2	0	TAL1	chr21-41235944-41237096	chr21-41530606-41530965	pmid24098934	interstitial_fibrosis_ckd
844	chr21	42570702	42571692	991	*	1.24655e-07	-0.0720997	0.172	0.223	0.0485524	SLC37A1	0	TAL1	chr21-42570702-42571692	chr21-42863063-42864083	pmid24098934	interstitial_fibrosis_ckd
845	chr21	42570791	42571692	902	*	1.24655e-07	-0.0720997	0.172	0.223	0.0485524	SLC37A1	0	TAL1	chr21-42570702-42571692	chr21-42864970-42865444	pmid24098934	interstitial_fibrosis_ckd
846	chr21	43738124	43738327	204	*	3.50422e-12	-0.0564303	0.138	0.18	1.36487e-06	PDXK	0	PCT	chr21-43738124-43739071	chr21-43981479-43981636	pmid24098934	interstitial_fibrosis_ckd
847	chr21	43738124	43738476	353	*	3.50422e-12	-0.0564303	0.138	0.18	1.36487e-06	PDXK	0	PCT	chr21-43738124-43739071	chr21-43981637-43981785	pmid24098934	interstitial_fibrosis_ckd
848	chr21	43738950	43739071	122	*	3.50422e-12	-0.0564303	0.138	0.18	1.36487e-06	PDXK	0	PCT	chr21-43738124-43739071	chr21-43984259-43984405	pmid24098934	interstitial_fibrosis_ckd
849	chr21	44911376	44912784	1409	*	1.55243e-17	-0.0839192	0.218	0.275	6.04662e-12	ITGB2	0	PCT	chr21-44910908-44912784	chr21-46332291-46332291	pmid33933144	eskd_t1dm_dialysis_transplant
850	chr21	45469993	45470090	98	*	1.02208e-10	-0.0513153	0.119	0.154	3.98093e-05	COL18A1	0	PCT	chr21-45469264-45470090	chr21-46890907-46890907	pmid33933144	eskd_t1dm_dialysis_transplant
851	chr22	17562262	17563946	1685	*	1.11682e-14	-0.0793644	0.227	0.278	4.34995e-09	SLC25A18	0	PCT	chr22-17562262-17564342	chr22-18042646-18042646	pmid33933144	eskd_t1dm_dialysis_transplant
852	chr22	17628944	17629206	263	*	1.09317e-11	-0.0574602	0.209	0.25	4.25783e-06	ATP6V1E1	0	PCT	chr22-17627854-17629206	chr22-18112710-18112710	pmid33933144	eskd_t1dm_dialysis_transplant
853	chr22	17807722	17808248	527	*	8.62178e-09	-0.0508186	0.13	0.165	0.00335813	MICAL3	0	PCT	chr22-17807722-17809058	chr22-16669658-16670014	pmid24098934	interstitial_fibrosis_ckd
854	chr22	17807722	17809058	1337	*	8.62178e-09	-0.0508186	0.13	0.165	0.00335813	MICAL3	0	PCT	chr22-17807722-17809058	chr22-16671016-16671359	pmid24098934	interstitial_fibrosis_ckd
855	chr22	17807722	17809058	1337	*	8.62178e-09	-0.0508186	0.13	0.165	0.00335813	MICAL3	0	PCT	chr22-17807722-17809058	chr22-16671360-16671600	pmid24098934	interstitial_fibrosis_ckd
856	chr22	17835968	17837865	1898	*	5.39238e-20	-0.0926345	0.204	0.263	2.1003e-14	MICAL3	0	PCT	chr22-17835968-17837865	chr22-16699707-16700268	pmid24098934	interstitial_fibrosis_ckd
857	chr22	17836503	17837865	1363	*	5.39238e-20	-0.0926345	0.204	0.263	2.1003e-14	MICAL3	0	PCT	chr22-17835968-17837865	chr22-16700269-16701146	pmid24098934	interstitial_fibrosis_ckd
858	chr22	17857262	17857821	560	*	5.62281e-12	-0.0638183	0.17	0.211	2.19005e-06	MICAL3	0	PCT	chr22-17856328-17857821	chr22-16721028-16721312	pmid24098934	interstitial_fibrosis_ckd
859	chr22	17857547	17857821	275	*	5.62281e-12	-0.0638183	0.17	0.211	2.19005e-06	MICAL3	0	PCT	chr22-17856328-17857821	chr22-16721313-16722115	pmid24098934	interstitial_fibrosis_ckd
860	chr22	17937799	17939581	1783	*	5.35787e-15	-0.0804385	0.251	0.307	2.08686e-09	MICAL3	0	PCT	chr22-17937799-17939581	chr22-18421559-18421559	pmid33933144	eskd_t1dm_dialysis_transplant
861	chr22	19943009	19943456	448	*	7.43815e-11	0.09612	0.176	0.117	2.89712e-05	TXNRD2	0	TAL1	chr22-19940924-19943456	chr22-18311532-18311789	pmid24098934	interstitial_fibrosis_ckd
862	chr22	20551859	20551969	111	*	8.72615e-10	-0.0604319	0.194	0.237	0.000339878	MED15	0	PCT	chr22-20551859-20553450	chr22-20905256-20905256	pmid33933144	eskd_t1dm
863	chr22	20551859	20551969	111	*	8.72615e-10	-0.0604319	0.194	0.237	0.000339878	MED15	0	PCT	chr22-20551859-20553450	chr22-20905256-20905256	pmid33933144	eskd_t1dm_dialysis_transplant
864	chr22	21681700	21682745	1046	*	7.84789e-23	-0.0926354	0.16	0.222	3.05671e-17	PPIL2	0	PCT	chr22-21681700-21683770	chr22-20365694-20366034	pmid24098934	interstitial_fibrosis_ckd
865	chr22	21681700	21683472	1773	*	7.84789e-23	-0.0926354	0.16	0.222	3.05671e-17	PPIL2	0	PCT	chr22-21681700-21683770	chr22-20366035-20366761	pmid24098934	interstitial_fibrosis_ckd
866	chr22	21681700	21682745	1046	*	5.86317e-10	-0.109398	0.072	0.141	0.000228367	PPIL2	0	PT_VCAM1	chr22-21681700-21683770	chr22-20365694-20366034	pmid24098934	interstitial_fibrosis_ckd
867	chr22	21681700	21683472	1773	*	5.86317e-10	-0.109398	0.072	0.141	0.000228367	PPIL2	0	PT_VCAM1	chr22-21681700-21683770	chr22-20366035-20366761	pmid24098934	interstitial_fibrosis_ckd
868	chr22	21681700	21682745	1046	*	4.62163e-09	-0.0947755	0.092	0.153	0.0018001	PPIL2	0	DCT2	chr22-21681700-21683770	chr22-20365694-20366034	pmid24098934	interstitial_fibrosis_ckd
869	chr22	21681700	21683472	1773	*	4.62163e-09	-0.0947755	0.092	0.153	0.0018001	PPIL2	0	DCT2	chr22-21681700-21683770	chr22-20366035-20366761	pmid24098934	interstitial_fibrosis_ckd
870	chr22	21681891	21683770	1880	*	7.84789e-23	-0.0926354	0.16	0.222	3.05671e-17	PPIL2	0	PCT	chr22-21681700-21683770	chr22-20367180-20367787	pmid24098934	interstitial_fibrosis_ckd
871	chr22	21681891	21683770	1880	*	5.86317e-10	-0.109398	0.072	0.141	0.000228367	PPIL2	0	PT_VCAM1	chr22-21681700-21683770	chr22-20367180-20367787	pmid24098934	interstitial_fibrosis_ckd
872	chr22	21681891	21683770	1880	*	4.62163e-09	-0.0947755	0.092	0.153	0.0018001	PPIL2	0	DCT2	chr22-21681700-21683770	chr22-20367180-20367787	pmid24098934	interstitial_fibrosis_ckd
873	chr22	21682499	21683770	1272	*	7.84789e-23	-0.0926354	0.16	0.222	3.05671e-17	PPIL2	0	PCT	chr22-21681700-21683770	chr22-20367788-20368058	pmid24098934	interstitial_fibrosis_ckd
874	chr22	21682499	21683770	1272	*	5.86317e-10	-0.109398	0.072	0.141	0.000228367	PPIL2	0	PT_VCAM1	chr22-21681700-21683770	chr22-20367788-20368058	pmid24098934	interstitial_fibrosis_ckd
875	chr22	21682499	21683770	1272	*	4.62163e-09	-0.0947755	0.092	0.153	0.0018001	PPIL2	0	DCT2	chr22-21681700-21683770	chr22-20367788-20368058	pmid24098934	interstitial_fibrosis_ckd
876	chr22	23250600	23252000	1401	*	1.38303e-08	-0.0404193	0.094	0.121	0.00538682	BCR	0	PCT	chr22-23250600-23252066	chr22-23593187-23593187	pmid33933144	eskd_t1dm_dialysis_transplant
877	chr22	23264983	23265577	595	*	1.23392e-13	-0.079136	0.256	0.312	4.80605e-08	BCR	0	PCT	chr22-23263931-23265577	chr22-21938170-21938993	pmid24098934	interstitial_fibrosis_ckd
878	chr22	24541521	24541998	478	*	7.33593e-08	-0.0449568	0.134	0.167	0.028573	GUCD1	0	PCT	chr22-24541521-24541998	chr22-24938255-24938255	pmid33933144	eskd_t1dm_dialysis_transplant
879	chr22	24542693	24543287	595	*	1.32697e-16	-0.0807879	0.256	0.314	5.16848e-11	GUCD1	0	PCT	chr22-24542693-24544278	chr22-24938255-24938255	pmid33933144	eskd_t1dm_dialysis_transplant
880	chr22	24544217	24544278	62	*	1.32697e-16	-0.0807879	0.256	0.314	5.16848e-11	GUCD1	0	PCT	chr22-24542693-24544278	chr22-24941185-24941185	pmid33933144	eskd_t1dm_dialysis_transplant
881	chr22	25402485	25403248	764	*	1.90524e-20	-0.0729275	0.108	0.157	7.42081e-15	LRP5L	0	PCT	chr22-25402485-25403248	chr22-25799160-25799160	pmid33933144	eskd_t1dm_dialysis_transplant
882	chr22	25402537	25403248	712	*	1.90524e-20	-0.0729275	0.108	0.157	7.42081e-15	LRP5L	0	PCT	chr22-25402485-25403248	chr22-25799504-25799504	pmid33933144	eskd_t1dm_dialysis_transplant
883	chr22	28034080	28035993	1914	*	1.91519e-08	-0.060105	0.192	0.234	0.00745953	TTC28	0	PCT	chr22-28034078-28035993	chr22-28431068-28431068	pmid33933144	eskd_t1dm_dialysis_transplant
884	chr22	28813969	28814251	283	*	4.88001e-32	-0.077109	0.086	0.137	1.90073e-26	XBP1	12610	PCT	chr22-28813208-28814251	chr22-27540957-27541220	pmid24098934	interstitial_fibrosis_ckd
885	chr22	29032297	29032500	204	*	5.43583e-10	-0.0550625	0.161	0.198	0.000211722	ZNRF3	0	PCT	chr22-29032297-29032998	chr22-29427488-29427488	pmid33933144	eskd_t1dm_dialysis_transplant
886	chr22	29032297	29032604	308	*	5.43583e-10	-0.0550625	0.161	0.198	0.000211722	ZNRF3	0	PCT	chr22-29032297-29032998	chr22-29427592-29427592	pmid33933144	eskd_t1dm_dialysis_transplant
887	chr22	30079834	30079926	93	*	2.18542e-08	-0.0924802	0.112	0.174	0.00851208	HORMAD2	0	PST	chr22-30079834-30080604	chr22-30474915-30474915	pmid33933144	eskd_t1dm
888	chr22	30079834	30079926	93	*	2.18542e-08	-0.0924802	0.112	0.174	0.00851208	HORMAD2	0	PST	chr22-30079834-30080604	chr22-30474915-30474915	pmid33933144	eskd_t1dm_dialysis_transplant
889	chr22	33577331	33578265	935	*	1.58126e-22	-0.0549395	0.064	0.103	6.1589e-17	LARGE1	0	PCT	chr22-33577331-33578265	chr22-33974074-33974074	pmid33933144	eskd_t1dm_dialysis_transplant
890	chr22	35310403	35311305	903	*	1.26234e-07	-0.0495094	0.157	0.192	0.0491673	TOM1	0	PCT	chr22-35310403-35311305	chr22-35707011-35707011	pmid33933144	eskd_t1dm_dialysis_transplant
891	chr22	35393148	35393792	645	*	6.02614e-21	-0.0820127	0.144	0.199	2.34714e-15	HMOX1	0	PCT	chr22-35392366-35393792	chr22-35790141-35790141	pmid33933144	eskd_t1dm
892	chr22	35393148	35393792	645	*	6.02614e-21	-0.0820127	0.144	0.199	2.34714e-15	HMOX1	0	PCT	chr22-35392366-35393792	chr22-35790141-35790141	pmid33933144	eskd_t1dm_dialysis_transplant
893	chr22	37031934	37033237	1304	*	5.1999e-18	-0.0848536	0.267	0.328	2.02533e-12	MPST	1913	PCT	chr22-37031736-37033237	chr22-37428975-37428975	pmid33933144	eskd_t1dm_dialysis_transplant
894	chr22	37032228	37033237	1010	*	5.1999e-18	-0.0848536	0.267	0.328	2.02533e-12	MPST	1913	PCT	chr22-37031736-37033237	chr22-37429269-37429269	pmid33933144	eskd_t1dm_dialysis_transplant
895	chr22	40950371	40950974	604	*	1.41624e-16	-0.0934934	0.347	0.415	5.51617e-11	RBX1	0	PCT	chr22-40950371-40952115	chr22-41345978-41345978	pmid31165727	renal_function_decline_dkd
896	chr22	41401668	41402694	1027	*	2.35454e-28	-0.0821298	0.118	0.174	9.17079e-23	TEF	2341	PCT	chr22-41401668-41402694	chr22-41798175-41798175	pmid33933144	eskd_t1dm_dialysis_transplant
897	chr22	41413292	41413985	694	*	3.08137e-38	-0.141735	0.357	0.451	1.20017e-32	TEF	13965	PCT	chr22-41413292-41415107	chr22-41808989-41808989	pmid31165727	renal_function_decline_dkd
898	chr22	42962292	42963006	715	*	7.90532e-16	-0.0766143	0.172	0.221	3.07907e-10	PACSIN2	0	PCT	chr22-42962292-42963006	chr22-43358425-43358425	pmid33933144	eskd_t1dm
899	chr22	42962292	42963006	715	*	7.90532e-16	-0.0766143	0.172	0.221	3.07907e-10	PACSIN2	0	PCT	chr22-42962292-42963006	chr22-43358425-43358425	pmid33933144	eskd_t1dm_dialysis_transplant
900	chr22	44676419	44677575	1157	*	4.81616e-20	-0.0900176	0.263	0.327	1.87587e-14	PRR5	0	PCT	chr22-44676419-44677807	chr22-45072455-45072455	pmid33933144	eskd_t1dm
901	chr22	44676419	44677575	1157	*	4.81616e-20	-0.0900176	0.263	0.327	1.87587e-14	PRR5	0	PCT	chr22-44676419-44677807	chr22-45072455-45072455	pmid33933144	eskd_t1dm_dialysis_transplant
902	chr22	44676419	44677807	1389	*	4.81616e-20	-0.0900176	0.263	0.327	1.87587e-14	PRR5	0	PCT	chr22-44676419-44677807	chr22-45073157-45073157	pmid33933144	eskd_t1dm_dialysis_transplant
903	chr22	44676419	44677611	1193	*	4.81616e-20	-0.0900176	0.263	0.327	1.87587e-14	PRR5	0	PCT	chr22-44676419-44677807	chr22-45072491-45072491	pmid33933144	eskd_t1dm_dialysis_transplant
904	chr22	47102090	47102458	369	*	5.31727e-21	-0.0594606	0.09	0.128	2.07105e-15	TBC1D22A	0	PCT	chr22-47102090-47103509	chr22-45875943-45876018	pmid24098934	interstitial_fibrosis_ckd
905	chr22	50146870	50147227	358	*	3.4643e-17	-0.090742	0.26	0.321	1.34932e-11	MOV10L1	0	PCT	chr22-50145559-50147227	chr22-50586299-50586299	pmid33933144	eskd_t1dm_dialysis_transplant
906	chr22	50146870	50147227	358	*	1.30242e-10	-0.153388	0.115	0.209	5.07286e-05	MOV10L1	0	PT_VCAM1	chr22-50145559-50147227	chr22-50586299-50586299	pmid33933144	eskd_t1dm_dialysis_transplant
907	chr22	50146889	50147227	339	*	3.4643e-17	-0.090742	0.26	0.321	1.34932e-11	MOV10L1	0	PCT	chr22-50145559-50147227	chr22-50586318-50586318	pmid33933144	eskd_t1dm_dialysis_transplant
908	chr22	50146889	50147227	339	*	1.30242e-10	-0.153388	0.115	0.209	5.07286e-05	MOV10L1	0	PT_VCAM1	chr22-50145559-50147227	chr22-50586318-50586318	pmid33933144	eskd_t1dm_dialysis_transplant
909	chr22	50206637	50206898	262	*	1.62378e-16	-0.0716253	0.152	0.202	6.32454e-11	SELO	0	PCT	chr22-50205771-50206898	chr22-50646066-50646066	pmid33933144	eskd_t1dm_dialysis_transplant
910	chr22	50490685	50491577	893	*	1.88674e-09	-0.0416484	0.148	0.182	0.000734873	MIOX	36	PCT	chr22-50490685-50491577	chr22-50929653-50929653	pmid33933144	eskd_t1dm_dialysis_transplant
911	chr22	50539134	50539510	377	*	3.16389e-17	-0.0506216	0.075	0.108	1.23232e-11	ODF3B	6553	PCT	chr22-50539134-50539959	chr22-50976939-50976939	pmid33933144	eskd_t1dm_dialysis_transplant

## Sheet: Bulk_GR_CUT_AND_RUN
	seqnames	start	end	width	strand	gr_peak	gene	dmr	study_id	phenotype
1	chr1	1164968	1164986	19	*	chr1-1164763-1164986	TTLL10	chr1-1101348-1101348	pmid33933144	eskd_t1dm
2	chr1	1164968	1164986	19	*	chr1-1164763-1164986	TTLL10	chr1-1101348-1101348	pmid33933144	eskd_t1dm_dialysis_transplant
3	chr1	1281781	1282001	221	*	chr1-1281781-1282001	SCNN1D	chr1-1217658-1217658	pmid33933144	eskd_t1dm_dialysis_transplant
4	chr1	8202974	8203488	515	*	chr1-8202974-8203488	SLC45A1	chr1-8263912-8263912	pmid33933144	eskd_t1dm
5	chr1	8202974	8203488	515	*	chr1-8202974-8203488	SLC45A1	chr1-8263912-8263912	pmid33933144	eskd_t1dm_dialysis_transplant
6	chr1	8879002	8879027	26	*	chr1-8878279-8879027	ENO1	chr1-8940061-8940061	pmid33933144	eskd_t1dm_dialysis_transplant
7	chr1	8879287	8879570	284	*	chr1-8879287-8879570	ENO1	chr1-8940061-8940061	pmid33933144	eskd_t1dm_dialysis_transplant
8	chr1	12454421	12454441	21	*	chr1-12454421-12454629	VPS13D	chr1-12513497-12513497	pmid33933144	eskd_t1dm
9	chr1	12454421	12454441	21	*	chr1-12454421-12454629	VPS13D	chr1-12513497-12513497	pmid33933144	eskd_t1dm_dialysis_transplant
10	chr1	15617042	15617628	587	*	chr1-15617042-15617694	DDI2	chr1-15943123-15943123	pmid33933144	eskd_t1dm_dialysis_transplant
11	chr1	28078852	28079060	209	*	chr1-28078852-28079060	EYA3	chr1-28405364-28405364	pmid33933144	eskd_t1dm
12	chr1	28078852	28079060	209	*	chr1-28078852-28079060	EYA3	chr1-28405364-28405364	pmid33933144	eskd_t1dm_dialysis_transplant
13	chr1	37476666	37476760	95	*	chr1-37476666-37476899	ZC3H12A	chr1-37941361-37941361	pmid33933144	eskd_t1dm
14	chr1	37476666	37476760	95	*	chr1-37476666-37476899	ZC3H12A	chr1-37941361-37941361	pmid33933144	eskd_t1dm_dialysis_transplant
15	chr1	54865459	54865842	384	*	chr1-54865459-54865842	DHCR24	chr1-55104198-55106100	pmid24098934	interstitial_fibrosis_ckd
16	chr1	91827068	91827376	309	*	chr1-91827068-91827376	TGFBR3	chr1-92065302-92066161	pmid24098934	interstitial_fibrosis_ckd
17	chr1	93592138	93592436	299	*	chr1-93592138-93592436	BCAR3	chr1-94057247-94057247	pmid33933144	eskd_t1dm_dialysis_transplant
18	chr1	109984401	109984569	169	*	chr1-109984401-109984980	AHCYL1	chr1-110526191-110526191	pmid33933144	eskd_t1dm
19	chr1	109984401	109984569	169	*	chr1-109984401-109984980	AHCYL1	chr1-110526191-110526191	pmid33933144	eskd_t1dm_dialysis_transplant
20	chr1	116110176	116110424	249	*	chr1-116110176-116110424	MAB21L3	chr1-116653561-116653561	pmid33933144	eskd_t1dm_dialysis_transplant
21	chr1	164558736	164559129	394	*	chr1-164558736-164559129	PBX1	chr1-164528501-164528501	pmid31165727	renal_function_decline_dkd
22	chr1	201170608	201171038	431	*	chr1-201170608-201171038	TMEM9	chr1-201139878-201139878	pmid33933144	eskd_t1dm
23	chr1	201170608	201171038	431	*	chr1-201170608-201171038	TMEM9	chr1-201139878-201139878	pmid33933144	eskd_t1dm_dialysis_transplant
24	chr1	205211476	205211699	224	*	chr1-205211476-205211699	DSTYK	chr1-203447556-203448058	pmid24098934	interstitial_fibrosis_ckd
25	chr1	207866719	207866940	222	*	chr1-207866719-207866940	CD34	chr1-208040203-208040203	pmid33933144	eskd_t1dm_dialysis_transplant
26	chr1	207866719	207866940	222	*	chr1-207866719-207866940	CD34	chr1-208040253-208040253	pmid33933144	eskd_t1dm_dialysis_transplant
27	chr1	222814845	222815186	342	*	chr1-222814845-222815186	DISP1	chr1-221054209-221054884	pmid24098934	interstitial_fibrosis_ckd
28	chr2	9373438	9373674	237	*	chr2-9373438-9373674	ASAP2	chr2-9513441-9513441	pmid33933144	eskd_t1dm
29	chr2	9373438	9373674	237	*	chr2-9373438-9373674	ASAP2	chr2-9513441-9513441	pmid33933144	eskd_t1dm_dialysis_transplant
30	chr2	9373438	9373674	237	*	chr2-9373438-9373674	ASAP2	chr2-9430772-9431509	pmid24098934	interstitial_fibrosis_ckd
31	chr2	10036167	10036391	225	*	chr2-10036167-10036391	KLF11	chr2-10176748-10176748	pmid33933144	eskd_t1dm_dialysis_transplant
32	chr2	26274317	26274536	220	*	chr2-26274317-26274536	HADHB	chr2-26497061-26497061	pmid33933144	eskd_t1dm_dialysis_transplant
33	chr2	42906585	42906854	270	*	chr2-42906585-42906854	HAAO	chr2-43133359-43133359	pmid33933144	eskd_t1dm_dialysis_transplant
34	chr2	70108034	70108810	777	*	chr2-70108034-70108810	PCBP1	chr2-70336043-70336043	pmid33933144	eskd_t1dm
35	chr2	70108034	70108810	777	*	chr2-70108034-70108810	PCBP1	chr2-70336043-70336043	pmid33933144	eskd_t1dm_dialysis_transplant
36	chr2	74958691	74959019	329	*	chr2-74958691-74959019	POLE4	chr2-75185152-75185152	pmid33933144	eskd_t1dm_dialysis_transplant
37	chr2	74958691	74959019	329	*	chr2-74958691-74959019	POLE4	chr2-75039672-75039911	pmid24098934	interstitial_fibrosis_ckd
38	chr2	85437051	85437297	247	*	chr2-85437051-85437297	SH2D6	chr2-85664713-85664713	pmid31165727	renal_function_decline_dkd
39	chr2	85437436	85437955	520	*	chr2-85437436-85437955	SH2D6	chr2-85664713-85664713	pmid31165727	renal_function_decline_dkd
40	chr2	85438380	85438590	211	*	chr2-85438380-85439168	SH2D6	chr2-85664713-85664713	pmid31165727	renal_function_decline_dkd
41	chr2	85772230	85772496	267	*	chr2-85772230-85772496	ATOH8	chr2-85999628-85999628	pmid33933144	eskd_t1dm_dialysis_transplant
42	chr2	111185391	111185804	414	*	chr2-111185391-111185804	BCL2L11	chr2-111659478-111659738	pmid24098934	interstitial_fibrosis_ckd
43	chr2	111659703	111660242	540	*	chr2-111659703-111660242	ANAPC1	chr2-112417158-112417158	pmid33933144	eskd_t1dm_dialysis_transplant
44	chr2	113218447	113218655	209	*	chr2-113218447-113218655	PAX8	chr2-113691371-113692222	pmid24098934	interstitial_fibrosis_ckd
45	chr2	134918278	134918355	78	*	chr2-134918278-134919063	CCNT2	chr2-135674925-135674925	pmid33933144	eskd_t1dm_dialysis_transplant
46	chr2	159797936	159798208	273	*	chr2-159797936-159798208	LY75-CD302	chr2-160655066-160655066	pmid33933144	eskd_t1dm_dialysis_transplant
47	chr2	159797936	159798208	273	*	chr2-159797936-159798208	LY75-CD302	chr2-160655081-160655081	pmid33933144	eskd_t1dm_dialysis_transplant
48	chr2	201071607	201071951	345	*	chr2-201071607-201071951	NDUFB3	chr2-201936323-201936323	pmid31165727	renal_function_decline_dkd
49	chr2	218322864	218323081	218	*	chr2-218322864-218323081	PNKD	chr2-219187295-219187295	pmid33933144	eskd_t1dm_dialysis_transplant
50	chr2	218322864	218323081	218	*	chr2-218322864-218323081	PNKD	chr2-219187374-219187374	pmid33933144	eskd_t1dm_dialysis_transplant
51	chr2	218322864	218323081	218	*	chr2-218322864-218323081	PNKD	chr2-219187432-219187432	pmid33933144	eskd_t1dm_dialysis_transplant
52	chr2	219249462	219249711	250	*	chr2-219249462-219249711	TUBA4A	chr2-220115026-220115026	pmid33933144	eskd_t1dm_dialysis_transplant
53	chr3	4986781	4987188	408	*	chr3-4986781-4987188	BHLHE40	chr3-5028143-5028143	pmid33933144	eskd_t1dm_dialysis_transplant
54	chr3	10192078	10192443	366	*	chr3-10191949-10192443	IRAK2	chr3-10234762-10234762	pmid33933144	eskd_t1dm_dialysis_transplant
55	chr3	10193003	10193287	285	*	chr3-10193003-10193287	IRAK2	chr3-10234762-10234762	pmid33933144	eskd_t1dm_dialysis_transplant
56	chr3	38453381	38453596	216	*	chr3-38453381-38453596	ACVR2B	chr3-38494937-38494937	pmid31165727	renal_function_decline_dkd
57	chr3	38453381	38453596	216	*	chr3-38453381-38453596	ACVR2B	chr3-38495016-38495016	pmid31165727	renal_function_decline_dkd
58	chr3	39151306	39151879	574	*	chr3-39151306-39151879	CSRNP1	chr3-39193251-39193251	pmid33933144	eskd_t1dm_dialysis_transplant
59	chr3	43758952	43759437	486	*	chr3-43758952-43759437	ABHD5	chr3-43800538-43800538	pmid33933144	eskd_t1dm_dialysis_transplant
60	chr3	50235858	50236004	147	*	chr3-50235858-50236441	GNAI2	chr3-50272436-50272436	pmid33933144	eskd_t1dm_dialysis_transplant
61	chr3	50611891	50612210	320	*	chr3-50611850-50612210	MAPKAPK3	chr3-50650322-50650322	pmid33933144	eskd_t1dm_dialysis_transplant
62	chr3	52285429	52285637	209	*	chr3-52285429-52285637	WDR82	chr3-52295264-52296071	pmid24098934	interstitial_fibrosis_ckd
63	chr3	122794937	122795153	217	*	chr3-122794855-122795153	DIRC2	chr3-122514784-122514784	pmid33933144	eskd_t1dm
64	chr3	122794937	122795153	217	*	chr3-122794855-122795153	DIRC2	chr3-122514784-122514784	pmid33933144	eskd_t1dm_dialysis_transplant
65	chr3	122794967	122795153	187	*	chr3-122794855-122795153	DIRC2	chr3-122514814-122514814	pmid33933144	eskd_t1dm_dialysis_transplant
66	chr3	126355827	126356162	336	*	chr3-126355827-126356162	KLF15	chr3-126074910-126074910	pmid31165727	renal_function_decline_dkd
67	chr3	134312290	134312598	309	*	chr3-134312290-134312598	AMOTL2	chr3-135513852-135514386	pmid24098934	interstitial_fibrosis_ckd
68	chr3	134374233	134374766	534	*	chr3-134374233-134374914	AMOTL2	chr3-134092608-134092608	pmid31165727	renal_function_decline_dkd
69	chr3	157128997	157129367	371	*	chr3-157128997-157129367	CCNL1	chr3-156846572-156846572	pmid33933144	eskd_t1dm
70	chr3	184319810	184320081	272	*	chr3-184319810-184320081	EIF4G1	chr3-184037951-184037951	pmid33933144	eskd_t1dm_dialysis_transplant
71	chr4	1082184	1082738	555	*	chr4-1082184-1082738	RNF212	chr4-1076247-1076247	pmid33933144	eskd_t1dm_dialysis_transplant
72	chr4	2536213	2536482	270	*	chr4-2536213-2536590	RNF4	chrchr4-2537209-2537209	pmid33144501	dkd_eGFR
73	chr4	5753342	5753650	309	*	chr4-5753342-5753650	CRMP1	chr4-5805933-5806544	pmid24098934	interstitial_fibrosis_ckd
74	chr4	10063597	10063838	242	*	chr4-10063597-10063838	SLC2A9	chr4-10065469-10065469	pmid33933144	eskd_t1dm_dialysis_transplant
75	chr4	25913716	25914118	403	*	chr4-25913716-25914118	SMIM20	chr4-25914811-25914811	pmid33933144	eskd_t1dm_dialysis_transplant
76	chr4	39638663	39638669	7	*	chr4-39638663-39638975	SMIM14	chr4-39639289-39639289	pmid33933144	eskd_t1dm_dialysis_transplant
77	chr4	48269586	48269794	209	*	chr4-48269586-48269794	TEC	chr4-48272082-48272082	pmid31165727	renal_function_decline_dkd
78	chr4	87117525	87118021	497	*	chr4-87117525-87118021	AFF1	chr4-88257278-88257607	pmid24098934	interstitial_fibrosis_ckd
79	chr4	87975054	87975262	209	*	chr4-87975054-87975262	SPP1	chr4-88896208-88896208	pmid33933144	eskd_t1dm_dialysis_transplant
80	chr4	122700472	122700696	225	*	chr4-122700472-122700696	BBS12	chr4-123622479-123622479	pmid33933144	eskd_t1dm_dialysis_transplant
81	chr4	127783029	127783333	305	*	chr4-127783029-127783333	HSPA4L	chr4-128704651-128704651	pmid33933144	eskd_t1dm_dialysis_transplant
82	chr4	148442090	148442283	194	*	chr4-148442090-148442623	NR3C2	chr4-149362435-149362435	pmid31165727	renal_function_decline_dkd
83	chr5	54889941	54890171	231	*	chr5-54889941-54890171	ESM1	chr5-54185940-54185940	pmid33933144	eskd_t1dm
84	chr5	54889941	54890171	231	*	chr5-54889941-54890171	ESM1	chr5-54185940-54185940	pmid33933144	eskd_t1dm_dialysis_transplant
85	chr5	68434288	68434632	345	*	chr5-68434288-68434632	PIK3R1	chr5-67730483-67730483	pmid33933144	eskd_t1dm_dialysis_transplant
86	chr5	77086959	77087366	408	*	chr5-77086873-77087366	ZBED3	chr5-76383784-76383784	pmid33933144	eskd_t1dm_dialysis_transplant
87	chr5	134506558	134506766	209	*	chr5-134506558-134506766	JADE2	chr5-133841762-133841762	pmid33933144	eskd_t1dm_dialysis_transplant
88	chr5	151059888	151060096	209	*	chr5-151059888-151060096	TNIP1	chr5-150438756-150438756	pmid33933144	eskd_t1dm_dialysis_transplant
89	chr5	177426176	177426591	416	*	chr5-177426161-177426591	GRK6	chr5-176786783-176787584	pmid24098934	interstitial_fibrosis_ckd
90	chr5	179820907	179821115	209	*	chr5-179820907-179821115	SQSTM1	chr5-179247603-179247603	pmid33933144	eskd_t1dm_dialysis_transplant
91	chr6	2841299	2841558	260	*	chr6-2841299-2841856	SERPINB1	chr6-2840792-2840792	pmid33933144	eskd_t1dm_dialysis_transplant
92	chr6	6724262	6724661	400	*	chr6-6724242-6724661	LY86	chr6-6725495-6725495	pmid33933144	eskd_t1dm_dialysis_transplant
93	chr6	6764950	6765479	530	*	chr6-6764950-6765479	LY86	chr6-6765393-6765393	pmid33933144	eskd_t1dm
94	chr6	6764950	6765479	530	*	chr6-6764950-6765479	LY86	chr6-6765393-6765393	pmid33933144	eskd_t1dm_dialysis_transplant
95	chr6	6969765	6969995	231	*	chr6-6969765-6969995	RREB1	chr6-6913702-6914562	pmid24098934	interstitial_fibrosis_ckd
96	chr6	7216218	7216435	218	*	chr6-7216218-7216435	RREB1	chr6-7161887-7162016	pmid24098934	interstitial_fibrosis_ckd
97	chr6	7243391	7243599	209	*	chr6-7243391-7243599	RREB1	chr6-7243643-7243643	pmid33933144	eskd_t1dm_dialysis_transplant
98	chr6	11213486	11213747	262	*	chr6-11213486-11213747	NEDD9	chr6-11213139-11213139	pmid33933144	eskd_t1dm
99	chr6	11213486	11213747	262	*	chr6-11213486-11213747	NEDD9	chr6-11213139-11213139	pmid33933144	eskd_t1dm_dialysis_transplant
100	chr6	11364871	11365243	373	*	chr6-11364871-11365680	NEDD9	chr6-11364476-11364476	pmid33933144	eskd_t1dm
101	chr6	11364871	11365243	373	*	chr6-11364871-11365680	NEDD9	chr6-11364476-11364476	pmid33933144	eskd_t1dm_dialysis_transplant
102	chr6	16239428	16239657	230	*	chr6-16239428-16239657	GMPR	chr6-16239799-16239799	pmid33933144	eskd_t1dm_dialysis_transplant
103	chr6	30781796	30782057	262	*	chr6-30781796-30782057	IER3	chr6-30749576-30749576	pmid33933144	eskd_t1dm_dialysis_transplant
104	chr6	33418208	33418359	152	*	chr6-33418098-33418359	CUTA	chr6-33386985-33386985	pmid31165727	renal_function_decline_dkd
105	chr6	35602160	35602378	219	*	chr6-35602160-35602378	FKBP5	chr6-35570224-35570224	pmid33933144	eskd_t1dm
106	chr6	35602160	35602378	219	*	chr6-35602160-35602378	FKBP5	chr6-35570573-35570573	pmid33933144	eskd_t1dm
107	chr6	35602160	35602378	219	*	chr6-35602160-35602378	FKBP5	chr6-35570573-35570573	pmid33933144	eskd_t1dm_dialysis_transplant
108	chr6	35602160	35602378	219	*	chr6-35602160-35602378	FKBP5	chr6-35570224-35570224	pmid33933144	eskd_t1dm_dialysis_transplant
109	chr6	35725803	35726578	776	*	chr6-35725803-35726578	FKBP5	chr6-35693573-35693573	pmid33933144	eskd_t1dm_dialysis_transplant
110	chr6	35726773	35726796	24	*	chr6-35726773-35728539	FKBP5	chr6-35693573-35693573	pmid33933144	eskd_t1dm_dialysis_transplant
111	chr6	35728093	35728539	447	*	chr6-35726773-35728539	FKBP5	chr6-35696870-35696870	pmid33933144	eskd_t1dm_dialysis_transplant
112	chr6	35731605	35732687	1083	*	chr6-35731254-35732687	FKBP5	chr6-35700382-35700382	pmid33933144	eskd_t1dm_dialysis_transplant
113	chr6	37257591	37257998	408	*	chr6-37257591-37257998	TBC1D22B	chr6-37224830-37224830	pmid33933144	eskd_t1dm
114	chr6	37257591	37257998	408	*	chr6-37257591-37257998	TBC1D22B	chr6-37224830-37224830	pmid33933144	eskd_t1dm_fc2
115	chr6	37257591	37257998	408	*	chr6-37257591-37257998	TBC1D22B	chr6-37224830-37224830	pmid33933144	eskd_t1dm_dialysis_transplant
116	chr6	42929287	42929568	282	*	chr6-42929287-42929568	CNPY3	chr6-42896411-42896411	pmid31165727	renal_function_decline_dkd
117	chr6	63572121	63572370	250	*	chr6-63572121-63572370	PTP4A1	chr6-64281643-64281643	pmid33933144	eskd_t1dm
118	chr6	63572121	63572370	250	*	chr6-63572121-63572370	PTP4A1	chr6-64281643-64281643	pmid33933144	eskd_t1dm_dialysis_transplant
119	chr6	63572121	63572370	250	*	chr6-63572121-63572370	PTP4A1	chr6-64281637-64281637	pmid33933144	eskd_t1dm_dialysis_transplant
120	chr6	89035383	89036138	756	*	chr6-89035383-89036138	PNRC1	chr6-89745356-89745356	pmid33933144	eskd_t1dm_dialysis_transplant
121	chr6	90369007	90369385	379	*	chr6-90369007-90369385	BACH2	chr6-91079173-91079173	pmid33933144	eskd_t1dm_dialysis_transplant
122	chr6	125808074	125808371	298	*	chr6-125808074-125808371	NCOA7	chr6-126128689-126128689	pmid33933144	eskd_t1dm
123	chr6	125808074	125808371	298	*	chr6-125808074-125808371	NCOA7	chr6-126128689-126128689	pmid33933144	eskd_t1dm_dialysis_transplant
124	chr6	135054639	135055196	558	*	chr6-135054573-135055196	HBS1L	chr6-135376777-135376777	pmid33933144	eskd_t1dm_dialysis_transplant
125	chr6	140105990	140106290	301	*	chr6-140105990-140106290	CITED2	chr6-140427339-140427339	pmid33933144	eskd_t1dm_dialysis_transplant
126	chr6	159761996	159762276	281	*	chr6-159761996-159762276	ACAT2	chrchr6-160182805-160182805	pmid33144501	dkd_albuminuria
127	chr6	159761996	159762276	281	*	chr6-159761996-159762276	ACAT2	chrchr6-160182818-160182818	pmid33144501	dkd_albuminuria
128	chr6	159761996	159762276	281	*	chr6-159761996-159762276	ACAT2	chrchr6-160183497-160183497	pmid33144501	dkd_albuminuria
129	chr6	159761996	159762276	281	*	chr6-159761996-159762276	ACAT2	chrchr6-160183606-160183606	pmid33144501	dkd_albuminuria
130	chr6	159762489	159762773	285	*	chr6-159762489-159762879	ACAT2	chrchr6-160182805-160182805	pmid33144501	dkd_albuminuria
131	chr6	159762489	159762786	298	*	chr6-159762489-159762879	ACAT2	chrchr6-160182818-160182818	pmid33144501	dkd_albuminuria
132	chr6	159762489	159762879	391	*	chr6-159762489-159762879	ACAT2	chrchr6-160183497-160183497	pmid33144501	dkd_albuminuria
133	chr6	159762489	159762879	391	*	chr6-159762489-159762879	ACAT2	chrchr6-160183606-160183606	pmid33144501	dkd_albuminuria
134	chr6	160255027	160255250	224	*	chr6-160255027-160255250	SLC22A2	chr6-160595700-160596091	pmid24098934	interstitial_fibrosis_ckd
135	chr6	166556976	166557232	257	*	chr6-166556976-166557232	RPS6KA2	chr6-166970252-166970252	pmid33933144	eskd_t1dm_dialysis_transplant
136	chr6	169725290	169725498	209	*	chr6-169725290-169725498	PHF10	chr6-170126072-170126072	pmid33933144	eskd_t1dm_dialysis_transplant
137	chr7	2168684	2169074	391	*	chr7-2168684-2169074	MAD1L1	chr7-2208686-2208686	pmid31165727	renal_function_decline_dkd
138	chr7	30253270	30253557	288	*	chr7-30253270-30253557	ZNRF2	chr7-30292587-30292587	pmid33933144	eskd_t1dm
139	chr7	30253270	30253557	288	*	chr7-30253270-30253557	ZNRF2	chr7-30292587-30292587	pmid33933144	eskd_t1dm_fc2
140	chr7	30253270	30253557	288	*	chr7-30253270-30253557	ZNRF2	chr7-30292587-30292587	pmid33933144	eskd_t1dm_dialysis_transplant
141	chr7	44748523	44748773	251	*	chr7-44748523-44748773	ZMIZ2	chr7-44787496-44787496	pmid33933144	eskd_t1dm_dialysis_transplant
142	chr7	48088403	48088921	519	*	chr7-48088403-48088921	UPP1	chr7-48127925-48127925	pmid33933144	eskd_t1dm_dialysis_transplant
143	chr7	48088403	48088535	133	*	chr7-48088403-48088921	UPP1	chr7-48127132-48127132	pmid33933144	eskd_t1dm_dialysis_transplant
144	chr7	48088403	48088921	519	*	chr7-48088403-48088921	UPP1	chr7-48128047-48128047	pmid33933144	eskd_t1dm_dialysis_transplant
145	chr7	50676569	50677084	516	*	chr7-50676456-50677084	GRB10	chr7-50745266-50745266	pmid33933144	eskd_t1dm_dialysis_transplant
146	chr7	54967319	54967767	449	*	chr7-54967319-54967767	EGFR	chr7-55002695-55003353	pmid24098934	interstitial_fibrosis_ckd
147	chr7	55043911	55044135	225	*	chr7-55043911-55044135	EGFR	chr7-55078818-55080177	pmid24098934	interstitial_fibrosis_ckd
148	chr7	100545682	100545818	137	*	chr7-100545682-100545989	AGFG2	chr7-100142441-100142441	pmid33933144	eskd_t1dm
149	chr7	100545682	100545818	137	*	chr7-100545682-100545989	AGFG2	chr7-100142441-100142441	pmid33933144	eskd_t1dm_dialysis_transplant
150	chr7	100545682	100545989	308	*	chr7-100545682-100545989	AGFG2	chr7-100143398-100143398	pmid33933144	eskd_t1dm_dialysis_transplant
151	chr7	112450049	112450288	240	*	chr7-112450049-112450288	IFRD1	chr7-112089544-112089544	pmid33933144	eskd_t1dm_dialysis_transplant
152	chr7	139732438	139732646	209	*	chr7-139732438-139732646	HIPK2	chr7-139432178-139432178	pmid33933144	eskd_t1dm_dialysis_transplant
153	chr8	27614184	27614350	167	*	chr8-27614141-27614350	CLU	chr8-27472701-27472701	pmid33933144	eskd_t1dm_dialysis_transplant
154	chr8	27614654	27614873	220	*	chr8-27614654-27614873	CLU	chr8-27472701-27472701	pmid33933144	eskd_t1dm_dialysis_transplant
155	chr8	30423211	30423633	423	*	chr8-30423211-30423633	RBPMS	chr8-30281292-30281292	pmid33933144	eskd_t1dm
156	chr8	37736789	37737057	269	*	chr8-37736727-37737057	ERLIN2	chr8-37595307-37595307	pmid31165727	renal_function_decline_dkd
157	chr8	37736815	37737057	243	*	chr8-37736727-37737057	ERLIN2	chr8-37595333-37595333	pmid31165727	renal_function_decline_dkd
158	chr8	47353206	47354121	916	*	chr8-47353206-47354121	SPIDR	chr8-48265917-48265917	pmid33933144	eskd_t1dm_dialysis_transplant
159	chr8	47353206	47354121	916	*	chr8-47353206-47354121	SPIDR	chr8-48265853-48265853	pmid33933144	eskd_t1dm_dialysis_transplant
160	chr8	47659232	47659970	739	*	chr8-47659232-47659970	SPIDR	chr8-48572058-48572058	pmid33933144	eskd_t1dm
161	chr8	47659232	47659970	739	*	chr8-47659232-47659970	SPIDR	chr8-48572058-48572058	pmid33933144	eskd_t1dm_fc2
162	chr8	47659232	47659970	739	*	chr8-47659232-47659970	SPIDR	chr8-48572058-48572058	pmid33933144	eskd_t1dm_dialysis_transplant
163	chr8	67064180	67064422	243	*	chr8-67064180-67064422	CSPP1	chr8-67975880-67975880	pmid33933144	eskd_t1dm_dialysis_transplant
164	chr8	125434671	125434978	308	*	chr8-125434671-125434978	TRIB1	chr8-126446923-126446923	pmid33933144	eskd_t1dm_dialysis_transplant
165	chr8	125576503	125576833	331	*	chr8-125576503-125576833	TRIB1	chr8-126588554-126588554	pmid33933144	eskd_t1dm_dialysis_transplant
166	chr8	125576978	125577186	209	*	chr8-125576978-125577186	TRIB1	chr8-126588554-126588554	pmid33933144	eskd_t1dm_dialysis_transplant
167	chr8	129685471	129685679	209	*	chr8-129685471-129685679	GSDMC	chr8-130698161-130698161	pmid33933144	eskd_t1dm_dialysis_transplant
168	chr8	143990157	143990298	142	*	chr8-143990041-143990298	GRINA	chr8-145065325-145065325	pmid33933144	eskd_t1dm_dialysis_transplant
169	chr8	143990217	143990298	82	*	chr8-143990041-143990298	GRINA	chr8-145065385-145065385	pmid33933144	eskd_t1dm_dialysis_transplant
170	chr9	35906104	35906476	373	*	chr9-35906104-35906476	HRCT1	chr9-35905816-35905816	pmid33933144	eskd_t1dm_dialysis_transplant
171	chr9	35906104	35906476	373	*	chr9-35906104-35906476	HRCT1	chr9-35905911-35905911	pmid33933144	eskd_t1dm_dialysis_transplant
172	chr9	38047219	38047683	465	*	chr9-38047219-38047883	SHB	chr9-38046680-38046680	pmid33933144	eskd_t1dm_dialysis_transplant
173	chr9	61856318	61856646	329	*	chr9-61856318-61856646	CH17-296N19.1	chr9-44993253-44993253	pmid33933144	eskd_t1dm
174	chr9	61856318	61856646	329	*	chr9-61856318-61856646	CH17-296N19.1	chr9-44993253-44993253	pmid33933144	eskd_t1dm_dialysis_transplant
175	chr9	91197397	91197923	527	*	chr9-91197397-91197923	AUH	chr9-93959671-93959671	pmid33933144	eskd_t1dm_dialysis_transplant
176	chr9	91197397	91197923	527	*	chr9-91197397-91197923	AUH	chr9-93960152-93960152	pmid33933144	eskd_t1dm_dialysis_transplant
177	chr9	91197397	91197923	527	*	chr9-91197397-91197923	AUH	chr9-93959685-93959685	pmid33933144	eskd_t1dm_dialysis_transplant
178	chr9	99221801	99222171	371	*	chr9-99221801-99222190	SEC61B	chrchr9-101983453-101983453	pmid33144501	dkd_eGFR
179	chr9	112750423	112750739	317	*	chr9-112750423-112750739	SNX30	chr9-115512278-115512278	pmid33933144	eskd_t1dm_dialysis_transplant
180	chr9	113519797	113520339	543	*	chr9-113519797-113520339	RGS3	chr9-116282531-116282531	pmid33933144	eskd_t1dm
181	chr9	113519797	113520339	543	*	chr9-113519797-113520339	RGS3	chr9-116282531-116282531	pmid33933144	eskd_t1dm_dialysis_transplant
182	chr9	128098553	128098791	239	*	chr9-128098553-128098791	SLC25A25	chr9-130860583-130860583	pmid33933144	eskd_t1dm_dialysis_transplant
183	chr9	128098553	128098791	239	*	chr9-128098553-128098791	SLC25A25	chr9-130860839-130860839	pmid33933144	eskd_t1dm_dialysis_transplant
184	chr9	134375162	134375435	274	*	chr9-134375162-134375435	RXRA	chr9-137266652-137266652	pmid33933144	eskd_t1dm_dialysis_transplant
185	chr9	135907741	135907989	249	*	chr9-135907741-135907989	CAMSAP1	chr9-138800369-138800369	pmid33933144	eskd_t1dm
186	chr9	135907741	135907989	249	*	chr9-135907741-135907989	CAMSAP1	chr9-138800369-138800369	pmid33933144	eskd_t1dm_dialysis_transplant
187	chr9	137801831	137801852	22	*	chr9-137801597-137801852	EHMT1	chr9-139817104-139817162	pmid24098934	interstitial_fibrosis_ckd
188	chr10	649729	650229	501	*	chr10-649729-650229	PRR26	chr10-686393-686572	pmid24098934	interstitial_fibrosis_ckd
189	chr10	12042944	12043152	209	*	chr10-12042944-12043152	UPF2	chr10-12125403-12125961	pmid24098934	interstitial_fibrosis_ckd
190	chr10	12043037	12043152	116	*	chr10-12042944-12043152	UPF2	chr10-12086036-12086036	pmid33933144	eskd_t1dm_dialysis_transplant
191	chr10	33335716	33336172	457	*	chr10-33335716-33336439	NRP1	chr10-33624100-33624100	pmid31165727	renal_function_decline_dkd
192	chr10	53030166	53030374	209	*	chr10-53030166-53030374	MBL2	chr10-54789696-54789696	pmid33933144	eskd_t1dm_dialysis_transplant
193	chr10	53030166	53030374	209	*	chr10-53030166-53030374	MBL2	chr10-54458512-54460009	pmid24098934	interstitial_fibrosis_ckd
194	chr10	62049220	62049428	209	*	chr10-62049220-62049428	ARID5B	chr10-63808857-63808857	pmid33933144	eskd_t1dm
195	chr10	62049220	62049428	209	*	chr10-62049220-62049428	ARID5B	chr10-63808883-63808883	pmid33933144	eskd_t1dm
196	chr10	62049220	62049428	209	*	chr10-62049220-62049428	ARID5B	chr10-63808852-63808852	pmid33933144	eskd_t1dm
197	chr10	62049220	62049428	209	*	chr10-62049220-62049428	ARID5B	chr10-63808875-63808875	pmid33933144	eskd_t1dm
198	chr10	62049220	62049428	209	*	chr10-62049220-62049428	ARID5B	chr10-63808948-63808948	pmid33933144	eskd_t1dm
199	chr10	62049220	62049428	209	*	chr10-62049220-62049428	ARID5B	chr10-63808314-63808314	pmid33933144	eskd_t1dm
200	chr10	62049220	62049428	209	*	chr10-62049220-62049428	ARID5B	chr10-63809098-63809098	pmid33933144	eskd_t1dm
201	chr10	62049220	62049428	209	*	chr10-62049220-62049428	ARID5B	chr10-63809121-63809121	pmid33933144	eskd_t1dm
202	chr10	62049220	62049428	209	*	chr10-62049220-62049428	ARID5B	chr10-63809073-63809073	pmid33933144	eskd_t1dm
203	chr10	62049220	62049428	209	*	chr10-62049220-62049428	ARID5B	chr10-63808883-63808883	pmid33933144	eskd_t1dm_dialysis_transplant
204	chr10	62049220	62049428	209	*	chr10-62049220-62049428	ARID5B	chr10-63808857-63808857	pmid33933144	eskd_t1dm_dialysis_transplant
205	chr10	62049220	62049428	209	*	chr10-62049220-62049428	ARID5B	chr10-63808852-63808852	pmid33933144	eskd_t1dm_dialysis_transplant
206	chr10	62049220	62049428	209	*	chr10-62049220-62049428	ARID5B	chr10-63809098-63809098	pmid33933144	eskd_t1dm_dialysis_transplant
207	chr10	62049220	62049428	209	*	chr10-62049220-62049428	ARID5B	chr10-63808750-63808750	pmid33933144	eskd_t1dm_dialysis_transplant
208	chr10	62049220	62049428	209	*	chr10-62049220-62049428	ARID5B	chr10-63809073-63809073	pmid33933144	eskd_t1dm_dialysis_transplant
209	chr10	62049220	62049428	209	*	chr10-62049220-62049428	ARID5B	chr10-63808314-63808314	pmid33933144	eskd_t1dm_dialysis_transplant
210	chr10	62049220	62049428	209	*	chr10-62049220-62049428	ARID5B	chr10-63808948-63808948	pmid33933144	eskd_t1dm_dialysis_transplant
211	chr10	62049220	62049428	209	*	chr10-62049220-62049428	ARID5B	chr10-63808875-63808875	pmid33933144	eskd_t1dm_dialysis_transplant
212	chr10	62049220	62049428	209	*	chr10-62049220-62049428	ARID5B	chr10-63809121-63809121	pmid33933144	eskd_t1dm_dialysis_transplant
213	chr10	62049220	62049428	209	*	chr10-62049220-62049428	ARID5B	chr10-63808748-63808748	pmid33933144	eskd_t1dm_dialysis_transplant
214	chr10	71638411	71639011	601	*	chr10-71638411-71639011	CDH23	chr10-73398446-73398446	pmid33933144	eskd_t1dm_dialysis_transplant
215	chr10	80196531	80196739	209	*	chr10-80196531-80196739	ANXA11	chr10-81955971-81955971	pmid33933144	eskd_t1dm
216	chr10	80196531	80196739	209	*	chr10-80196531-80196739	ANXA11	chr10-81955971-81955971	pmid33933144	eskd_t1dm_dialysis_transplant
217	chr10	80491798	80492036	239	*	chr10-80491798-80492036	TSPAN14	chr10-82251396-82251396	pmid33933144	eskd_t1dm_dialysis_transplant
218	chr10	80491798	80492036	239	*	chr10-80491798-80492036	TSPAN14	chr10-82251784-82251784	pmid33933144	eskd_t1dm_dialysis_transplant
219	chr10	88386273	88386283	11	*	chr10-88385493-88386283	RNLS	chr10-90147030-90147030	pmid33933144	eskd_t1dm_dialysis_transplant
220	chr10	97498981	97499014	34	*	chr10-97498232-97499014	UBTD1	chr10-99259738-99259738	pmid33933144	eskd_t1dm_dialysis_transplant
221	chr10	102514961	102515241	281	*	chr10-102514961-102515241	SUFU	chr10-104265271-104265981	pmid24098934	interstitial_fibrosis_ckd
222	chr10	102775491	102775754	264	*	chr10-102775491-102775754	WBP1L	chr10-104535961-104535961	pmid33933144	eskd_t1dm_dialysis_transplant
223	chr10	102776176	102776410	235	*	chr10-102776176-102776410	WBP1L	chr10-104535961-104535961	pmid33933144	eskd_t1dm_dialysis_transplant
224	chr10	102776848	102777101	254	*	chr10-102776848-102777101	WBP1L	chr10-104535961-104535961	pmid33933144	eskd_t1dm_dialysis_transplant
225	chr11	560919	560991	73	*	chr11-560476-560991	RASSF7	chr11-551919-552261	pmid24098934	interstitial_fibrosis_ckd
226	chr11	1763019	1763227	209	*	chr11-1763019-1763227	CTSD	chr11-1783832-1783832	pmid33933144	eskd_t1dm_dialysis_transplant
227	chr11	18526742	18527167	426	*	chr11-18526701-18527167	TSG101	chr11-18549289-18549289	pmid33933144	eskd_t1dm_dialysis_transplant
228	chr11	33257515	33257720	206	*	chr11-33257515-33257794	HIPK3	chr11-33278266-33278266	pmid33933144	eskd_t1dm_dialysis_transplant
229	chr11	33257515	33257640	126	*	chr11-33257515-33257794	HIPK3	chr11-33278186-33278186	pmid33933144	eskd_t1dm_dialysis_transplant
230	chr11	44565022	44565663	642	*	chr11-44565022-44565663	CD82	chr11-44586372-44586372	pmid33933144	eskd_t1dm_dialysis_transplant
231	chr11	58028752	58029197	446	*	chr11-58028752-58029197	OR9Q1	chr11-57553443-57554178	pmid24098934	interstitial_fibrosis_ckd
232	chr11	64878657	64878768	112	*	chr11-64878468-64878768	EHD1	chr11-64647129-64647129	pmid33933144	eskd_t1dm_dialysis_transplant
233	chr11	65487445	65487757	313	*	chr11-65487445-65487757	AP000769.1	chr11-65255266-65255266	pmid33933144	eskd_t1dm_dialysis_transplant
234	chr11	67374589	67374797	209	*	chr11-67374589-67374797	RAD9A	chr11-67142030-67142030	pmid33933144	eskd_t1dm_dialysis_transplant
235	chr11	67483034	67483294	261	*	chr11-67483034-67483294	AIP	chr11-67251154-67251154	pmid33933144	eskd_t1dm_dialysis_transplant
236	chr11	70203033	70203264	232	*	chr11-70203033-70203264	FADD	chr11-70048796-70048796	pmid33933144	eskd_t1dm_dialysis_transplant
237	chr11	86069002	86069627	626	*	chr11-86068951-86069627	PICALM	chr11-85781044-85781044	pmid33933144	eskd_t1dm_dialysis_transplant
238	chr11	93741731	93741995	265	*	chr11-93741682-93741995	C11orf54	chr11-93115545-93115906	pmid24098934	interstitial_fibrosis_ckd
239	chr11	114179269	114179885	617	*	chr11-114179269-114179885	ZBTB16	chr11-114050114-114050114	pmid33933144	eskd_t1dm_dialysis_transplant
240	chr11	114180253	114180392	140	*	chr11-114180253-114180586	ZBTB16	chr11-114050114-114050114	pmid33933144	eskd_t1dm_dialysis_transplant
241	chr11	117814602	117815129	528	*	chr11-117814602-117815129	FXYD2	chr11-117685550-117685550	pmid33933144	eskd_t1dm_dialysis_transplant
242	chr11	118917644	118917909	266	*	chr11-118917644-118917909	BCL9L	chr11-118788296-118788296	pmid33933144	eskd_t1dm_dialysis_transplant
243	chr11	118924607	118924894	288	*	chr11-118924607-118924894	BCL9L	chr11-118794975-118794975	pmid33933144	eskd_t1dm
244	chr11	118924607	118924894	288	*	chr11-118924607-118924894	BCL9L	chr11-118794975-118794975	pmid33933144	eskd_t1dm_dialysis_transplant
245	chr11	118928239	118928517	279	*	chr11-118928239-118928517	UPK2	chrchr11-118799453-118799453	pmid33144501	dkd_albuminuria
246	chr12	213333	214164	832	*	chr12-212825-214164	SLC6A12	chr12-323499-323499	pmid33933144	eskd_t1dm_dialysis_transplant
247	chr12	6375739	6376850	1112	*	chr12-6375739-6376850	LTBR	chr12-6485881-6485881	pmid31165727	renal_function_decline_dkd
248	chr12	6375739	6376850	1112	*	chr12-6375739-6376850	LTBR	chr12-6485598-6485598	pmid33933144	eskd_t1dm_dialysis_transplant
249	chr12	6375739	6376850	1112	*	chr12-6375739-6376850	LTBR	chr12-6485537-6485537	pmid33933144	eskd_t1dm_dialysis_transplant
250	chr12	7188430	7188814	385	*	chr12-7188430-7188814	PEX5	chr12-7341580-7341580	pmid33933144	eskd_t1dm_dialysis_transplant
251	chr12	47758946	47759191	246	*	chr12-47758946-47759374	SLC48A1	chr12-48151974-48151974	pmid33933144	eskd_t1dm_dialysis_transplant
252	chr12	56104223	56104289	67	*	chr12-56104223-56104628	PA2G4	chr12-56497073-56497073	pmid33933144	eskd_t1dm
253	chr12	56104223	56104289	67	*	chr12-56104223-56104628	PA2G4	chr12-56497073-56497073	pmid33933144	eskd_t1dm_dialysis_transplant
254	chr12	57893633	57894063	431	*	chr12-57893633-57894063	CTDSP2	chr12-58287804-58287804	pmid33933144	eskd_t1dm_dialysis_transplant
255	chr12	57893633	57894063	431	*	chr12-57893633-57894063	CTDSP2	chr12-58288057-58288057	pmid33933144	eskd_t1dm_dialysis_transplant
256	chr12	62602473	62602999	527	*	chr12-62602473-62602999	MON2	chr12-62995960-62995960	pmid33933144	eskd_t1dm_dialysis_transplant
257	chr12	62603137	62603180	44	*	chr12-62603137-62603353	MON2	chr12-62995960-62995960	pmid33933144	eskd_t1dm_dialysis_transplant
258	chr12	75978091	75978336	246	*	chr12-75978091-75978336	PHLDA1	chr12-76372038-76372038	pmid31165727	renal_function_decline_dkd
259	chr12	75978091	75978336	246	*	chr12-75978091-75978336	PHLDA1	chr12-76372454-76372454	pmid33933144	eskd_t1dm
260	chr12	75978091	75978336	246	*	chr12-75978091-75978336	PHLDA1	chr12-76372454-76372454	pmid33933144	eskd_t1dm_dialysis_transplant
261	chr12	93777216	93777436	221	*	chr12-93777216-93777436	CRADD	chr12-94170683-94170683	pmid33933144	eskd_t1dm_dialysis_transplant
262	chr12	109115682	109116306	625	*	chr12-109115682-109116306	ACACB	chr12-109553622-109553622	pmid33933144	eskd_t1dm_dialysis_transplant
263	chr12	120225009	120225203	195	*	chr12-120224735-120225203	PXN	chr12-120663812-120663812	pmid33933144	eskd_t1dm_dialysis_transplant
264	chr12	131896213	131896690	478	*	chr12-131896213-131896690	ULK1	chr12-132381683-132381683	pmid33933144	eskd_t1dm_dialysis_transplant
265	chr13	37059410	37059865	456	*	chr13-37059410-37059865	SUPT20H	chrchr13-37633916-37633916	pmid33144501	dkd_eGFR
266	chr13	45340773	45341052	280	*	chr13-45340773-45341052	TPT1	chr13-44812925-44812986	pmid24098934	interstitial_fibrosis_ckd
267	chr13	45341439	45341851	413	*	chr13-45341439-45342102	TPT1	chr13-44812925-44812986	pmid24098934	interstitial_fibrosis_ckd
268	chr13	98172419	98172946	528	*	chr13-98172419-98172946	FARP1	chr13-97622352-97622619	pmid24098934	interstitial_fibrosis_ckd
269	chr13	98484659	98485129	471	*	chr13-98484659-98485129	STK24	chr13-99137243-99137243	pmid33933144	eskd_t1dm_dialysis_transplant
270	chr13	110521045	110521298	254	*	chr13-110521045-110521298	RAB20	chr13-111173329-111173329	pmid33933144	eskd_t1dm_dialysis_transplant
271	chr13	110527604	110527911	308	*	chr13-110527266-110527911	RAB20	chr13-111180951-111180951	pmid33933144	eskd_t1dm_dialysis_transplant
272	chr14	23320922	23321351	430	*	chr14-23320922-23321351	PABPN1	chr14-23789691-23789691	pmid33933144	eskd_t1dm_dialysis_transplant
273	chr14	52068938	52069360	423	*	chr14-52068938-52069360	NID2	chr14-52535758-52535758	pmid31165727	renal_function_decline_dkd
274	chr14	58395698	58395912	215	*	chr14-58395698-58395912	TOMM20L	chr14-58863362-58863362	pmid31165727	renal_function_decline_dkd
275	chr14	68816331	68816539	209	*	chr14-68816331-68816771	ZFP36L1	chr14-69282256-69282256	pmid33933144	eskd_t1dm
276	chr14	68816331	68816539	209	*	chr14-68816331-68816771	ZFP36L1	chr14-69282256-69282256	pmid33933144	eskd_t1dm_dialysis_transplant
277	chr14	76950136	76950510	375	*	chr14-76950136-76950510	IRF2BPL	chr14-77417243-77417243	pmid33933144	eskd_t1dm_dialysis_transplant
278	chr14	77014044	77014289	246	*	chr14-77014044-77014304	IRF2BPL	chr14-77479632-77479632	pmid33933144	eskd_t1dm_dialysis_transplant
279	chr14	77014146	77014304	159	*	chr14-77014044-77014304	IRF2BPL	chr14-76551242-76552144	pmid24098934	interstitial_fibrosis_ckd
280	chr14	87992711	87993134	424	*	chr14-87992711-87993134	GALC	chr14-88459963-88459963	pmid33933144	eskd_t1dm_dialysis_transplant
281	chr14	101760657	101760927	271	*	chr14-101760657-101760927	PPP2R5C	chrchr14-102227932-102227932	pmid33144501	dkd_eGFR
282	chr14	103259996	103260299	304	*	chr14-103259996-103260299	EIF5	chr14-102795601-102796705	pmid24098934	interstitial_fibrosis_ckd
283	chr15	31263680	31264087	408	*	chr15-31263680-31264087	KLF13	chr15-31555768-31555768	pmid33933144	eskd_t1dm_dialysis_transplant
284	chr15	31365701	31365867	167	*	chr15-31365701-31366083	KLF13	chr15-31657070-31657070	pmid33933144	eskd_t1dm_dialysis_transplant
285	chr15	80153109	80153140	32	*	chr15-80152657-80153140	FAH	chr15-80446451-80446451	pmid33933144	eskd_t1dm_dialysis_transplant
286	chr15	90184037	90185338	1302	*	chr15-90184037-90185483	SEMA4B	chr15-90727570-90727570	pmid33933144	eskd_t1dm
287	chr15	90184037	90185338	1302	*	chr15-90184037-90185483	SEMA4B	chr15-90727570-90727570	pmid33933144	eskd_t1dm_dialysis_transplant
288	chr15	90184851	90185483	633	*	chr15-90184037-90185483	SEMA4B	chr15-90729083-90729083	pmid31165727	renal_function_decline_dkd
289	chr16	352919	353222	304	*	chr16-352811-353222	AXIN1	chr16-403919-403919	pmid33933144	eskd_t1dm_dialysis_transplant
290	chr16	1612215	1612284	70	*	chr16-1612076-1612284	IFT140	chr16-1663216-1663216	pmid31165727	renal_function_decline_dkd
291	chr16	2563277	2563619	343	*	chr16-2563277-2563619	PDPK1	chr16-2554016-2554369	pmid24098934	interstitial_fibrosis_ckd
292	chr16	11100220	11100576	357	*	chr16-11100220-11100576	CLEC16A	chr16-11194243-11194243	pmid33933144	eskd_t1dm_dialysis_transplant
293	chr16	12062673	12063094	422	*	chr16-12062673-12063094	SNX29	chr16-12156525-12156525	pmid33933144	eskd_t1dm_dialysis_transplant
294	chr16	15888529	15888792	264	*	chr16-15888529-15888792	FOPNL	chr16-15983013-15983013	pmid33933144	eskd_t1dm_dialysis_transplant
295	chr16	31130695	31130947	253	*	chr16-31130695-31130947	KAT8	chr16-31141403-31141403	pmid33933144	eskd_t1dm_dialysis_transplant
296	chr16	31130695	31130947	253	*	chr16-31130695-31130947	KAT8	chr16-31141653-31141653	pmid33933144	eskd_t1dm_dialysis_transplant
297	chr16	31130695	31130947	253	*	chr16-31130695-31130947	KAT8	chr16-31049851-31050323	pmid24098934	interstitial_fibrosis_ckd
298	chr16	46689337	46689573	237	*	chr16-46689337-46689573	VPS35	chrchr16-46723639-46723639	pmid33144501	dkd_eGFR
299	chr16	69396308	69396756	449	*	chr16-69396308-69396756	TERF2	chr16-69430710-69430710	pmid33933144	eskd_t1dm_dialysis_transplant
300	chr16	70700112	70700347	236	*	chr16-70700112-70700347	VAC14	chr16-70734159-70734159	pmid33933144	eskd_t1dm_dialysis_transplant
301	chr16	72371469	72371803	335	*	chr16-72371469-72371803	AC004158.1	chr16-72405329-72405329	pmid33933144	eskd_t1dm_dialysis_transplant
302	chr16	85213349	85213769	421	*	chr16-85213349-85213769	GSE1	chr16-83804300-83804695	pmid24098934	interstitial_fibrosis_ckd
303	chr16	85973489	85973815	327	*	chr16-85973486-85973815	IRF8	chr16-84565596-84566402	pmid24098934	interstitial_fibrosis_ckd
304	chr17	1649047	1649608	562	*	chr17-1648752-1649608	RILP	chr17-1553341-1553341	pmid33933144	eskd_t1dm_dialysis_transplant
305	chr17	1649747	1650108	362	*	chr17-1649747-1650108	RILP	chr17-1553341-1553341	pmid33933144	eskd_t1dm_dialysis_transplant
306	chr17	1715060	1715171	112	*	chr17-1715060-1715338	WDR81	chr17-1617465-1617465	pmid33933144	eskd_t1dm_dialysis_transplant
307	chr17	1717016	1717640	625	*	chr17-1716939-1717640	WDR81	chr17-1621310-1621310	pmid33933144	eskd_t1dm_dialysis_transplant
308	chr17	2396823	2397102	280	*	chr17-2396823-2397102	MNT	chr17-2300514-2300514	pmid33933144	eskd_t1dm_dialysis_transplant
309	chr17	2396823	2397102	280	*	chr17-2396823-2397102	MNT	chr17-2300100-2300100	pmid33933144	eskd_t1dm_dialysis_transplant
310	chr17	2396823	2397102	280	*	chr17-2396823-2397102	MNT	chr17-2300238-2300238	pmid33933144	eskd_t1dm_dialysis_transplant
311	chr17	2406997	2407380	384	*	chr17-2406997-2407380	METTL16	chr17-2257361-2257618	pmid24098934	interstitial_fibrosis_ckd
312	chr17	3893195	3893494	300	*	chr17-3893195-3893494	CAMKK1	chr17-3796936-3796936	pmid33933144	eskd_t1dm
313	chr17	3893195	3893494	300	*	chr17-3893195-3893494	CAMKK1	chr17-3796936-3796936	pmid33933144	eskd_t1dm_dialysis_transplant
314	chr17	7014594	7014866	273	*	chr17-7014594-7014946	C17orf49	chr17-6917185-6917185	pmid33933144	eskd_t1dm_dialysis_transplant
315	chr17	8152649	8152998	350	*	chr17-8152256-8152998	RP11-599B13.6	chr17-8056967-8056967	pmid33933144	eskd_t1dm_dialysis_transplant
316	chr17	8152667	8152998	332	*	chr17-8152256-8152998	RP11-599B13.6	chr17-8056985-8056985	pmid33933144	eskd_t1dm_dialysis_transplant
317	chr17	8153434	8154667	1234	*	chr17-8153434-8155589	RP11-599B13.6	chr17-8056985-8056985	pmid33933144	eskd_t1dm_dialysis_transplant
318	chr17	8153434	8154649	1216	*	chr17-8153434-8155589	RP11-599B13.6	chr17-8056967-8056967	pmid33933144	eskd_t1dm_dialysis_transplant
319	chr17	40341844	40342199	356	*	chr17-40341665-40342199	RARA	chr17-38499096-38499096	pmid33933144	eskd_t1dm_dialysis_transplant
320	chr17	40448162	40449424	1263	*	chr17-40448162-40449424	IGFBP4	chr17-38604680-38604680	pmid33933144	eskd_t1dm_dialysis_transplant
321	chr17	55273762	55274007	246	*	chr17-55273762-55274007	HLF	chr17-53351050-53351050	pmid33933144	eskd_t1dm_dialysis_transplant
322	chr17	76265017	76265254	238	*	chr17-76265017-76265254	UBALD2	chr17-74260692-74260692	pmid33933144	eskd_t1dm
323	chr17	76265017	76265254	238	*	chr17-76265017-76265254	UBALD2	chr17-74260692-74260692	pmid33933144	eskd_t1dm_dialysis_transplant
324	chr17	76671321	76671577	257	*	chr17-76671321-76671974	MXRA7	chr17-74666659-74666659	pmid33933144	eskd_t1dm_dialysis_transplant
325	chr17	76737714	76737922	209	*	chr17-76737714-76737922	MFSD11	chr17-74733425-74733425	pmid31165727	renal_function_decline_dkd
326	chr17	77322938	77323159	222	*	chr17-77322938-77323159	2022-09-09	chr17-75319751-75319751	pmid33933144	eskd_t1dm
327	chr17	77322938	77323159	222	*	chr17-77322938-77323159	2022-09-09	chr17-75319751-75319751	pmid33933144	eskd_t1dm_dialysis_transplant
328	chr17	77322953	77323159	207	*	chr17-77322938-77323159	2022-09-09	chr17-75320035-75320035	pmid33933144	eskd_t1dm
329	chr17	77322953	77323159	207	*	chr17-77322938-77323159	2022-09-09	chr17-75320035-75320035	pmid33933144	eskd_t1dm_fc2
330	chr17	77322953	77323159	207	*	chr17-77322938-77323159	2022-09-09	chr17-75320035-75320035	pmid33933144	eskd_t1dm_dialysis_transplant
331	chr17	80064166	80064487	322	*	chr17-80064166-80064487	CCDC40	chr17-78037880-78037880	pmid33933144	eskd_t1dm_dialysis_transplant
332	chr17	81711723	81712075	353	*	chr17-81711723-81712204	RP13-1032I1.10	chr17-79678105-79678105	pmid33933144	eskd_t1dm_dialysis_transplant
333	chr17	81711723	81711892	170	*	chr17-81711723-81712204	RP13-1032I1.10	chr17-79677922-79677922	pmid33933144	eskd_t1dm_dialysis_transplant
334	chr17	82298022	82298293	272	*	chr17-82298022-82298293	CD7	chr17-80256028-80256028	pmid31165727	renal_function_decline_dkd
335	chr17	82298022	82298293	272	*	chr17-82298022-82298293	CD7	chr17-80256046-80256046	pmid31165727	renal_function_decline_dkd
336	chr18	3710744	3711109	366	*	chr18-3710744-3711109	DLGAP1	chr18-3711035-3711035	pmid33933144	eskd_t1dm_dialysis_transplant
337	chr18	47930872	47931166	295	*	chr18-47930705-47931166	SMAD2	chr18-45458243-45458243	pmid33933144	eskd_t1dm_dialysis_transplant
338	chr18	58224397	58224655	259	*	chr18-58223689-58224655	NEDD4L	chr18-55892629-55892629	pmid33933144	eskd_t1dm
339	chr18	58224397	58224655	259	*	chr18-58223689-58224655	NEDD4L	chr18-55892629-55892629	pmid33933144	eskd_t1dm_dialysis_transplant
340	chr18	63100193	63100415	223	*	chr18-63100193-63100415	BCL2	chr18-60767801-60767801	pmid33933144	eskd_t1dm_dialysis_transplant
341	chr18	77114646	77115450	805	*	chr18-77114646-77115450	MBP	chr18-74826769-74826769	pmid33933144	eskd_t1dm_dialysis_transplant
342	chr18	77115660	77115813	154	*	chr18-77115660-77115941	MBP	chr18-74826769-74826769	pmid33933144	eskd_t1dm_dialysis_transplant
343	chr19	1102180	1102493	314	*	chr19-1102180-1102493	GPX4	chr19-1102868-1102868	pmid33933144	eskd_t1dm
344	chr19	1102180	1102493	314	*	chr19-1102180-1102493	GPX4	chr19-1102868-1102868	pmid33933144	eskd_t1dm_dialysis_transplant
345	chr19	1168991	1169213	223	*	chr19-1168991-1169213	SBNO2	chr19-1168354-1168354	pmid33933144	eskd_t1dm
346	chr19	1168991	1169213	223	*	chr19-1168991-1169213	SBNO2	chr19-1168354-1168354	pmid33933144	eskd_t1dm_dialysis_transplant
347	chr19	2235520	2235840	321	*	chr19-2235520-2235840	PLEKHJ1	chr19-2235103-2235103	pmid33933144	eskd_t1dm_dialysis_transplant
348	chr19	2235520	2235840	321	*	chr19-2235520-2235840	PLEKHJ1	chr19-2235127-2235127	pmid33933144	eskd_t1dm_dialysis_transplant
349	chr19	2578898	2579517	620	*	chr19-2578898-2579517	GNG7	chr19-2579745-2579745	pmid33933144	eskd_t1dm
350	chr19	2578898	2579517	620	*	chr19-2578898-2579517	GNG7	chr19-2579745-2579745	pmid33933144	eskd_t1dm_dialysis_transplant
351	chr19	2578898	2579517	620	*	chr19-2578898-2579517	GNG7	chr19-2579075-2579075	pmid33933144	eskd_t1dm_dialysis_transplant
352	chr19	2739955	2740306	352	*	chr19-2739955-2740306	SLC39A3	chr19-2690885-2690946	pmid24098934	interstitial_fibrosis_ckd
353	chr19	3336702	3337472	771	*	chr19-3336702-3337472	NFIC	chr19-3336941-3336941	pmid33933144	eskd_t1dm_dialysis_transplant
354	chr19	4968657	4968993	337	*	chr19-4968657-4968993	KDM4B	chr19-4968162-4968162	pmid33933144	eskd_t1dm_dialysis_transplant
355	chr19	10380436	10380933	498	*	chr19-10380436-10380933	TYK2	chr19-10491363-10491363	pmid31165727	renal_function_decline_dkd
356	chr19	18275202	18275641	440	*	chr19-18275202-18275641	KIAA1683	chr19-18385851-18385851	pmid33933144	eskd_t1dm
357	chr19	18275202	18275641	440	*	chr19-18275202-18275641	KIAA1683	chr19-18385851-18385851	pmid33933144	eskd_t1dm_fc2
358	chr19	18275202	18275641	440	*	chr19-18275202-18275641	KIAA1683	chr19-18385851-18385851	pmid33933144	eskd_t1dm_dialysis_transplant
[truncated: 33 more rows]

## Sheet: hTERT_RPTEC_GR_CUT_AND_RUN
	seqnames	start	end	width	strand	gr_peak	gene	dmr	study_id	phenotype
[truncated: 2,187 more rows]
