# Supplementary material for: Multimodal single cell sequencing implicates chromatin accessibility and genetic background in diabetic kidney disease progression
Source: Nat Commun. 2022 Sep 6;13:5253. doi: 10.1038/s41467-022-32972-z (PMC9448792; doi:10.1038/s41467-022-32972-z)
Supplement: Supplementary file 24 — Supplementary Dataset 21 [file 41467_2022_32972_MOESM24_ESM.xlsx]

## Sheet: qPCR_primers
Primers	Sequence (5'-3')
GAPDH-Fw	GACAGTCAGCCGCATCTTCT
GAPDH-Rev	GCGCCCAATACGACCAAATC
FKBP5-Fw	AATGGTGAGGAAACGCCGATG
FKBP5-Rev	TCGAGGGAATTTTAGGGAGACT
TEAD3-Fw	TCATCCTGTCAGACGAGGG
TEAD3-Rev	TCTTCCGAGCTAGAACCTGTATG
PPARD-Fw	CAGGGCTGACTGCAAACGA
PPARD-Rev	CTGCCACAATGTCTCGATGTC
SRPK1-Fw	ATGGAGCGGAAAGTGCTTG
SRPK1-Rev	GAGCCTCGGTGCTGAGTTT
MAPK14-Fw	CCCGAGCGTTACCAGAACC
MAPK14-Rev	TCGCATGAATGATGGACTGAAAT

## Sheet: sgRNA
sgRNA name	sgRNA sequence	Targeted region (hg38)
FKBP5-Enhancer #1	TGTACTCCGATTAAAATAGG	chr6:35602138-35602157
FKBP5-Enhancer #2	GCAATCAGCAGTCTTTCCG	chr6:35601464-35601482
FKBP5-Promoter #1	GATGCGCAAACCGGCCACG	chr6:35728331-35728349
FKBP5-Promoter #2	CAACCATGCGATTGCACGC	chr6:35727995-35728013
Non-targeting #1	GGTAAGCGCGTGAGTCGAA	NA
Non-targeting #2	GAGGCGAGGTAAGACGCGG	NA
