# Supplementary material for: Multimodal single cell sequencing implicates chromatin accessibility and genetic background in diabetic kidney disease progression
Source: Nat Commun. 2022 Sep 6;13:5253. doi: 10.1038/s41467-022-32972-z (PMC9448792; doi:10.1038/s41467-022-32972-z)
Supplement: Supplementary file 26 — Source Data [file 41467_2022_32972_MOESM26_ESM.xlsx]

## Sheet: fig1d
Analysis Type:	PANTHER Overrepresentation Test (Released 20210224)
Annotation Version and Release Date:	GO Ontology database DOI: 10.5281/zenodo.5228828 Released 2021-08-18
Analyzed List:	upload_1 (Homo sapiens)
Reference List:	Homo sapiens (all genes in database)
Test Type:	FISHER
Correction:	FDR
GO biological process complete	Homo sapiens - REFLIST (20595)	upload_1 (504)	upload_1 (expected)	upload_1 (over/under)	upload_1 (fold Enrichment)	upload_1 (raw P-value)	upload_1 (FDR)
response to insulin (GO:0032868)	217	18	5.31	+	3.39	1.53e-05	0.0267
cellular response to peptide (GO:1901653)	297	21	7.27	+	2.89	2.91e-05	0.0305
small molecule biosynthetic process (GO:0044283)	421	26	10.3	+	2.52	4.9e-05	0.0335
response to peptide (GO:1901652)	450	27	11.01	+	2.45	4.37e-05	0.0344
cellular response to hormone stimulus (GO:0032870)	484	28	11.84	+	2.36	5e-05	0.0327
cellular response to organonitrogen compound (GO:0071417)	566	31	13.85	+	2.24	5.59e-05	0.0338
protein phosphorylation (GO:0006468)	683	36	16.71	+	2.15	3.01e-05	0.0296
transmembrane transport (GO:0055085)	1182	60	28.93	+	2.07	2.3e-07	0.00361
response to hormone (GO:0009725)	772	39	18.89	+	2.06	4.86e-05	0.0347
phosphorylation (GO:0016310)	874	42	21.39	+	1.96	5.47e-05	0.0344
ion transport (GO:0006811)	1173	53	28.71	+	1.85	2.84e-05	0.0318
response to endogenous stimulus (GO:0009719)	1342	57	32.84	+	1.74	8.36e-05	0.0469
tissue development (GO:0009888)	1597	67	39.08	+	1.71	2.46e-05	0.0322
response to oxygen-containing compound (GO:1901700)	1567	65	38.35	+	1.7	4.48e-05	0.0336
phosphate-containing compound metabolic process (GO:0006796)	1758	72	43.02	+	1.67	2.67e-05	0.0322
phosphorus metabolic process (GO:0006793)	1779	72	43.54	+	1.65	4.17e-05	0.0345
regulation of molecular function (GO:0065009)	3060	117	74.88	+	1.56	1.03e-06	0.0054
regulation of signaling (GO:0023051)	3257	123	79.71	+	1.54	1.02e-06	0.008
regulation of signal transduction (GO:0009966)	2867	108	70.16	+	1.54	6.86e-06	0.0216
regulation of cell communication (GO:0010646)	3242	122	79.34	+	1.54	1.33e-06	0.00524
regulation of multicellular organismal process (GO:0051239)	2578	97	63.09	+	1.54	2.38e-05	0.0341
regulation of catalytic activity (GO:0050790)	2393	89	58.56	+	1.52	8.24e-05	0.048
animal organ development (GO:0048513)	3079	113	75.35	+	1.5	1.27e-05	0.0249
transport (GO:0006810)	3752	133	91.82	+	1.45	8.9e-06	0.0233
establishment of localization (GO:0051234)	3911	136	95.71	+	1.42	1.61e-05	0.0254
regulation of biological quality (GO:0065008)	3705	128	90.67	+	1.41	4.06e-05	0.0354
localization (GO:0051179)	5081	169	124.34	+	1.36	1.1e-05	0.0248
adaptive immune response (GO:0002250)	640	2	15.66	-	0.13	3.52e-05	0.0326

## Sheet: fig2b
Analysis Type:	PANTHER Overrepresentation Test (Released 20210224)
Annotation Version and Release Date:	GO Ontology database DOI: 10.5281/zenodo.5228828 Released 2021-08-18
Analyzed List:	upload_1 (Homo sapiens)
Reference List:	Homo sapiens (all genes in database)
Test Type:	FISHER
Correction:	FDR
GO biological process complete	Homo sapiens - REFLIST (20595)	upload_1 (562)	upload_1 (expected)	upload_1 (over/under)	upload_1 (fold Enrichment)	upload_1 (raw P-value)	upload_1 (FDR)
membrane depolarization during action potential (GO:0086010)	30	7	0.82	+	8.55	4.63e-05	0.0123
anion homeostasis (GO:0055081)	41	8	1.12	+	7.15	4.07e-05	0.0114
sodium ion homeostasis (GO:0055078)	38	7	1.04	+	6.75	0.00017	0.0376
monovalent inorganic cation homeostasis (GO:0055067)	138	18	3.77	+	4.78	1.87e-07	0.000245
sodium ion transmembrane transport (GO:0035725)	122	15	3.33	+	4.51	3.78e-06	0.00198
sodium ion transport (GO:0006814)	177	21	4.83	+	4.35	7.85e-08	0.000176
regulation of ATP metabolic process (GO:1903578)	85	10	2.32	+	4.31	0.000216	0.044
response to glucocorticoid (GO:0051384)	149	15	4.07	+	3.69	3.34e-05	0.0101
response to corticosteroid (GO:0031960)	168	16	4.58	+	3.49	3.43e-05	0.0102
inorganic anion transport (GO:0015698)	168	16	4.58	+	3.49	3.43e-05	0.00999
positive regulation of binding (GO:0051099)	179	15	4.88	+	3.07	0.000223	0.0448
negative regulation of phosphorylation (GO:0042326)	369	28	10.07	+	2.78	3.05e-06	0.00165
response to steroid hormone (GO:0048545)	281	21	7.67	+	2.74	6.34e-05	0.0158
negative regulation of protein phosphorylation (GO:0001933)	327	24	8.92	+	2.69	2.55e-05	0.00802
negative regulation of phosphate metabolic process (GO:0045936)	423	30	11.54	+	2.6	4.83e-06	0.00237
negative regulation of phosphorus metabolic process (GO:0010563)	424	30	11.57	+	2.59	5.05e-06	0.0024
metal ion transport (GO:0030001)	613	41	16.73	+	2.45	3.92e-07	0.000385
inorganic cation transmembrane transport (GO:0098662)	576	38	15.72	+	2.42	1.43e-06	0.000938
inorganic ion transmembrane transport (GO:0098660)	642	42	17.52	+	2.4	6.18e-07	0.000441
cation transport (GO:0006812)	827	54	22.57	+	2.39	1.13e-08	4.44e-05
regulation of ion transmembrane transport (GO:0034765)	481	30	13.13	+	2.29	6.15e-05	0.0156
cation transmembrane transport (GO:0098655)	641	39	17.49	+	2.23	7.88e-06	0.0031
anion transport (GO:0006820)	446	27	12.17	+	2.22	0.000215	0.0445
response to organic cyclic compound (GO:0014070)	896	54	24.45	+	2.21	1.43e-07	0.000251
ion transmembrane transport (GO:0034220)	854	51	23.3	+	2.19	4.27e-07	0.000395
cellular response to organic cyclic compound (GO:0071407)	515	30	14.05	+	2.13	0.000197	0.043
ion homeostasis (GO:0050801)	758	44	20.68	+	2.13	5.52e-06	0.00241
ion transport (GO:0006811)	1173	68	32.01	+	2.12	1.5e-08	4.71e-05
inorganic ion homeostasis (GO:0098771)	709	41	19.35	+	2.12	1.35e-05	0.00492
regulation of transmembrane transport (GO:0034762)	569	32	15.53	+	2.06	0.000239	0.0469
regulation of ion transport (GO:0043269)	685	38	18.69	+	2.03	7.71e-05	0.0186
response to lipid (GO:0033993)	829	45	22.62	+	1.99	2.24e-05	0.0072
cation homeostasis (GO:0055080)	695	37	18.97	+	1.95	0.000229	0.0457
cellular response to endogenous stimulus (GO:0071495)	1070	56	29.2	+	1.92	6.05e-06	0.00257
response to endogenous stimulus (GO:0009719)	1342	70	36.62	+	1.91	4.71e-07	0.000412
chemical homeostasis (GO:0048878)	1113	58	30.37	+	1.91	5.37e-06	0.00241
response to hormone (GO:0009725)	772	40	21.07	+	1.9	0.000197	0.0425
transmembrane transport (GO:0055085)	1182	61	32.25	+	1.89	4.09e-06	0.00207
cellular response to oxygen-containing compound (GO:1901701)	1043	53	28.46	+	1.86	2.69e-05	0.0083
response to oxygen-containing compound (GO:1901700)	1567	79	42.76	+	1.85	2.47e-07	0.000278
phosphorylation (GO:0016310)	874	44	23.85	+	1.84	0.0002	0.0424
regulation of protein phosphorylation (GO:0001932)	1086	54	29.63	+	1.82	3.88e-05	0.0111
regulation of phosphorylation (GO:0042325)	1236	61	33.73	+	1.81	1.52e-05	0.00509
regulation of phosphate metabolic process (GO:0019220)	1379	67	37.63	+	1.78	8.59e-06	0.00329
regulation of phosphorus metabolic process (GO:0051174)	1379	67	37.63	+	1.78	8.59e-06	0.00321
cellular response to organic substance (GO:0071310)	1980	92	54.03	+	1.7	8.12e-07	0.000555
homeostatic process (GO:0042592)	1556	72	42.46	+	1.7	1.84e-05	0.00601
regulation of intracellular signal transduction (GO:1902531)	1655	76	45.16	+	1.68	1.51e-05	0.00516
response to organic substance (GO:0010033)	2688	118	73.35	+	1.61	2.73e-07	0.000286
cellular response to chemical stimulus (GO:0070887)	2567	111	70.05	+	1.58	1.66e-06	0.00104
regulation of signal transduction (GO:0009966)	2867	123	78.24	+	1.57	5.58e-07	0.000417
nervous system development (GO:0007399)	2193	92	59.84	+	1.54	4.47e-05	0.0123
regulation of biological quality (GO:0065008)	3705	152	101.1	+	1.5	1.69e-07	0.000265
anatomical structure morphogenesis (GO:0009653)	2130	87	58.12	+	1.5	0.000202	0.0424
regulation of signaling (GO:0023051)	3257	133	88.88	+	1.5	2.07e-06	0.00125
regulation of cell communication (GO:0010646)	3242	132	88.47	+	1.49	2.65e-06	0.00154
system development (GO:0048731)	4169	166	113.76	+	1.46	2.45e-07	0.000296
multicellular organism development (GO:0007275)	4525	178	123.48	+	1.44	1.79e-07	0.000255
animal organ development (GO:0048513)	3079	120	84.02	+	1.43	6.07e-05	0.0156
localization (GO:0051179)	5081	198	138.65	+	1.43	3.61e-08	9.46e-05
transport (GO:0006810)	3752	146	102.39	+	1.43	7.3e-06	0.00302
anatomical structure development (GO:0048856)	5001	194	136.47	+	1.42	9.2e-08	0.000181
establishment of localization (GO:0051234)	3911	151	106.72	+	1.41	7.83e-06	0.00315
response to chemical (GO:0042221)	4055	154	110.65	+	1.39	1.35e-05	0.00481
regulation of response to stimulus (GO:0048583)	3805	142	103.83	+	1.37	9.25e-05	0.0217
developmental process (GO:0032502)	5565	207	151.86	+	1.36	5.48e-07	0.000431
metabolic process (GO:0008152)	7882	275	215.09	+	1.28	5.03e-07	0.000416
cellular metabolic process (GO:0044237)	7029	245	191.81	+	1.28	5.13e-06	0.00237
organic substance metabolic process (GO:0071704)	7404	257	202.04	+	1.27	2.82e-06	0.00158
primary metabolic process (GO:0044238)	6869	232	187.44	+	1.24	0.000115	0.0263
response to stimulus (GO:0050896)	8039	271	219.37	+	1.24	1.4e-05	0.00489
cellular process (GO:0009987)	15074	491	411.34	+	1.19	9.12e-16	1.43e-11
biological regulation (GO:0065007)	12249	382	334.25	+	1.14	4.86e-05	0.0127
biological_process (GO:0008150)	17698	539	482.95	+	1.12	1.59e-14	8.31e-11
Unclassified (UNCLASSIFIED)	2897	23	79.05	-	0.29	1.59e-14	1.25e-10
sensory perception of chemical stimulus (GO:0007606)	542	2	14.79	-	0.14	0.00011	0.0254
detection of stimulus involved in sensory perception (GO:0050906)	558	2	15.23	-	0.13	7.76e-05	0.0185
detection of chemical stimulus involved in sensory perception of smell (GO:0050911)	443	1	12.09	-	0.08	0.000139	0.0312
sensory perception of smell (GO:0007608)	468	1	12.77	-	0.08	6.52e-05	0.016
detection of chemical stimulus involved in sensory perception (GO:0050907)	488	1	13.32	-	0.08	4.52e-05	0.0123

## Sheet: fig3ab
dist	loc
2377	Promoter
0	Promoter
7638	Exon
-1155	Promoter
-4341	Distal
-8315	Intron
-91	Promoter
0	Promoter
-180	Promoter
-435	Promoter
0	Promoter
0	Promoter
-2242	Promoter
-6383	Intron
0	Promoter
0	Promoter
0	Promoter
0	Promoter
0	Promoter
-4501	Intron
0	Promoter
0	Promoter
0	Promoter
2164	Promoter
4573	Exon
1722	Promoter
0	Promoter
-7633	Distal
0	Promoter
0	Promoter
1792	Promoter
0	Promoter
0	Promoter
0	Promoter
85	Promoter
0	Promoter
0	Promoter
0	Promoter
0	Promoter
0	Promoter
0	Promoter
0	Promoter
0	Promoter
0	Promoter
0	Promoter
0	Promoter
0	Promoter
0	Promoter
0	Promoter
0	Promoter
0	Promoter
0	Promoter
0	Promoter
0	Promoter
0	Promoter
767	Promoter
0	Promoter
-517	Promoter
3749	Intron
0	Promoter
0	Promoter
-3437	Intron
21827	Intron
2915	Promoter
-5629	Distal
0	Promoter
-118	Promoter
0	Promoter
279	Promoter
579	Promoter
0	Promoter
-4309	Intron
2600	Promoter
4320	Exon
0	Promoter
0	Promoter
0	Promoter
-1210	Promoter
0	Promoter
5098	Exon
0	Promoter
0	Promoter
0	Promoter
-10089	Intron
0	Promoter
0	Promoter
2884	Promoter
5165	Intron
16968	Intron
-24498	Intron
-19411	Intron
-48741	Intron
-25640	Intron
-23743	Intron
9699	Intron
12730	Intron
16579	Intron
29194	Intron
22234	Intron
20898	Intron
0	Promoter
3402	Intron
0	Promoter
0	Promoter
0	Promoter
0	Promoter
0	Promoter
0	Promoter
0	Promoter
0	Promoter
0	Promoter
0	Promoter
28736	Intron
70082	Distal
0	Promoter
0	Promoter
0	Promoter
-36	Promoter
-2912	Promoter
0	Promoter
-1027	Promoter
0	Promoter
0	Promoter
0	Promoter
0	Promoter
0	Promoter
0	Promoter
0	Promoter
0	Promoter
0	Promoter
0	Promoter
0	Promoter
0	Promoter
0	Promoter
7316	Exon
-6929	Intron
-8375	Exon
0	Promoter
0	Promoter
0	Promoter
-7383	Intron
10558	Intron
-10362	Intron
-9141	Intron
-8529	Intron
-2910	Promoter
-1929	Promoter
3642	Intron
6782	Intron
12304	Intron
0	Promoter
0	Promoter
506	Promoter
9724	Intron
10497	Intron
12348	Intron
0	Promoter
0	Promoter
0	Promoter
18435	Intron
734	Promoter
0	Promoter
0	Promoter
-50703	Intron
557	Promoter
0	Promoter
-11338	Intron
-12925	Intron
-15868	Intron
19173	Intron
16688	Intron
10805	Intron
6637	Intron
2623	Promoter
0	Promoter
0	Promoter
21162	Intron
22301	Intron
35932	Intron
0	Promoter
-6794	Intron
-26859	Intron
18265	Intron
16872	Intron
-5748	Intron
-6477	Intron
2014	Promoter
11244	Intron
0	Promoter
0	Promoter
-4577	Intron
-21521	Intron
20195	Exon
11405	Exon
0	Promoter
0	Promoter
0	Promoter
0	Promoter
1113	Promoter
0	Promoter
0	Promoter
0	Promoter
-24887	3'
2535	Promoter
-22418	Intron
0	Promoter
3875	Intron
0	Promoter
-35685	Exon
0	Promoter
3957	Intron
21877	Intron
-23295	Intron
-6379	3'
0	Promoter
0	Promoter
973	Promoter
4778	3'
0	Promoter
0	Promoter
0	Promoter
0	Promoter
0	Promoter
0	Promoter
0	Promoter
24057	Intron
-1047	Promoter
-11096	Exon
0	Promoter
2652	Promoter
-129	Promoter
14899	Intron
27804	Intron
0	Promoter
0	Promoter
0	Promoter
0	Promoter
19905	Exon
14174	Intron
38684	Intron
42782	Intron
45273	Exon
6840	3'
0	Promoter
-4995	Intron
10816	Intron
0	Promoter
0	Promoter
-266	Promoter
0	Promoter
0	Promoter
-2902	Promoter
-3986	Intron
0	Promoter
-5112	Intron
0	Promoter
0	Promoter
439	Promoter
0	Promoter
0	Promoter
0	Promoter
0	Promoter
0	Promoter
0	Promoter
-975	Promoter
-341	Promoter
-1367	Promoter
2920	Promoter
0	Promoter
0	Promoter
0	Promoter
0	Promoter
0	Promoter
0	Promoter
2627	Promoter
0	Promoter
12173	Intron
0	Promoter
0	Promoter
-5262	Exon
0	Promoter
3890	Intron
-1784	Promoter
0	Promoter
-1888	Promoter
8558	Exon
6308	Intron
9393	Intron
0	Promoter
179	Promoter
0	Promoter
0	Promoter
0	Promoter
0	Promoter
9496	Intron
84390	Intron
59607	Intron
-7679	Intron
0	Promoter
8229	Intron
31004	Intron
18003	Intron
0	Promoter
1488	Promoter
2831	Promoter
12156	Intron
15952	Intron
17353	Intron
23089	Intron
25619	Intron
28496	Intron
46816	Intron
54825	Intron
64151	Intron
68226	Intron
70262	Intron
94962	Intron
100841	Intron
106740	Intron
139400	Intron
145487	Intron
159329	Intron
-161757	Intron
-145860	Intron
-49301	Intron
61562	Intron
0	Promoter
0	Promoter
0	Promoter
6806	Intron
-14239	Intron
0	Promoter
0	Promoter
0	Promoter
0	Promoter
374	Promoter
-5631	5'
4875	3'
0	Promoter
-13629	Exon
-13467	Exon
0	Promoter
0	Promoter
0	Promoter
0	Promoter
-672	Promoter
0	Promoter
0	Promoter
9572	Intron
16338	Intron
-15858	Exon
-9003	Exon
-7884	Exon
-5844	Exon
0	Promoter
0	Promoter
4629	Distal
0	Promoter
-2100	Promoter
-1274	Promoter
4467	Exon
0	Promoter
0	Promoter
8302	Intron
0	Promoter
0	Promoter
-7423	Intron
-16641	Intron
10836	Intron
7398	Intron
0	Promoter
0	Promoter
0	Promoter
-1084	Promoter
9646	Intron
2347	Promoter
0	Promoter
0	Promoter
0	Promoter
994	Promoter
0	Promoter
0	Promoter
0	Promoter
1447	Promoter
4043	Exon
4333	Intron
3612	Intron
2766	Promoter
2099	Promoter
-151	Promoter
3964	Intron
3017	Intron
0	Promoter
5954	Intron
5013	Intron
3873	Exon
1022	Promoter
-345	Promoter
0	Promoter
0	Promoter
0	Promoter
8575	Exon
8709	Exon
-9962	Intron
-7760	Intron
195	Promoter
2320	Promoter
0	Promoter
-4563	Intron
0	Promoter
0	Promoter
0	Promoter
0	Promoter
-19230	Distal
5412	Intron
9185	Intron
12223	Intron
0	Promoter
7435	Exon
1340	Promoter
2748	Promoter
12280	Intron
11228	3'
0	Promoter
1636	Promoter
1767	Promoter
0	Promoter
2471	Promoter
3950	Exon
-3364	Intron
0	Promoter
0	Promoter
0	Promoter
0	Promoter
-3783	Distal
-6496	Distal
5394	Exon
540	Promoter
12	Promoter
0	Promoter
2682	Promoter
0	Promoter
0	Promoter
-2179	Promoter
-18654	Intron
-10732	Intron
0	Promoter
0	Promoter
0	Promoter
0	Promoter
-1008	Promoter
6936	Intron
0	Promoter
280	Promoter
0	Promoter
0	Promoter
0	Promoter
-1577	Promoter
0	Promoter
-18790	Distal
0	Promoter
0	Promoter
381	Promoter
0	Promoter
0	Promoter
0	Promoter
0	Promoter
-2996	Promoter
0	Promoter
1282	Promoter
0	Promoter
0	Promoter
8908	Intron
-14032	Intron
17694	Intron
10998	Intron
9684	Intron
0	Promoter
2644	Promoter
0	Promoter
0	Promoter
-3234	Intron
0	Promoter
0	Promoter
0	Promoter
12606	Intron
3761	Intron
0	Promoter
0	Promoter
-5269	Exon
-742	Promoter
0	Promoter
788	Promoter
0	Promoter
0	Promoter
8196	Intron
0	Promoter
0	Promoter
0	Promoter
0	Promoter
0	Promoter
16715	5'
5077	Intron
14776	Intron
540	Promoter
0	Promoter
0	Promoter
3158	Exon
-7346	Distal
0	Promoter
0	Promoter
0	Promoter
10312	3'
0	Promoter
0	Promoter
188	Promoter
0	Promoter
0	Promoter
0	Promoter
20776	Intron
-22527	Intron
-11741	Intron
0	Promoter
6977	Intron
0	Promoter
0	Promoter
0	Promoter
0	Promoter
0	Promoter
0	Promoter
0	Promoter
0	Promoter
0	Promoter
175	Promoter
5911	3'
0	Promoter
12772	Exon
0	Promoter
0	Promoter
0	Promoter
0	Promoter
0	Promoter
14439	3'
0	Promoter
0	Promoter
0	Promoter
-1602	Promoter
0	Promoter
1291	Promoter
0	Promoter
20785	Intron
24010	Intron
0	Promoter
0	Promoter
0	Promoter
3633	Exon
0	Promoter
0	Promoter
9476	Intron
1992	Promoter
0	Promoter
0	Promoter
0	Promoter
0	Promoter
7226	Intron
0	Promoter
-4546	Intron
0	Promoter
0	Promoter
0	Promoter
0	Promoter
0	Promoter
-8042	Intron
0	Promoter
0	Promoter
0	Promoter
0	Promoter
0	Promoter
0	Promoter
0	Promoter
0	Promoter
0	Promoter
0	Promoter
27462	Distal
0	Promoter
1941	Promoter
4961	Intron
-10326	Intron
5395	3'
0	Promoter
0	Promoter
0	Promoter
0	Promoter
0	Promoter
0	Promoter
0	Promoter
0	Promoter
0	Promoter
44227	Distal
0	Promoter
-2803	Promoter
0	Promoter
0	Promoter
32911	Intron
30291	Exon
21309	Intron
14989	Intron
0	Promoter
138	Promoter
0	Promoter
0	Promoter
0	Promoter
0	Promoter
1962	Promoter
-11859	3'
0	Promoter
4441	Intron
0	Promoter
0	Promoter
0	Promoter
0	Promoter
8277	Intron
0	Promoter
-38195	Distal
0	Promoter
0	Promoter
0	Promoter
0	Promoter
7461	Intron
10017	3'
10521	3'
0	Promoter
0	Promoter
0	Promoter
18877	Intron
0	Promoter
19523	Exon
20229	Intron
-10240	Exon
0	Promoter
0	Promoter
0	Promoter
0	Promoter
2330	Promoter
0	Promoter
0	Promoter
0	Promoter
0	Promoter
0	Promoter
0	Promoter
0	Promoter
0	Promoter
482	Promoter
28940	Intron
29537	3'
0	Promoter
0	Promoter
759	Promoter
-7216	Intron
4881	Intron
3636	Intron
1643	Promoter
0	Promoter
0	Promoter
0	Promoter
51803	Distal
0	Promoter
0	Promoter
8001	3'
-2800	Promoter
-3464	Intron
-22169	Intron
-25137	Intron
-32584	Intron
0	Promoter
32949	Distal
0	Promoter
0	Promoter
0	Promoter
0	Promoter
7484	Intron
17531	Intron
23575	Distal
29775	Distal
42747	Distal
-31856	Distal
-28117	Distal
-27123	Distal
0	Promoter
0	Promoter
-944	Promoter
0	Promoter
0	Promoter
7934	Intron
0	Promoter
0	Promoter
0	Promoter
0	Promoter
9868	Intron
3366	3'
0	Promoter
5704	Intron
0	Promoter
2189	Promoter
718	Promoter
0	Promoter
0	Promoter
0	Promoter
3280	3'
0	Promoter
0	Promoter
0	Promoter
0	Promoter
0	Promoter
0	Promoter
0	Promoter
2401	Promoter
0	Promoter
-5079	Intron
0	Promoter
0	Promoter
337	Promoter
0	Promoter
0	Promoter
1791	Promoter
2565	Promoter
0	Promoter
0	Promoter
0	Promoter
7420	Intron
0	Promoter
0	Promoter
-8092	Intron
0	Promoter
32477	Distal
40254	Distal
39479	Distal
35174	Distal
0	Promoter
0	Promoter
0	Promoter
24007	Intron
0	Promoter
-6634	Intron
0	Promoter
6020	Intron
-8581	Intron
0	Promoter
0	Promoter
0	Promoter
0	Promoter
-722	Promoter
0	Promoter
0	Promoter
5599	Intron
15165	Intron
16087	Intron
40767	Exon
-26753	Intron
4302	Exon
-4516	Intron
-21204	Intron
0	Promoter
0	Promoter
3994	Intron
0	Promoter
0	Promoter
0	Promoter
-12263	Intron
0	Promoter
4115	Intron
0	Promoter
15181	3'
16934	Intron
19959	Intron
0	Promoter
0	Promoter
514	Promoter
0	Promoter
0	Promoter
0	Promoter
2978	Promoter
0	Promoter
0	Promoter
0	Promoter
0	Promoter
0	Promoter
0	Promoter
0	Promoter
-97061	Distal
0	Promoter
0	Promoter
0	Promoter
-3875	Distal
0	Promoter
0	Promoter
0	Promoter
0	Promoter
0	Promoter
0	Promoter
0	Promoter
2897	Promoter
3162	3'
945	Promoter
0	Promoter
981	Promoter
0	Promoter
0	Promoter
0	Promoter
0	Promoter
-105435	Distal
-15141	Distal
391	Promoter
119119	Distal
0	Promoter
0	Promoter
0	Promoter
0	Promoter
4840	Intron
0	Promoter
25224	Distal
0	Promoter
-11606	Intron
0	Promoter
0	Promoter
0	Promoter
-160	Promoter
-1921	Promoter
-330	Promoter
-7610	Exon
-2556	Promoter
1753	Promoter
0	Promoter
-51	Promoter
0	Promoter
0	Promoter
0	Promoter
0	Promoter
0	Promoter
844	Promoter
146	Promoter
0	Promoter
0	Promoter
0	Promoter
0	Promoter
0	Promoter
0	Promoter
7671	Intron
-28926	Intron
0	Promoter
0	Promoter
0	Promoter
0	Promoter
0	Promoter
-7133	Intron
-2549	Promoter
0	Promoter
0	Promoter
0	Promoter
-1312	Promoter
0	Promoter
0	Promoter
-2850	Promoter
0	Promoter
4660	Intron
5478	Intron
0	Promoter
362	Promoter
0	Promoter
0	Promoter
23275	Intron
21553	Intron
6932	Intron
3346	Intron
2267	Promoter
-1422	Promoter
0	Promoter
-23090	Intron
0	Promoter
24978	Intron
0	Promoter
-15186	Intron
-28672	Intron
25433	Intron
17842	Intron
3851	5'
0	Promoter
0	Promoter
0	Promoter
2528	Promoter
0	Promoter
0	Promoter
0	Promoter
-1026	Promoter
0	Promoter
2407	Promoter
-7883	Intron
-526	Promoter
0	Promoter
0	Promoter
0	Promoter
12984	Exon
0	Promoter
0	Promoter
0	Promoter
0	Promoter
-2277	Promoter
0	Promoter
0	Promoter
0	Promoter
-24918	Distal
0	Promoter
-2616	Promoter
4294	Intron
5739	Intron
7471	Intron
-10142	Intron
-8663	Exon
147	Promoter
0	Promoter
0	Promoter
0	Promoter
0	Promoter
0	Promoter
0	Promoter
0	Promoter
0	Promoter
1349	Promoter
0	Promoter
0	Promoter
0	Promoter
0	Promoter
0	Promoter
-110	Promoter
0	Promoter
0	Promoter
0	Promoter
0	Promoter
0	Promoter
0	Promoter
202	Promoter
0	Promoter
200	Promoter
11131	Intron
1969	Promoter
-21289	Intron
-13640	Intron
0	Promoter
977	Promoter
11888	Exon
0	Promoter
0	Promoter
0	Promoter
0	Promoter
0	Promoter
0	Promoter
0	Promoter
0	Promoter
2863	Promoter
0	Promoter
-1185	Promoter
0	Promoter
0	Promoter
0	Promoter
44023	Intron
0	Promoter
0	Promoter
0	Promoter
0	Promoter
0	Promoter
0	Promoter
0	Promoter
-62	Promoter
0	Promoter
6529	Intron
-1152	Promoter
0	Promoter
0	Promoter
0	Promoter
0	Promoter
0	Promoter
-5028	Intron
1387	Promoter
21325	Intron
0	Promoter
-2801	Promoter
29	Promoter
0	Promoter
0	Promoter
0	Promoter
6334	Intron
-742	Promoter
0	Promoter
0	Promoter
-8456	Distal
0	Promoter
0	Promoter
7883	Intron
0	Promoter
3152	3'
332	Promoter
0	Promoter
0	Promoter
0	Promoter
0	Promoter
0	Promoter
0	Promoter
0	Promoter
0	Promoter
-1248	Promoter
0	Promoter
-6011	Intron
0	Promoter
23	Promoter
0	Promoter
-343	Promoter
0	Promoter
181	Promoter
355	Promoter
5636	Distal
39839	Intron
37663	Intron
20713	Intron
18994	Intron
12317	Intron
1023	Promoter
15769	Intron
18153	Intron
19552	Intron
10669	Intron
0	Promoter
44261	Distal
55111	Intron
-9134	Intron
-15991	Intron
18318	Intron
23130	Intron
0	Promoter
0	Promoter
-22685	Intron
-34631	Intron
-74638	Intron
-60386	Intron
-58251	Intron
-30030	Intron
306	Promoter
-33765	Intron
-132432	Intron
171779	Intron
170017	Intron
127499	Intron
42379	Intron
45935	Intron
0	Promoter
72062	Intron
-14021	Intron
45395	Intron
-73413	Intron
65881	Intron
52327	Intron
51171	Intron
50209	Intron
19095	Intron
1227	Promoter
0	Promoter
0	Promoter
0	Promoter
27476	Distal
0	Promoter
453	Promoter
4424	Distal
7976	Distal
0	Promoter
0	Promoter
0	Promoter
-24804	Intron
-25796	Intron
-12182	Intron
-13127	Intron
-14142	Intron
0	Promoter
0	Promoter
0	Promoter
34428	Exon
0	Promoter
1446	Promoter
510	Promoter
-4631	Intron
-4075	Intron
4426	Intron
-47	Promoter
0	Promoter
0	Promoter
0	Promoter
0	Promoter
11049	Intron
41936	Distal
0	Promoter
-15890	Intron
27163	Intron
0	Promoter
0	Promoter
28466	Exon
27009	Intron
21207	Intron
-114	Promoter
0	Promoter
0	Promoter
14317	Distal
0	Promoter
0	Promoter
0	Promoter
20371	Intron
9	Promoter
2724	Promoter
0	Promoter
0	Promoter
194	Promoter
-9515	Intron
-6202	Intron
0	Promoter
-20529	Intron
0	Promoter
0	Promoter
0	Promoter
0	Promoter
89843	Intron
0	Promoter
-13473	3'
0	Promoter
0	Promoter
0	Promoter
0	Promoter
0	Promoter
1601	Promoter
0	Promoter
0	Promoter
44763	3'
0	Promoter
0	Promoter
-19998	Intron
6032	Intron
16946	Intron
6693	Intron
0	Promoter
0	Promoter
1269	Promoter
15221	Intron
15955	Intron
801	Promoter
11141	Intron
0	Promoter
-7632	Intron
-8689	Intron
-4372	3'
-2469	Promoter
996	Promoter
-3395	Intron
2957	Promoter
15002	Intron
0	Promoter
0	Promoter
0	Promoter
-3801	Intron
-943	Promoter
-17389	Intron
207	Promoter
0	Promoter
19954	Intron
34401	Exon
18171	Intron
14871	Exon
0	Promoter
1469	Promoter
-5918	Intron
-6570	Intron
22252	Intron
20056	Intron
13178	Intron
11173	Intron
0	Promoter
0	Promoter
22234	Intron
35551	Intron
12914	3'
-4829	Intron
7978	Intron
1081	Promoter
-26401	Intron
0	Promoter
-91064	Intron
-51942	Intron
-245567	Intron
-246617	Intron
304156	Intron
250246	Intron
234562	Intron
231460	Intron
165335	Intron
130439	Intron
129309	Intron
121400	Intron
94303	Intron
57	Promoter
-392	Promoter
-2502	Promoter
-918	Promoter
0	Promoter
4272	Distal
694	Promoter
-5863	Distal
-10258	Distal
-164	Promoter
2749	Promoter
0	Promoter
0	Promoter
0	Promoter
29812	Exon
12589	Intron
0	Promoter
0	Promoter
-210	Promoter
-22866	Intron
-19422	Intron
-49332	Intron
-46863	Intron
-19287	Intron
29293	Intron
30756	Intron
33539	Intron
35349	Intron
-10846	Intron
-8773	Intron
1010	Promoter
15006	Intron
23192	Intron
0	Promoter
-1345	Promoter
0	Promoter
0	Promoter
0	Promoter
0	Promoter
0	Promoter
7936	Exon
15263	Exon
34893	Exon
52603	Intron
-19609	Intron
-11395	Intron
0	Promoter
0	Promoter
0	Promoter
4127	Intron
-20988	Intron
0	Promoter
-11721	Exon
3537	Intron
-10609	Intron
-7093	Intron
-5347	Intron
24454	Intron
58795	Intron
-59286	Intron
-24911	Intron
-2019	Promoter
24709	Intron
28981	Intron
30676	Intron
33092	Intron
0	Promoter
-568	Promoter
-13277	Intron
1942	Promoter
-2387	Promoter
0	Promoter
0	Promoter
0	Promoter
-43605	Distal
0	Promoter
3154	Intron
0	Promoter
0	Promoter
-66571	Distal
0	Promoter
0	Promoter
0	Promoter
0	Promoter
97795	Intron
29812	Intron
-15080	Exon
0	Promoter
0	Promoter
-29641	Exon
-39282	Intron
-40353	Intron
20443	Intron
0	Promoter
-12732	Intron
-20330	Exon
25164	Intron
14715	Intron
5856	Intron
0	Promoter
2780	Promoter
0	Promoter
0	Promoter
0	Promoter
4281	Intron
7086	Intron
0	Promoter
0	Promoter
-12281	Intron
0	Promoter
-45601	Intron
-44577	Intron
0	Promoter
-6182	Intron
12754	Distal
78012	Distal
-250	Promoter
0	Promoter
-2942	Promoter
-15535	Intron
-4404	Intron
4444	Intron
-649	Promoter
0	Promoter
0	Promoter
0	Promoter
-23	Promoter
17696	Intron
0	Promoter
6075	Intron
0	Promoter
0	Promoter
15089	Distal
0	Promoter
273	Promoter
-68642	Intron
0	Promoter
0	Promoter
0	Promoter
-39969	Intron
-39418	Intron
11978	3'
-1516	Promoter
0	Promoter
-34164	Intron
0	Promoter
0	Promoter
0	Promoter
5209	Intron
4483	Intron
0	Promoter
0	Promoter
0	Promoter
-2678	Promoter
0	Promoter
4717	Intron
-24358	Intron
32993	Distal
33738	Distal
78173	Distal
101585	3'
113194	Intron
115350	Intron
119019	Intron
119664	Intron
117917	Intron
100554	Intron
91127	Intron
86001	Intron
82637	Intron
71202	Intron
47587	Intron
39312	3'
21347	Intron
17872	Intron
0	Promoter
0	Promoter
508	Promoter
0	Promoter
0	Promoter
15539	Intron
29669	Intron
94594	Intron
-115324	Intron
-44856	Intron
0	Promoter
247	Promoter
0	Promoter
0	Promoter
9314	3'
-10943	Intron
8193	Intron
0	Promoter
0	Promoter
1911	Promoter
235159	Intron
0	Promoter
10580	3'
0	Promoter
16650	Intron
30008	Exon
-27501	Intron
-26492	Intron
0	Promoter
2109	Promoter
9514	Intron
29258	Intron
40593	Intron
63280	Intron
95626	Intron
-112645	Intron
101400	Intron
107007	Intron
141429	Intron
144730	Intron
159486	Intron
177771	Intron
185002	Intron
223534	Intron
225090	Intron
53909	Intron
0	Promoter
0	Promoter
-7871	Distal
-126	Promoter
2985	Promoter
-534	Promoter
-9029	Intron
-18383	Intron
2484	Promoter
0	Promoter
0	Promoter
1930	Promoter
0	Promoter
0	Promoter
-41384	Exon
0	Promoter
0	Promoter
711	Promoter
-4402	Exon
0	Promoter
0	Promoter
0	Promoter
0	Promoter
-21005	Distal
-5837	Distal
0	Promoter
34353	Intron
7257	Intron
0	Promoter
12542	Intron
36349	Intron
0	Promoter
5908	3'
0	Promoter
2751	Promoter
0	Promoter
66856	Distal
0	Promoter
0	Promoter
12445	Intron
13717	Intron
-43946	Intron
-40883	Intron
-8208	Intron
0	Promoter
0	Promoter
0	Promoter
62	Promoter
63298	Intron
-64695	Intron
-64026	Intron
70132	Distal
88406	Distal
102023	Distal
62371	Intron
7276	Intron
0	Promoter
0	Promoter
0	Promoter
0	Promoter
19779	Intron
27885	Intron
-14660	Intron
-6274	Intron
0	Promoter
0	Promoter
0	Promoter
0	Promoter
0	Promoter
0	Promoter
0	Promoter
0	Promoter
0	Promoter
13586	Distal
0	Promoter
0	Promoter
0	Promoter
0	Promoter
26307	Intron
0	Promoter
3647	Intron
0	Promoter
0	Promoter
29455	Exon
20645	Intron
6050	Intron
0	Promoter
23929	Intron
-144	Promoter
0	Promoter
0	Promoter
163374	Intron
0	Promoter
0	Promoter
0	Promoter
0	Promoter
8204	Intron
0	Promoter
-4696	Intron
0	Promoter
0	Promoter
-1826	Promoter
22475	Intron
36611	Intron
0	Promoter
0	Promoter
-35536	Intron
0	Promoter
0	Promoter
0	Promoter
-2024	Promoter
-7381	Exon
-6449	Intron
-4030	Exon
1526	Promoter
0	Promoter
449	Promoter
0	Promoter
0	Promoter
0	Promoter
0	Promoter
0	Promoter
0	Promoter
0	Promoter
0	Promoter
0	Promoter
0	Promoter
0	Promoter
28155	Exon
69937	Intron
0	Promoter
0	Promoter
-1382	Promoter
10200	Intron
22017	Intron
23209	Intron
61087	5'
58723	Exon
0	Promoter
14184	Intron
17286	Intron
25533	3'
-48890	Distal
-22255	Distal
6191	Intron
7188	Intron
70602	Distal
6532	Intron
-14906	Intron
0	Promoter
5065	Intron
16797	Intron
0	Promoter
0	Promoter
30151	3'
12216	Intron
14125	Intron
4974	Intron
0	Promoter
0	Promoter
0	Promoter
0	Promoter
6140	Intron
14706	Intron
-55530	Intron
-66190	Intron
67192	Intron
58985	Intron
38407	Intron
36148	Intron
-10406	Intron
14280	Intron
3120	Exon
0	Promoter
0	Promoter
0	Promoter
0	Promoter
3140	Intron
2401	Promoter
-3722	Intron
0	Promoter
0	Promoter
0	Promoter
-1797	Promoter
22888	Intron
24290	Exon
3854	Intron
-701	Promoter
0	Promoter
0	Promoter
0	Promoter
0	Promoter
18262	Intron
34014	Intron
-40397	Intron
8531	3'
0	Promoter
-119	Promoter
129	Promoter
0	Promoter
-5924	Intron
0	Promoter
0	Promoter
0	Promoter
0	Promoter
0	Promoter
0	Promoter
0	Promoter
0	Promoter
17398	Exon
-12139	Intron
-17423	Intron
6814	Intron
0	Promoter
-658	Promoter
0	Promoter
1854	Promoter
4332	Intron
4886	Intron
9577	Intron
-5407	Intron
0	Promoter
0	Promoter
9526	Intron
14508	Intron
-3399	Intron
0	Promoter
0	Promoter
-20991	Distal
20035	Intron
-8412	Intron
-9122	Intron
33514	Intron
5480	Intron
0	Promoter
0	Promoter
0	Promoter
8430	Intron
13167	Intron
4028	3'
-3043	Intron
-4117	Intron
8811	Intron
1633	Promoter
0	Promoter
0	Promoter
0	Promoter
0	Promoter
0	Promoter
-54807	Intron
0	Promoter
4669	Intron
5423	Intron
8968	Intron
7176	3'
21315	Intron
127871	Intron
153552	Intron
22660	Intron
0	Promoter
0	Promoter
0	Promoter
66364	Intron
0	Promoter
2681	Promoter
0	Promoter
0	Promoter
-2960	Promoter
3872	Intron
0	Promoter
0	Promoter
4580	5'
8981	Intron
-18875	Intron
-17320	Intron
0	Promoter
0	Promoter
0	Promoter
0	Promoter
4097	Intron
15231	Exon
-13374	3'
-32752	3'
0	Promoter
0	Promoter
0	Promoter
0	Promoter
-1871	Promoter
0	Promoter
-7610	Intron
240	Promoter
30619	Intron
-28373	Intron
12654	Distal
28807	Distal
-3080	Distal
-15287	Distal
-18214	Distal
0	Promoter
18549	3'
16319	5'
0	Promoter
0	Promoter
0	Promoter
-11030	Intron
13855	3'
0	Promoter
0	Promoter
0	Promoter
0	Promoter
0	Promoter
-5285	Intron
-3993	Intron
-3444	5'
-150	Promoter
533	Promoter
-2350	Promoter
0	Promoter
12943	Intron
0	Promoter
0	Promoter
0	Promoter
4906	Intron
63467	Exon
200604	Intron
98095	Intron
86558	Intron
82221	Intron
66082	Intron
60501	Intron
31440	Intron
2752	Promoter
0	Promoter
0	Promoter
56539	3'
0	Promoter
0	Promoter
0	Promoter
0	Promoter
0	Promoter
763	Promoter
0	Promoter
0	Promoter
8763	Intron
0	Promoter
19665	Intron
18923	3'
16877	3'
49	Promoter
0	Promoter
-247	Promoter
0	Promoter
0	Promoter
0	Promoter
-3493	Distal
0	Promoter
0	Promoter
0	Promoter
0	Promoter
0	Promoter
2392	Promoter
0	Promoter
0	Promoter
0	Promoter
0	Promoter
0	Promoter
0	Promoter
0	Promoter
0	Promoter
338	Promoter
0	Promoter
0	Promoter
0	Promoter
0	Promoter
6675	Intron
9189	Intron
8686	Intron
0	Promoter
0	Promoter
0	Promoter
0	Promoter
0	Promoter
0	Promoter
0	Promoter
5167	Exon
10645	Intron
15244	3'
13482	Intron
11845	Intron
10643	Intron
9795	Intron
40	Promoter
0	Promoter
0	Promoter
0	Promoter
0	Promoter
-685	Promoter
5265	3'
0	Promoter
0	Promoter
0	Promoter
0	Promoter
0	Promoter
0	Promoter
0	Promoter
0	Promoter
0	Promoter
-1129	Promoter
0	Promoter
-4808	Intron
0	Promoter
511	Promoter
1063	Promoter
21571	Intron
0	Promoter
31124	Intron
0	Promoter
4722	Intron
-14929	Intron
0	Promoter
0	Promoter
0	Promoter
-7627	Intron
-39	Promoter
0	Promoter
0	Promoter
0	Promoter
-13986	Exon
0	Promoter
535	Promoter
58799	Distal
102909	Distal
4318	Intron
14576	Intron
52965	Intron
68078	Intron
99912	Intron
115209	Intron
-4479	Intron
10213	Intron
0	Promoter
18102	Intron
0	Promoter
-13717	Intron
0	Promoter
0	Promoter
23673	Intron
0	Promoter
-6448	Intron
973	Promoter
0	Promoter
0	Promoter
0	Promoter
0	Promoter
0	Promoter
-9899	Intron
0	Promoter
5935	3'
0	Promoter
0	Promoter
0	Promoter
0	Promoter
0	Promoter
0	Promoter
8435	Intron
17931	Intron
19348	Intron
24483	Intron
26746	Intron
27983	Intron
38224	Distal
0	Promoter
233	Promoter
0	Promoter
0	Promoter
-3082	Exon
0	Promoter
-19761	Intron
6454	Intron
0	Promoter
-5154	Intron
0	Promoter
-4940	Distal
1437	Promoter
5566	Exon
21633	Intron
0	Promoter
23410	Intron
0	Promoter
0	Promoter
0	Promoter
0	Promoter
0	Promoter
0	Promoter
0	Promoter
-457	Promoter
0	Promoter
0	Promoter
796	Promoter
0	Promoter
349	Promoter
108432	Distal
45077	Distal
1942	Promoter
0	Promoter
0	Promoter
9625	Exon
8329	Intron
0	Promoter
-593	Promoter
0	Promoter
0	Promoter
11615	Intron
16009	Intron
18458	Intron
30503	Intron
59351	Intron
0	Promoter
26008	Distal
842	Promoter
-7787	Intron
-20855	3'
0	Promoter
0	Promoter
0	Promoter
0	Promoter
-12304	Exon
3693	Intron
-1022	Promoter
-18865	Intron
2587	Promoter
0	Promoter
6045	3'
0	Promoter
-56060	Intron
-77520	Intron
-100785	Intron
-101952	Intron
-78410	Exon
-77445	Exon
-76448	Distal
-65013	Distal
-4723	Distal
46021	Exon
3944	Exon
-9931	Intron
-40963	Intron
-43301	Intron
-52856	Intron
-54677	Intron
-57595	Intron
-62172	Intron
-65470	Intron
-72227	Intron
-73149	Intron
66260	Intron
60382	Intron
57774	Intron
46655	Intron
35460	Intron
20039	Intron
0	Promoter
6535	Distal
0	Promoter
-931	Promoter
0	Promoter
0	Promoter
-6254	Intron
0	Promoter
24487	Intron
0	Promoter
0	Promoter
54058	Intron
80529	Intron
97142	Intron
[truncated: 35,674 more rows]

## Sheet: fig6
FKBP5				MAPK14				PPARD				SPRK1				TEAD3
Group	sgRNA	Relative Expression		Group	sgRNA	Relative Expression		Group	sgRNA	Relative Expression		Group	sgRNA	Relative Expression		Group	sgRNA	Relative Expression
NT	NT1	1.06983		NT	NT1	1.03914		NT	NT1	1.12575		NT	NT1	0.860053		NT	NT1	0.939163
NT	NT1	0.937946		NT	NT1	0.905819		NT	NT1	0.96169		NT	NT1	1.05221		NT	NT1	1.04156
NT	NT1	1.07339		NT	NT1	0.970045		NT	NT1	0.916667		NT	NT1	1.04127		NT	NT1	0.974237
NT	NT2	0.996988		NT	NT2	1.03681		NT	NT2	1.11326		NT	NT2	0.876369		NT	NT2	1.07065
NT	NT2	0.879804		NT	NT2	1.07137		NT	NT2	0.980678		NT	NT2	1.18931		NT	NT2	0.997992
NT	NT2	1.04204		NT	NT2	0.976815		NT	NT2	0.901957		NT	NT2	0.980789		NT	NT2	0.976404
CRE	CRE1	0.679556		CRE	CRE1	1.36236		CRE	CRE1	1.36175		CRE	CRE1	1.04049		CRE	CRE1	1.0714
CRE	CRE1	0.688193		CRE	CRE1	0.954911		CRE	CRE1	1.03291		CRE	CRE1	1.03637		CRE	CRE1	1.04381
CRE	CRE1	0.728395		CRE	CRE1	1.10356		CRE	CRE1	1.07151		CRE	CRE1	1.04314		CRE	CRE1	1.0695
CRE	CRE2	0.769137		CRE	CRE2	0.954568		CRE	CRE2	0.87413		CRE	CRE2	0.910881		CRE	CRE2	0.800265
CRE	CRE2	0.642944		CRE	CRE2	1.16551		CRE	CRE2	0.787221		CRE	CRE2	1.19091		CRE	CRE2	0.941902
CRE	CRE2	0.625503		CRE	CRE2	0.774295		CRE	CRE2	0.591899		CRE	CRE2	1.13921		CRE	CRE2	0.931765
TSS	TSS1	0.495177		TSS	TSS1	1.17666		TSS	TSS1	1.44897		TSS	TSS1	1.20199		TSS	TSS1	1.03604
TSS	TSS1	0.409551		TSS	TSS1	1.19466		TSS	TSS1	0.983001		TSS	TSS1	1.05184		TSS	TSS1	1.11558
TSS	TSS1	0.502889		TSS	TSS1	0.96236		TSS	TSS1	0.935288		TSS	TSS1	1.00574		TSS	TSS1	1.02031
TSS	TSS2	0.515607		TSS	TSS2	1.30466		TSS	TSS2	1.35227		TSS	TSS2	0.961322		TSS	TSS2	1.1039
TSS	TSS2	0.532622		TSS	TSS2	1.00768		TSS	TSS2	0.991988		TSS	TSS2	1.005		TSS	TSS2	1.02903
TSS	TSS2	0.418032		TSS	TSS2	0.870416		TSS	TSS2	0.20383		TSS	TSS2	0.789201		TSS	TSS2	0.671678

## Sheet: fig7
fig7a
eGFR_1.2	Coefficient	Coefficient_std_error	Coefficient_P_value		CKD_1.2	Coefficient	Coefficient_std_error	Coefficient_P_value		Microalbuminuria_1.2	Coefficient	Coefficient_std_error	Coefficient_P_value		URINENA_1.2	Coefficient	Coefficient_std_error	Coefficient_P_value
PST	2.97274e-07	8.39029e-08	0.000197751		PT_VCAM1	1.02863e-07	3.25094e-08	0.000777826		PODO	1.84092e-07	7.00299e-08	0.00428475		PC	1.14e-07	4.1e-08	0.00268052
PT_VCAM1	3.86212e-07	1.09531e-07	0.000210904		MONO	9.42058e-08	4.39906e-08	0.0161169		PST	1.03963e-07	4.36179e-08	0.00857479		ATL	1.29e-07	5.03e-08	0.00518091
PCT	2.33163e-07	7.02928e-08	0.000454914		PEC	9.48862e-08	5.2101e-08	0.0342884		TAL1	9.71969e-08	4.24215e-08	0.0109754		TAL1	9.92e-08	4e-08	0.00657752
ICB	2.29708e-07	1.02894e-07	0.0127914		DCT1	5.65138e-08	3.46537e-08	0.0514642		PCT	7.19783e-08	3.57552e-08	0.0220528		TAL2	1.15e-07	4.69e-08	0.00688409
DCT1	1.52995e-07	6.88251e-08	0.0131096		BCELL	5.66324e-08	3.56988e-08	0.0563251		PT_VCAM1	1.46812e-07	7.46303e-08	0.0245802		DCT2	6.63e-08	3.22e-08	0.0195822
TAL1	1.86346e-07	1.1667e-07	0.0551099		TAL1	8.37028e-08	5.42914e-08	0.0615693		DCT2	6.80684e-08	3.55566e-08	0.0277864		FIB_VSMC_MC	1.86e-07	1.04e-07	0.0363097
TAL2	3.05496e-07	1.9784e-07	0.0612747		PST	3.44853e-08	2.62803e-08	0.0947243		PEC	1.63518e-07	9.15287e-08	0.0370076		DCT1	6.68e-08	3.85e-08	0.0414873
DCT2	5.8483e-08	5.40711e-08	0.139716		TAL2	1.28476e-07	9.89075e-08	0.0969803		ICB	7.14214e-08	4.83627e-08	0.0698665		PEC	9.41e-08	6.73e-08	0.0812686
PEC	1.71855e-07	1.65443e-07	0.149459		DCT2	3.10463e-08	2.81697e-08	0.135205		DCT1	5.9658e-08	4.60129e-08	0.0973933		BCELL	7.63e-08	5.75e-08	0.0921526
PODO	1.19934e-07	1.26096e-07	0.170767		ICB	3.11564e-08	3.32351e-08	0.174262		ICA	5.94618e-08	4.93566e-08	0.114152		PST	3.25e-08	3.36e-08	0.167106
ICA	6.5117e-08	9.37732e-08	0.243713		PCT	1.80829e-08	2.04084e-08	0.187795		ATL	3.13105e-08	4.44032e-08	0.240361		ICA	4.42e-08	5.49e-08	0.210381
FIB_VSMC_MC	6.75082e-08	1.2902e-07	0.300405		TCELL	2.35721e-08	2.94704e-08	0.211897		PC	2.65792e-08	3.77512e-08	0.240697		PODO	5.2e-08	6.73e-08	0.219816
PC	4.34727e-10	6.28272e-08	0.49724		PC	2.20655e-08	2.89206e-08	0.222742		ENDO	1.58124e-08	7.96858e-08	0.421353		ENDO	2.97e-08	6.79e-08	0.330727
ATL	-7.36473e-09	6.39219e-08	0.545862		ENDO	5.67482e-08	7.58938e-08	0.227311		TAL2	7.22791e-09	4.40625e-08	0.434851		ICB	1.3e-08	4.53e-08	0.386786
PT_CD36	-5.82887e-08	2.5626e-07	0.589967		FIB_VSMC_MC	3.97987e-08	6.91277e-08	0.2824		TCELL	1.28133e-09	5.45499e-08	0.49063		TCELL	1.21e-08	6.19e-08	0.422507
ENDO	-6.84923e-08	8.47078e-08	0.790619		PT_CD36	1.16444e-07	2.03139e-07	0.283247		MONO	-2.14443e-08	5.33812e-08	0.656055		PT_CD36	-1.82e-09	2.94e-07	0.502471
MONO	-5.91074e-08	5.74628e-08	0.848171		PODO	1.99823e-08	3.95643e-08	0.306759		BCELL	-2.2415e-08	4.80208e-08	0.67967		MONO	-3.39e-08	6.07e-08	0.711993
TCELL	-9.47056e-08	4.96372e-08	0.971802		ATL	4.64403e-09	3.13395e-08	0.441099		PT_CD36	-1.22807e-07	2.40441e-07	0.695239		PCT	-1.63e-08	2.61e-08	0.733327
BCELL	-1.3948e-07	4.99932e-08	0.997364		ICA	2.30318e-09	3.1136e-08	0.470517		FIB_VSMC_MC	-5.51563e-08	9.16554e-08	0.726339		PT_VCAM1	-3.04e-08	3.97e-08	0.777928
fig7b
eGFR_1.2	Coefficient	Coefficient_std_error	Coefficient_P_value		CKD_1.2	Coefficient	Coefficient_std_error	Coefficient_P_value		Microalbuminuria_1.2	Coefficient	Coefficient_std_error	Coefficient_P_value		URINENA_1.2	Coefficient	Coefficient_std_error	Coefficient_P_value
PCT	2.79e-07	6.79e-08	1.95e-05		PCT	7.81e-08	2.76e-08	0.00234893		ENDO	1.19e-07	5.58e-08	0.0166948		TAL1	1.66e-07	5.18e-08	0.000666692
merge	2.1e-07	5.48e-08	6.18e-05		merge	5.2e-08	2.24e-08	0.0101517		PCT	8.18e-08	4.11e-08	0.0232203		merge	6.49e-08	3.02e-08	0.015679
PT_VCAM1	2.22e-07	9.01e-08	0.0068478		DCT2	8.9e-08	4.01e-08	0.0131852		merge	6.39e-08	3.56e-08	0.0364137		PST	8.65e-08	5.86e-08	0.0698102
PST	2.85e-07	1.23e-07	0.0104927		ICA	1.34e-07	6.64e-08	0.0217108		PT_CD36	6.46e-08	6.4e-08	0.156285		DCT1	7.22e-08	5.41e-08	0.0911559
ICA	4.97e-07	2.35e-07	0.017329		PODO	8.82e-08	4.45e-08	0.0236855		ATL	5.43e-08	6.11e-08	0.187239		TAL2	6.53e-08	5.1e-08	0.100516
DCT1	1.97e-07	9.56e-08	0.0196843		TAL1	1.82e-07	9.28e-08	0.0248699		TCELL	6.29e-08	7.23e-08	0.192369		PT_CD36	5.13e-08	6.17e-08	0.202935
DCT2	1.74e-07	8.85e-08	0.0247686		PT_VCAM1	8.14e-08	4.19e-08	0.0258602		TAL1	2.36e-08	4.9e-08	0.3149		PCT	2.54e-08	3.17e-08	0.210954
TAL2	2.64e-07	1.46e-07	0.0357399		TAL2	1.38e-07	7.53e-08	0.0332295		PST	1.72e-08	4.74e-08	0.358351		ATL	3.42e-08	5.34e-08	0.26132
TAL1	3.32e-07	1.85e-07	0.0364278		PEC	9.17e-08	5.03e-08	0.0343033		PT_VCAM1	1.93e-08	5.37e-08	0.360082		PC	3.04e-08	6.22e-08	0.312558
PEC	3.13e-07	1.75e-07	0.0366128		PST	6.4e-08	3.65e-08	0.0399801		ICB	1.5e-08	4.89e-08	0.379313		ENDO	2.16e-08	5.24e-08	0.340403
PT_CD36	2.58e-07	1.56e-07	0.0486023		DCT1	5.43e-08	3.67e-08	0.0697165		ICA	2.28e-08	8.74e-08	0.396945		BCELL	1.43e-08	5.91e-08	0.40461
PC	1.17e-07	8.68e-08	0.0889492		ATL	1.92e-07	1.69e-07	0.128233		DCT2	1.25e-08	5.44e-08	0.40916		PT_VCAM1	1.04e-08	4.68e-08	0.411917
ATL	4.56e-07	3.4e-07	0.0900822		BCELL	6.37e-08	5.91e-08	0.140515		PEC	6.01e-09	5.03e-08	0.452448		DCT2	-6.96e-10	4.69e-08	0.505919
PODO	1.78e-07	1.36e-07	0.0940005		ICB	3.12e-08	4.41e-08	0.239855		MONO	-1.72e-09	6.94e-08	0.509908		TCELL	-1.07e-08	5.34e-08	0.57931
ICB	1.08e-07	1.13e-07	0.170289		FIB_VSMC_MC	2.62e-08	4.07e-08	0.260118		DCT1	-9.24e-09	4.79e-08	0.576444		ICB	-1.65e-08	5.6e-08	0.616032
FIB_VSMC_MC	9.27e-09	9.75e-08	0.462118		PC	6.79e-09	3.42e-08	0.421241		FIB_VSMC_MC	-1.66e-08	5.39e-08	0.620737		MONO	-3.03e-08	5.53e-08	0.707894
BCELL	5.53e-09	7.74e-08	0.471521		PT_CD36	1.16e-08	6e-08	0.42352		TAL2	-1.71e-08	4.92e-08	0.635699		PODO	-3.57e-08	5.11e-08	0.757399
ENDO	-6.42e-08	5.11e-08	0.895577		MONO	-1.53e-08	3.49e-08	0.669425		BCELL	-3.68e-08	6.2e-08	0.723491		FIB_VSMC_MC	-4.75e-08	4.94e-08	0.831942
TCELL	-8.53e-08	5.98e-08	0.923101		TCELL	-1.66e-08	3.59e-08	0.678653		PC	-2.82e-08	4.56e-08	0.731848		ICA	-5.38e-08	4.13e-08	0.903562
MONO	-9.99e-08	6.68e-08	0.93247		ENDO	-2.42e-08	2.94e-08	0.794735		PODO	-1.21e-07	4.72e-08	0.994822		PEC	-8.38e-08	5.15e-08	0.9483
fig7e
eGFR_1.2	Coefficient	Coefficient_std_error	Coefficient_P_value
glme_dkdint_results	1.95443e-07	6.12762e-08	0.00071249
glme_dkd_results	2.49214e-07	1.00987e-07	0.0067974
glme_results	2.90778e-07	1.22348e-07	0.00873562
asca	7.26041e-08	1.6924e-07	0.333961
